# Supplementary material for: Cyclopenta‐Fused Polyaromatic Hydrocarbon (CP‐PAH) Radicals: Synthesis, Characterization, and Quantum Chemical Calculations
Source: Chemistry. 2025 Oct 5;31(61):e02467. doi: 10.1002/chem.202502467 (PMC12587023; doi:10.1002/chem.202502467)
Supplement: Supplementary file 1 — Supporting Information [file CHEM-31-e02467-s002.zip]

Archive with 2 entries (2 files):
- CCDC-2454301_AAC114.cif
- CCDC-2454300_AAC111.cif
