# Supplementary material for: Cyclopenta‐Fused Polyaromatic Hydrocarbon (CP‐PAH) Radicals: Synthesis, Characterization, and Quantum Chemical Calculations
Source: Chemistry. 2025 Oct 5;31(61):e02467. doi: 10.1002/chem.202502467 (PMC12587023; doi:10.1002/chem.202502467)
Supplement: Supplementary file 1 — Supporting Information [file CHEM-31-e02467-s002.zip › CCDC-2454301_AAC114.cif]

data_aac114
_audit_creation_date               2025-05-23
_audit_creation_method
;
Olex2 1.5
(compiled 2024.02.16 svn.r378c4104 for OlexSys, GUI svn.r6928)
;
_shelx_SHELXL_version_number       '2018/3'
_audit_contact_author_address      ?
_audit_contact_author_email        ?
_audit_contact_author_name         ''
_audit_contact_author_phone        ?
_publ_contact_author_id_orcid      ?
_publ_section_references
;
Bourhis, L.J., Dolomanov, O.V., Gildea, R.J., Howard, J.A.K., Puschmann, H.
 (2015). Acta Cryst. A71, 59-75.

Dolomanov, O.V., Bourhis, L.J., Gildea, R.J, Howard, J.A.K. & Puschmann, H.
 (2009), J. Appl. Cryst. 42, 339-341.

Sheldrick, G.M. (2015). Acta Cryst. C71, 3-8.
;

data_publication_text
_publ_requested_journal          'Chemical Science'
_publ_contact_author_name        'Joachim Podlech'
_publ_contact_author_address     
;Karlsruhe Institute of Technology (KIT)
Institut for Organic Chemistry
Kaiserstrasse 12
76131 Karlsruhe
Germany
;
_publ_contact_author_email       joachim.podlech@kit.edu
_publ_contact_author_phone       '+49 721 608-43209'
loop_
_publ_author_name
_publ_author_address
'Acan, Ali S.'
;Karlsruhe Institute of Technology (KIT)
Institut for Organic Chemistry
Kaiserstrasse 12
76131 Karlsruhe
Germany
;
'Wenzel, Jonas O.'
;Karlsruhe Institute of Technology (KIT)
Institut for Inorganic Chemistry
Kaiserstrasse 12
76131 Karlsruhe
Germany
;
'Breher, Frank'
;Karlsruhe Institute of Technology (KIT)
Institut for Inorganic Chemistry
Kaiserstrasse 12
76131 Karlsruhe
Germany
;
'Podlech, Joachim'
;Karlsruhe Institute of Technology (KIT)
Institut for Organic Chemistry
Kaiserstrasse 12
76131 Karlsruhe
Germany
;

_chemical_name_common              ?
_chemical_name_systematic
;
10,18-dihydro-7,10,18-trimesityl-7H-bisbenz[6,7]indeno[1,2-b:2′,1′-h]fluorene
;
_chemical_formula_moiety           'C62 H52, 1[C7H8]'
_chemical_formula_sum              'C69 H60'
_chemical_formula_weight           889.17
_chemical_melting_point            ?
loop_
  _atom_type_symbol
  _atom_type_description
  _atom_type_scat_dispersion_real
  _atom_type_scat_dispersion_imag
  _atom_type_scat_source
 'C' 'C' 0.0137 0.0067 'International Tables Vol C Tables 4.2.6.8 and 6.1.1.4'
 'H' 'H' 0.0000 0.0000 'International Tables Vol C Tables 4.2.6.8 and 6.1.1.4'

_shelx_space_group_comment
;
The symmetry employed for this shelxl refinement is uniquely defined
by the following loop, which should always be used as a source of
symmetry information in preference to the above space-group names.
They are only intended as comments.
;
_space_group_crystal_system        'triclinic'
_space_group_IT_number             2
_space_group_name_H-M_alt          'P -1'
_space_group_name_Hall             '-P 1'
loop_
  _space_group_symop_operation_xyz
 'x, y, z'
 '-x, -y, -z'

_cell_length_a                     15.5622(3)
_cell_length_b                     19.2581(5)
_cell_length_c                     19.6678(4)
_cell_angle_alpha                  113.984(2)
_cell_angle_beta                   89.937(2)
_cell_angle_gamma                  106.463(2)
_cell_volume                       5120.7(2)
_cell_formula_units_Z              4
_cell_measurement_reflns_used      51681
_cell_measurement_temperature      150.00
_cell_measurement_theta_max        63.37
_cell_measurement_theta_min        2.16
_shelx_estimated_absorpt_T_max     ?
_shelx_estimated_absorpt_T_min     ?
_exptl_absorpt_coefficient_mu      0.27
_exptl_absorpt_correction_T_max    1.0000
_exptl_absorpt_correction_T_min    1.0000
_exptl_absorpt_correction_type     multi-scan
_exptl_absorpt_process_details     ?
_exptl_absorpt_special_details     ?
_exptl_crystal_colour              colorless
_exptl_crystal_density_diffrn      1.153
_exptl_crystal_density_meas        ?
_exptl_crystal_density_method      ?
_exptl_crystal_description         plate
_exptl_crystal_F_000               1896
_exptl_crystal_size_max            0.150
_exptl_crystal_size_mid            0.090
_exptl_crystal_size_min            0.000
_exptl_transmission_factor_max     ?
_exptl_transmission_factor_min     ?
_diffrn_reflns_av_R_equivalents    0.0405
_diffrn_reflns_av_unetI/netI       0.0386
_diffrn_reflns_Laue_measured_fraction_full  0.989
_diffrn_reflns_Laue_measured_fraction_max  0.987
_diffrn_reflns_limit_h_max         20
_diffrn_reflns_limit_h_min         -17
_diffrn_reflns_limit_k_max         24
_diffrn_reflns_limit_k_min         -24
_diffrn_reflns_limit_l_max         17
_diffrn_reflns_limit_l_min         -25
_diffrn_reflns_number              79575
_diffrn_reflns_point_group_measured_fraction_full  0.989
_diffrn_reflns_point_group_measured_fraction_max  0.987
_diffrn_reflns_theta_full          53.597
_diffrn_reflns_theta_max           59.998
_diffrn_reflns_theta_min           2.157
_diffrn_ambient_temperature        150.00
_diffrn_detector_area_resol_mean   ?
_diffrn_measured_fraction_theta_full  0.989
_diffrn_measured_fraction_theta_max  0.987
_diffrn_measurement_device_type    STOE
_diffrn_measurement_method         ?
_diffrn_radiation_type             GaK\a
_diffrn_radiation_wavelength       1.34143
_diffrn_source                     ?
_reflns_Friedel_coverage           0.000
_reflns_Friedel_fraction_full      .
_reflns_Friedel_fraction_max       .
_reflns_number_gt                  14649
_reflns_number_total               22795
_reflns_special_details
;
 Reflections were merged by SHELXL according to the crystal
 class for the calculation of statistics and refinement.
 
 Structure factors included contributions from the .fab file.
 
 _reflns_Friedel_fraction is defined as the number of unique
 Friedel pairs measured divided by the number that would be
 possible theoretically, ignoring centric projections and
 systematic absences.
;
_reflns_threshold_expression       'I > 2\s(I)'
_computing_cell_refinement         ?
_computing_data_collection         ?
_computing_data_reduction          ?
_computing_molecular_graphics      'Olex2 1.5 (Dolomanov et al., 2009)'
_computing_publication_material    'Olex2 1.5 (Dolomanov et al., 2009)'
_computing_structure_refinement    'SHELXL 2018/3 (Sheldrick, 2015)'
_computing_structure_solution      'olex2.solve 1.5 (Bourhis et al., 2015)'
_refine_diff_density_max           0.180
_refine_diff_density_min           -0.235
_refine_diff_density_rms           0.039
_refine_ls_extinction_coef         .
_refine_ls_extinction_method       none
_refine_ls_goodness_of_fit_ref     1.071
_refine_ls_hydrogen_treatment      constr
_refine_ls_matrix_type             full
_refine_ls_number_parameters       1220
_refine_ls_number_reflns           22795
_refine_ls_number_restraints       24
_refine_ls_R_factor_all            0.0791
_refine_ls_R_factor_gt             0.0521
_refine_ls_restrained_S_all        1.071
_refine_ls_shift/su_max            0.001
_refine_ls_shift/su_mean           0.000
_refine_ls_structure_factor_coef   Fsqd
_refine_ls_weighting_details      
 'w=1/[\s^2^(Fo^2^)+(0.0878P)^2^] where P=(Fo^2^+2Fc^2^)/3'
_refine_ls_weighting_scheme        calc
_refine_ls_wR_factor_gt            0.1421
_refine_ls_wR_factor_ref           0.1553
_refine_special_details            ?
_olex2_refinement_description
;
1. Fixed Uiso
 At 1.2 times of:
  All C(H) groups, All C(H,H) groups
 At 1.5 times of:
  All C(H,H,H) groups
2. Restrained distances
 C70-C107 \\sim C70-C127
 with sigma of 0.02
 C107-C108 \\sim C127-C128
 with sigma of 0.02
 C107-C112 \\sim C127-C0
 with sigma of 0.02
 C108-C113 \\sim C128-C129
 with sigma of 0.02
 C108-C109 \\sim C128-C125
 with sigma of 0.02
 C112-C111 \\sim C0-C126
 with sigma of 0.02
 C112-C115 \\sim C0-C03I
 with sigma of 0.02
 C110-C111 \\sim C130-C126
 with sigma of 0.02
 C110-C109 \\sim C130-C125
 with sigma of 0.02
 C110-C114 \\sim C130-C03K
 with sigma of 0.02
 C70-C108 \\sim C70-C128
 with sigma of 0.04
 C70-C112 \\sim C70-C0
 with sigma of 0.04
 C107-C113 \\sim C127-C129
 with sigma of 0.04
 C107-C111 \\sim C127-C126
 with sigma of 0.04
 C107-C109 \\sim C127-C125
 with sigma of 0.04
 C107-C115 \\sim C127-C03I
 with sigma of 0.04
 C108-C112 \\sim C128-C0
 with sigma of 0.04
 C108-C110 \\sim C128-C130
 with sigma of 0.04
 C112-C110 \\sim C0-C130
 with sigma of 0.04
 C113-C109 \\sim C129-C125
 with sigma of 0.04
 C111-C109 \\sim C126-C125
 with sigma of 0.04
 C111-C115 \\sim C126-C03I
 with sigma of 0.04
 C111-C114 \\sim C126-C03K
 with sigma of 0.04
 C109-C114 \\sim C125-C03K
 with sigma of 0.04
3. Others
 Sof(H70A)=Sof(C03I)=Sof(H03A)=Sof(H03B)=Sof(H03C)=Sof(C0)=Sof(C127)=Sof(C128)=
 Sof(C129)=Sof(H12J)=Sof(H12K)=Sof(H12L)=Sof(C130)=Sof(C125)=Sof(H125)=
 Sof(C126)=Sof(H126)=Sof(C03K)=Sof(H03D)=Sof(H03E)=Sof(H03F)=1-FVAR(1)
 Sof(H70)=Sof(C107)=Sof(C108)=Sof(C112)=Sof(C113)=Sof(H11A)=Sof(H11B)=
 Sof(H11C)=Sof(C110)=Sof(C111)=Sof(H111)=Sof(C109)=Sof(H109)=Sof(C115)=
 Sof(H11D)=Sof(H11E)=Sof(H11F)=Sof(C114)=Sof(H11G)=Sof(H11H)=Sof(H11I)=FVAR(1)
4.a Ternary CH refined with riding coordinates:
 C1(H1), C22(H22), C8(H8), C63(H63), C84(H84), C70(H70), C70(H70A)
4.b Aromatic/amide H refined with riding coordinates:
 C20(H20), C24(H24), C3(H3), C6(H6), C86(H86), C68(H68), C82(H82), C10(H10),
 C65(H65), C34(H34), C33(H33), C90(H90), C28(H28), C93(H93), C96(H96), C31(H31),
  C30(H30), C16(H16), C13(H13), C29(H29), C11(H11), C120(H120), C72(H72),
 C78(H78), C73(H73), C91(H91), C14(H14), C47(H47), C118(H118), C49(H49),
 C40(H40), C102(H102), C95(H95), C92(H92), C15(H15), C38(H38), C75(H75),
 C56(H56), C77(H77), C100(H100), C76(H76), C58(H58), C111(H111), C109(H109),
 C125(H125), C126(H126)
4.c Idealised Me refined as rotating group:
 C60(H60A,H60B,H60C), C51(H51A,H51B,H51C), C44(H44A,H44B,H44C), C106(H10A,H10B,
 H10C), C53(H53A,H53B,H53C), C42(H42A,H42B,H42C), C123(H12A,H12B,H12C),
 C124(H12D,H12E,H12F), C104(H10D,H10E,H10F), C122(H12G,H12H,H12I), C62(H62A,
 H62B,H62C), C113(H11A,H11B,H11C), C105(H10G,H10H,H10I), C43(H43A,H43B,H43C),
 C52(H52A,H52B,H52C), C61(H61A,H61B,H61C), C115(H11D,H11E,H11F), C114(H11G,H11H,
 H11I), C03I(H03A,H03B,H03C), C129(H12J,H12K,H12L), C03K(H03D,H03E,H03F)
;
_atom_sites_solution_hydrogens     geom
_atom_sites_solution_primary       iterative
_atom_sites_solution_secondary     ?
loop_
  _atom_site_label
  _atom_site_type_symbol
  _atom_site_fract_x
  _atom_site_fract_y
  _atom_site_fract_z
  _atom_site_U_iso_or_equiv
  _atom_site_adp_type
  _atom_site_occupancy
  _atom_site_site_symmetry_order
  _atom_site_calc_flag
  _atom_site_refinement_flags_posn
  _atom_site_refinement_flags_adp
  _atom_site_refinement_flags_occupancy
  _atom_site_disorder_assembly
  _atom_site_disorder_group
 C19 C 0.90072(9) 0.28179(8) 0.89787(8) 0.0337(3) Uani 1 1 d . . . . .
 C18 C 0.88738(9) 0.20007(8) 0.89169(8) 0.0348(3) Uani 1 1 d . . . . .
 C23 C 0.97974(8) 0.53838(8) 0.90389(8) 0.0327(3) Uani 1 1 d . . . . .
 C81 C 0.40693(9) 0.27917(9) 0.43903(9) 0.0413(4) Uani 1 1 d . . . . .
 C21 C 0.95974(8) 0.40706(8) 0.89052(8) 0.0333(3) Uani 1 1 d . . . . .
 C4 C 0.90238(8) 0.51451(8) 0.93572(8) 0.0329(3) Uani 1 1 d . . . . .
 C5 C 0.88958(8) 0.43318(8) 0.92691(8) 0.0327(3) Uani 1 1 d . . . . .
 C20 C 0.96633(9) 0.33223(8) 0.87584(8) 0.0341(3) Uani 1 1 d . . . . .
 H20 H 1.014327 0.315553 0.851349 0.041 Uiso 1 1 calc R U . . .
 C116 C 0.55207(9) 0.45954(9) 0.67194(8) 0.0364(3) Uani 1 1 d . . . . .
 C2 C 0.88095(8) 0.64115(8) 0.96794(8) 0.0338(3) Uani 1 1 d . . . . .
 C24 C 1.00747(9) 0.61248(8) 0.90210(8) 0.0344(3) Uani 1 1 d . . . . .
 H24 H 1.059368 0.627415 0.879580 0.041 Uiso 1 1 calc R U . . .
 C7 C 0.82959(8) 0.30791(8) 0.93310(8) 0.0340(3) Uani 1 1 d . . . . .
 C69 C 0.33381(9) 0.30178(10) 0.42168(9) 0.0417(4) Uani 1 1 d . . . . .
 C3 C 0.85192(8) 0.56657(8) 0.96838(8) 0.0346(3) Uani 1 1 d . . . . .
 H3 H 0.799448 0.551177 0.990116 0.042 Uiso 1 1 calc R U . . .
 C1 C 0.83908(9) 0.70775(8) 1.00120(8) 0.0353(3) Uani 1 1 d . . . . .
 H1 H 0.856629 0.731687 1.056738 0.042 Uiso 1 1 calc R U . . .
 C45 C 1.04945(8) 0.45099(8) 0.79569(8) 0.0338(3) Uani 1 1 d . . . . .
 C97 C 0.38439(9) 0.76892(10) 0.72071(9) 0.0425(4) Uani 1 1 d . . . . .
 C22 C 1.02441(8) 0.47297(8) 0.87481(8) 0.0329(3) Uani 1 1 d . . . . .
 H22 H 1.081888 0.492515 0.909064 0.039 Uiso 1 1 calc R U . . .
 C6 C 0.82299(9) 0.38279(8) 0.94810(8) 0.0332(3) Uani 1 1 d . . . . .
 H6 H 0.774667 0.399362 0.972063 0.040 Uiso 1 1 calc R U . . .
 C88 C 0.45724(9) 0.75059(9) 0.74228(9) 0.0399(3) Uani 1 1 d . . . . .
 C54 C 0.66639(9) 0.22075(9) 0.92791(9) 0.0408(3) Uani 1 1 d . . . . .
 C86 C 0.50490(9) 0.61883(9) 0.68398(9) 0.0391(3) Uani 1 1 d . . . . .
 H86 H 0.557115 0.637350 0.719153 0.047 Uiso 1 1 calc R U . . .
 C87 C 0.45254(9) 0.66853(9) 0.68894(9) 0.0384(3) Uani 1 1 d . . . . .
 C35 C 0.89349(9) 0.76830(9) 0.97472(8) 0.0363(3) Uani 1 1 d . . . . .
 C8 C 0.76740(9) 0.24507(8) 0.95306(8) 0.0358(3) Uani 1 1 d . . . . .
 H8 H 0.775637 0.266379 1.009031 0.043 Uiso 1 1 calc R U . . .
 C68 C 0.32556(9) 0.37644(10) 0.46209(9) 0.0424(4) Uani 1 1 d . . . . .
 H68 H 0.276037 0.390421 0.449317 0.051 Uiso 1 1 calc R U . . .
 C9 C 0.81016(9) 0.17868(9) 0.92328(8) 0.0368(3) Uani 1 1 d . . . . .
 C27 C 1.02963(9) 0.79722(9) 0.91627(8) 0.0370(3) Uani 1 1 d . . . . .
 C26 C 0.96508(9) 0.74519(8) 0.93992(8) 0.0349(3) Uani 1 1 d . . . . .
 C17 C 0.93712(9) 0.14520(9) 0.86023(8) 0.0364(3) Uani 1 1 d . . . . .
 C66 C 0.40220(9) 0.51350(9) 0.57464(9) 0.0393(3) Uani 1 1 d . . . . .
 C37 C 0.68808(10) 0.67048(10) 1.04646(9) 0.0450(4) Uani 1 1 d . . . . .
 C85 C 0.47941(9) 0.54229(9) 0.62705(9) 0.0381(3) Uani 1 1 d . . . . .
 C89 C 0.51907(9) 0.80805(9) 0.80783(9) 0.0409(3) Uani 1 1 d . . . . .
 C82 C 0.47228(9) 0.33422(9) 0.50062(9) 0.0408(3) Uani 1 1 d . . . . .
 H82 H 0.521345 0.320161 0.514105 0.049 Uiso 1 1 calc R U . . .
 C32 C 1.01553(9) 0.87077(9) 0.92641(9) 0.0401(3) Uani 1 1 d . . . . .
 C63 C 0.33067(9) 0.70224(10) 0.64829(9) 0.0418(4) Uani 1 1 d . . . . .
 H63 H 0.345114 0.721576 0.608245 0.050 Uiso 1 1 calc R U . . .
 C80 C 0.39615(10) 0.19665(10) 0.38374(9) 0.0437(4) Uani 1 1 d . . . . .
 C36 C 0.73592(9) 0.67943(9) 0.98843(9) 0.0377(3) Uani 1 1 d . . . . .
 C10 C 0.78041(10) 0.10512(9) 0.92795(9) 0.0407(3) Uani 1 1 d . . . . .
 H10 H 0.727700 0.092203 0.950405 0.049 Uiso 1 1 calc R U . . .
 C65 C 0.34965(9) 0.56243(10) 0.57857(9) 0.0409(4) Uani 1 1 d . . . . .
 H65 H 0.297120 0.543536 0.543618 0.049 Uiso 1 1 calc R U . . .
 C25 C 0.95718(9) 0.66486(8) 0.93429(8) 0.0343(3) Uani 1 1 d . . . . .
 C94 C 0.50289(10) 0.88282(9) 0.84870(10) 0.0456(4) Uani 1 1 d . . . . .
 C121 C 0.64185(9) 0.46833(10) 0.69128(9) 0.0434(4) Uani 1 1 d . . . . .
 C83 C 0.46387(9) 0.40920(9) 0.54124(8) 0.0383(3) Uani 1 1 d . . . . .
 C84 C 0.52679(9) 0.47882(9) 0.60846(9) 0.0385(3) Uani 1 1 d . . . . .
 H84 H 0.584262 0.498127 0.589536 0.046 Uiso 1 1 calc R U . . .
 C41 C 0.68837(10) 0.65543(9) 0.91825(9) 0.0438(4) Uani 1 1 d . . . . .
 C119 C 0.60105(10) 0.42516(10) 0.79070(10) 0.0471(4) Uani 1 1 d . . . . .
 C50 C 0.98398(9) 0.42059(10) 0.73326(9) 0.0423(4) Uani 1 1 d . . . . .
 C34 C 0.88088(10) 0.84111(9) 0.98483(9) 0.0412(3) Uani 1 1 d . . . . .
 H34 H 0.832059 0.856221 1.009178 0.049 Uiso 1 1 calc R U . . .
 C70 C 0.27359(10) 0.23493(10) 0.35250(9) 0.0470(4) Uani 1 1 d D . . . .
 H70 H 0.280337 0.252775 0.311069 0.056 Uiso 0.725(11) 1 calc R U P A 1
 H70A H 0.289997 0.254231 0.312654 0.056 Uiso 0.275(11) 1 calc R U P A 2
 C67 C 0.39186(9) 0.43128(9) 0.52246(9) 0.0390(3) Uani 1 1 d . . . . .
 C33 C 0.93944(10) 0.88990(9) 0.95935(9) 0.0422(4) Uani 1 1 d . . . . .
 H33 H 0.928989 0.937743 0.963770 0.051 Uiso 1 1 calc R U . . .
 C79 C 0.45071(11) 0.14546(9) 0.37365(9) 0.0454(4) Uani 1 1 d . . . . .
 C64 C 0.37623(9) 0.63919(10) 0.63476(9) 0.0407(3) Uani 1 1 d . . . . .
 C90 C 0.59467(10) 0.79539(10) 0.83537(9) 0.0453(4) Uani 1 1 d . . . . .
 H90 H 0.607139 0.746406 0.808979 0.054 Uiso 1 1 calc R U . . .
 C28 C 1.10714(10) 0.78134(9) 0.88396(10) 0.0442(4) Uani 1 1 d . . . . .
 H28 H 1.118052 0.732874 0.876789 0.053 Uiso 1 1 calc R U . . .
 C46 C 1.14047(9) 0.46243(9) 0.78402(9) 0.0406(3) Uani 1 1 d . . . . .
 C12 C 0.90591(9) 0.06989(9) 0.86476(9) 0.0387(3) Uani 1 1 d . . . . .
 C93 C 0.56224(11) 0.94037(10) 0.91418(10) 0.0513(4) Uani 1 1 d . . . . .
 H93 H 0.551962 0.990234 0.941250 0.062 Uiso 1 1 calc R U . . .
 C117 C 0.48639(9) 0.43174(10) 0.71204(9) 0.0455(4) Uani 1 1 d . . . . .
 C96 C 0.36992(10) 0.84246(10) 0.76051(10) 0.0478(4) Uani 1 1 d . . . . .
 H96 H 0.320324 0.853798 0.744007 0.057 Uiso 1 1 calc R U . . .
 C31 C 1.07852(10) 0.92342(9) 0.90310(10) 0.0468(4) Uani 1 1 d . . . . .
 H31 H 1.069016 0.972073 0.909078 0.056 Uiso 1 1 calc R U . . .
 C30 C 1.15239(11) 0.90567(10) 0.87231(10) 0.0515(4) Uani 1 1 d . . . . .
 H30 H 1.194010 0.941877 0.857357 0.062 Uiso 1 1 calc R U . . .
 C59 C 0.60515(11) 0.21689(10) 0.97981(11) 0.0546(4) Uani 1 1 d . . . . .
 C16 C 1.01394(10) 0.15847(9) 0.82336(9) 0.0426(4) Uani 1 1 d . . . . .
 H16 H 1.036348 0.207981 0.819735 0.051 Uiso 1 1 calc R U . . .
 C55 C 0.63288(10) 0.20082(9) 0.85395(10) 0.0461(4) Uani 1 1 d . . . . .
 C13 C 0.95140(10) 0.01274(9) 0.83173(9) 0.0457(4) Uani 1 1 d . . . . .
 H13 H 0.930184 -0.037426 0.834222 0.055 Uiso 1 1 calc R U . . .
 C71 C 0.31801(10) 0.17049(10) 0.33465(9) 0.0480(4) Uani 1 1 d . . . . .
 C48 C 1.09966(10) 0.41361(11) 0.64979(9) 0.0519(4) Uani 1 1 d . . . . .
 C98 C 0.22792(9) 0.67149(10) 0.64141(9) 0.0430(4) Uani 1 1 d . . . . .
 C29 C 1.16671(10) 0.83390(10) 0.86280(11) 0.0520(4) Uani 1 1 d . . . . .
 H29 H 1.218284 0.821632 0.841449 0.062 Uiso 1 1 calc R U . . .
 C11 C 0.82810(10) 0.05231(9) 0.89985(9) 0.0424(4) Uani 1 1 d . . . . .
 H11 H 0.808858 0.002842 0.903846 0.051 Uiso 1 1 calc R U . . .
 C120 C 0.66441(10) 0.45142(11) 0.75003(10) 0.0517(4) Uani 1 1 d . . . . .
 H120 H 0.726044 0.458214 0.762764 0.062 Uiso 1 1 calc R U . . .
 C72 C 0.29020(12) 0.09473(12) 0.27424(10) 0.0576(5) Uani 1 1 d . . . . .
 H72 H 0.235414 0.077560 0.242339 0.069 Uiso 1 1 calc R U . . .
 C103 C 0.18545(10) 0.64545(10) 0.69347(10) 0.0471(4) Uani 1 1 d . . . . .
 C78 C 0.52922(12) 0.16354(10) 0.42123(10) 0.0507(4) Uani 1 1 d . . . . .
 H78 H 0.547987 0.212775 0.464846 0.061 Uiso 1 1 calc R U . . .
 C73 C 0.34223(12) 0.04636(11) 0.26188(10) 0.0591(5) Uani 1 1 d . . . . .
 H73 H 0.324152 -0.004460 0.220121 0.071 Uiso 1 1 calc R U . . .
 C91 C 0.65004(11) 0.85245(10) 0.89930(10) 0.0519(4) Uani 1 1 d . . . . .
 H91 H 0.700013 0.842386 0.916896 0.062 Uiso 1 1 calc R U . . .
 C14 C 1.02511(11) 0.02796(10) 0.79634(10) 0.0510(4) Uani 1 1 d . . . . .
 H14 H 1.054677 -0.011328 0.774277 0.061 Uiso 1 1 calc R U . . .
 C47 C 1.16251(10) 0.44323(11) 0.71165(9) 0.0499(4) Uani 1 1 d . . . . .
 H47 H 1.224312 0.450967 0.704510 0.060 Uiso 1 1 calc R U . . .
 C118 C 0.51209(10) 0.41571(10) 0.77005(9) 0.0471(4) Uani 1 1 d . . . . .
 H118 H 0.466878 0.397512 0.796736 0.057 Uiso 1 1 calc R U . . .
 C74 C 0.42325(11) 0.06957(10) 0.30972(10) 0.0504(4) Uani 1 1 d . . . . .
 C49 C 1.01003(10) 0.40277(11) 0.66211(9) 0.0517(4) Uani 1 1 d . . . . .
 H49 H 0.964919 0.382445 0.620439 0.062 Uiso 1 1 calc R U . . .
 C107 C 0.1729(3) 0.2096(9) 0.3601(6) 0.0449(15) Uani 0.725(11) 1 d D . P A 1
 C40 C 0.59422(10) 0.62522(10) 0.90795(11) 0.0518(4) Uani 1 1 d . . . . .
 H40 H 0.562312 0.610108 0.860442 0.062 Uiso 1 1 calc R U . . .
 C102 C 0.09142(10) 0.61368(11) 0.68278(11) 0.0542(4) Uani 1 1 d . . . . .
 H102 H 0.062721 0.596915 0.718594 0.065 Uiso 1 1 calc R U . . .
 C95 C 0.42802(10) 0.89822(11) 0.82369(10) 0.0505(4) Uani 1 1 d . . . . .
 H95 H 0.417819 0.948051 0.851147 0.061 Uiso 1 1 calc R U . . .
 C92 C 0.63376(11) 0.92567(10) 0.93913(10) 0.0527(4) Uani 1 1 d . . . . .
 H92 H 0.672595 0.964902 0.983437 0.063 Uiso 1 1 calc R U . . .
 C15 C 1.05696(11) 0.10209(10) 0.79276(10) 0.0486(4) Uani 1 1 d . . . . .
 H15 H 1.108878 0.113189 0.768858 0.058 Uiso 1 1 calc R U . . .
 C38 C 0.59427(10) 0.63945(11) 1.03297(11) 0.0564(5) Uani 1 1 d . . . . .
 H38 H 0.562070 0.633730 1.072413 0.068 Uiso 1 1 calc R U . . .
 C60 C 0.69305(12) 0.20086(12) 0.79397(10) 0.0572(5) Uani 1 1 d . . . . .
 H60A H 0.725419 0.256101 0.802937 0.086 Uiso 1 1 calc R U . . .
 H60B H 0.656178 0.173258 0.744700 0.086 Uiso 1 1 calc R U . . .
 H60C H 0.736714 0.173264 0.795232 0.086 Uiso 1 1 calc R U . . .
 C57 C 0.47862(11) 0.17312(11) 0.88435(16) 0.0738(6) Uani 1 1 d . . . . .
 C51 C 1.21570(10) 0.49699(13) 0.84801(10) 0.0630(5) Uani 1 1 d . . . . .
 H51A H 1.273771 0.499867 0.828175 0.095 Uiso 1 1 calc R U . . .
 H51B H 1.206207 0.462775 0.874793 0.095 Uiso 1 1 calc R U . . .
 H51C H 1.215961 0.550771 0.882606 0.095 Uiso 1 1 calc R U . . .
 C99 C 0.17554(10) 0.66312(11) 0.57904(10) 0.0527(4) Uani 1 1 d . . . . .
 C75 C 0.47714(13) 0.01883(11) 0.29523(11) 0.0585(5) Uani 1 1 d . . . . .
 H75 H 0.459903 -0.030687 0.251897 0.070 Uiso 1 1 calc R U . . .
 C56 C 0.53981(11) 0.17887(10) 0.83433(12) 0.0611(5) Uani 1 1 d . . . . .
 H56 H 0.517614 0.167425 0.784728 0.073 Uiso 1 1 calc R U . . .
 C44 C 0.73536(11) 0.66040(11) 0.85257(10) 0.0553(4) Uani 1 1 d . . . . .
 H44A H 0.691347 0.633362 0.807112 0.083 Uiso 1 1 calc R U . . .
 H44B H 0.782572 0.634449 0.845583 0.083 Uiso 1 1 calc R U . . .
 H44C H 0.762725 0.716613 0.862305 0.083 Uiso 1 1 calc R U . . .
 C106 C 0.23795(11) 0.64940(12) 0.75975(11) 0.0560(5) Uani 1 1 d . . . . .
 H10A H 0.281661 0.620033 0.742236 0.084 Uiso 1 1 calc R U . . .
 H10B H 0.196323 0.625392 0.787313 0.084 Uiso 1 1 calc R U . . .
 H10C H 0.270089 0.705342 0.792919 0.084 Uiso 1 1 calc R U . . .
 C77 C 0.57914(13) 0.11199(11) 0.40624(11) 0.0592(5) Uani 1 1 d . . . . .
 H77 H 0.631463 0.125729 0.439648 0.071 Uiso 1 1 calc R U . . .
 C39 C 0.54612(10) 0.61661(11) 0.96415(12) 0.0580(5) Uani 1 1 d . . . . .
 C53 C 0.88469(10) 0.40709(13) 0.74102(10) 0.0634(5) Uani 1 1 d . . . . .
 H53A H 0.851200 0.393531 0.692843 0.095 Uiso 1 1 calc R U . . .
 H53B H 0.876327 0.455867 0.779294 0.095 Uiso 1 1 calc R U . . .
 H53C H 0.862146 0.363099 0.755944 0.095 Uiso 1 1 calc R U . . .
 C100 C 0.08198(11) 0.63068(12) 0.57084(11) 0.0625(5) Uani 1 1 d . . . . .
 H100 H 0.046721 0.625516 0.528649 0.075 Uiso 1 1 calc R U . . .
 C42 C 0.73489(11) 0.69304(12) 1.12293(10) 0.0582(5) Uani 1 1 d . . . . .
 H42A H 0.778335 0.663546 1.117737 0.087 Uiso 1 1 calc R U . . .
 H42B H 0.689973 0.679651 1.154241 0.087 Uiso 1 1 calc R U . . .
 H42C H 0.766792 0.750578 1.146505 0.087 Uiso 1 1 calc R U . . .
 C101 C 0.03872(11) 0.60573(12) 0.62228(12) 0.0595(5) Uani 1 1 d . . . . .
 C108 C 0.1117(3) 0.2147(4) 0.3128(4) 0.0500(12) Uani 0.725(11) 1 d D . P A 1
 C76 C 0.55378(14) 0.03912(11) 0.34204(11) 0.0612(5) Uani 1 1 d . . . . .
 H76 H 0.589504 0.004176 0.331182 0.073 Uiso 1 1 calc R U . . .
 C123 C 0.62771(12) 0.40968(13) 0.85537(12) 0.0669(5) Uani 1 1 d . . . . .
 H12A H 0.690040 0.407921 0.854407 0.100 Uiso 1 1 calc R U . . .
 H12B H 0.587192 0.358425 0.851213 0.100 Uiso 1 1 calc R U . . .
 H12C H 0.623291 0.452609 0.902670 0.100 Uiso 1 1 calc R U . . .
 C58 C 0.51275(12) 0.19269(12) 0.95639(15) 0.0717(6) Uani 1 1 d . . . . .
 H58 H 0.471777 0.189613 0.991669 0.086 Uiso 1 1 calc R U . . .
 C124 C 0.71692(10) 0.49840(14) 0.65224(12) 0.0691(6) Uani 1 1 d . . . . .
 H12D H 0.775007 0.503425 0.676054 0.104 Uiso 1 1 calc R U . . .
 H12E H 0.716976 0.550729 0.655972 0.104 Uiso 1 1 calc R U . . .
 H12F H 0.707649 0.460611 0.599259 0.104 Uiso 1 1 calc R U . . .
 C104 C 0.21707(12) 0.68782(14) 0.51939(11) 0.0693(6) Uani 1 1 d . . . . .
 H10D H 0.248221 0.745505 0.541978 0.104 Uiso 1 1 calc R U . . .
 H10E H 0.169378 0.674798 0.479673 0.104 Uiso 1 1 calc R U . . .
 H10F H 0.260462 0.659135 0.497950 0.104 Uiso 1 1 calc R U . . .
 C112 C 0.1398(3) 0.1807(3) 0.4131(3) 0.0545(11) Uani 0.725(11) 1 d D . P A 1
 C122 C 0.38764(11) 0.41937(16) 0.69394(13) 0.0799(7) Uani 1 1 d . . . . .
 H12G H 0.379141 0.470363 0.701348 0.120 Uiso 1 1 calc R U . . .
 H12H H 0.352810 0.398979 0.727112 0.120 Uiso 1 1 calc R U . . .
 H12I H 0.366728 0.380716 0.641593 0.120 Uiso 1 1 calc R U . . .
 C62 C 0.63603(14) 0.23865(14) 1.06046(12) 0.0752(6) Uani 1 1 d . . . . .
 H62A H 0.668058 0.202322 1.062535 0.113 Uiso 1 1 calc R U . . .
 H62B H 0.583439 0.234058 1.087662 0.113 Uiso 1 1 calc R U . . .
 H62C H 0.676692 0.293730 1.083651 0.113 Uiso 1 1 calc R U . . .
 C113 C 0.1421(5) 0.2432(5) 0.2525(4) 0.0633(14) Uani 0.725(11) 1 d D . P A 1
 H11A H 0.188138 0.295746 0.275507 0.095 Uiso 0.725(11) 1 calc R U P A 1
 H11B H 0.090160 0.247166 0.227821 0.095 Uiso 0.725(11) 1 calc R U P A 1
 H11C H 0.167520 0.204979 0.215288 0.095 Uiso 0.725(11) 1 calc R U P A 1
 C105 C -0.06312(12) 0.57161(15) 0.61232(14) 0.0829(7) Uani 1 1 d . . . . .
 H10G H -0.083023 0.521663 0.566500 0.124 Uiso 1 1 calc R U . . .
 H10H H -0.090430 0.610065 0.608364 0.124 Uiso 1 1 calc R U . . .
 H10I H -0.081891 0.561002 0.655648 0.124 Uiso 1 1 calc R U . . .
 C43 C 0.44393(11) 0.58292(14) 0.95110(14) 0.0811(7) Uani 1 1 d . . . . .
 H43A H 0.421731 0.575098 0.901086 0.122 Uiso 1 1 calc R U . . .
 H43B H 0.418412 0.620329 0.989167 0.122 Uiso 1 1 calc R U . . .
 H43C H 0.425571 0.531541 0.954597 0.122 Uiso 1 1 calc R U . . .
 C110 C -0.0133(3) 0.1676(3) 0.3730(4) 0.0629(13) Uani 0.725(11) 1 d D . P A
 1
 C52 C 1.12674(13) 0.39585(16) 0.57254(11) 0.0836(7) Uani 1 1 d . . . . .
 H52A H 1.126281 0.439523 0.559146 0.125 Uiso 1 1 calc R U . . .
 H52B H 1.083970 0.345783 0.536225 0.125 Uiso 1 1 calc R U . . .
 H52C H 1.187628 0.390676 0.571914 0.125 Uiso 1 1 calc R U . . .
 C111 C 0.0479(3) 0.1612(3) 0.4192(3) 0.0629(11) Uani 0.725(11) 1 d D . P A 1
 H111 H 0.026529 0.142864 0.456145 0.075 Uiso 0.725(11) 1 calc R U P A 1
 C109 C 0.0193(3) 0.1950(3) 0.3204(3) 0.0612(13) Uani 0.725(11) 1 d D . P A 1
 H109 H -0.021532 0.200725 0.288627 0.073 Uiso 0.725(11) 1 calc R U P A 1
 C61 C 0.37744(13) 0.14423(15) 0.85995(19) 0.1141(11) Uani 1 1 d . . . . .
 H61A H 0.364737 0.163539 0.823204 0.171 Uiso 1 1 calc R U . . .
 H61B H 0.346504 0.164834 0.903741 0.171 Uiso 1 1 calc R U . . .
 H61C H 0.355791 0.085663 0.837184 0.171 Uiso 1 1 calc R U . . .
 C115 C 0.2009(4) 0.1707(5) 0.4664(4) 0.0893(19) Uani 0.725(11) 1 d D . P A 1
 H11D H 0.232007 0.132517 0.437354 0.134 Uiso 0.725(11) 1 calc R U P A 1
 H11E H 0.164495 0.150675 0.499099 0.134 Uiso 0.725(11) 1 calc R U P A 1
 H11F H 0.245661 0.222414 0.497084 0.134 Uiso 0.725(11) 1 calc R U P A 1
 C114 C -0.1131(2) 0.1449(3) 0.3793(4) 0.0902(19) Uani 0.725(11) 1 d D . P A
 1
 H11G H -0.137745 0.086676 0.360710 0.135 Uiso 0.725(11) 1 calc R U P A 1
 H11H H -0.144005 0.162892 0.349362 0.135 Uiso 0.725(11) 1 calc R U P A 1
 H11I H -0.122299 0.170267 0.431981 0.135 Uiso 0.725(11) 1 calc R U P A 1
 C03I C 0.1806(8) 0.1968(9) 0.4664(7) 0.058(3) Uani 0.275(11) 1 d D . P A 2
 H03A H 0.223787 0.168156 0.444049 0.087 Uiso 0.275(11) 1 calc R U P A 2
 H03B H 0.138534 0.167212 0.489627 0.087 Uiso 0.275(11) 1 calc R U P A 2
 H03C H 0.213314 0.250261 0.504660 0.087 Uiso 0.275(11) 1 calc R U P A 2
 C0 C 0.1284(7) 0.2039(7) 0.4060(8) 0.048(3) Uani 0.275(11) 1 d D . P A 2
 C127 C 0.1713(9) 0.221(2) 0.3489(16) 0.047(4) Uani 0.275(11) 1 d D . P A 2
 C128 C 0.1204(7) 0.2272(11) 0.2964(9) 0.037(3) Uani 0.275(11) 1 d D . P A 2
 C129 C 0.1629(14) 0.2545(15) 0.2382(12) 0.075(4) Uani 0.275(11) 1 d D . P A
 2
 H12J H 0.209381 0.306538 0.263630 0.113 Uiso 0.275(11) 1 calc R U P A 2
 H12K H 0.116223 0.259188 0.208438 0.113 Uiso 0.275(11) 1 calc R U P A 2
 H12L H 0.190466 0.215321 0.205119 0.113 Uiso 0.275(11) 1 calc R U P A 2
 C130 C -0.0177(6) 0.1855(7) 0.3462(7) 0.049(3) Uani 0.275(11) 1 d D . P A 2
 C125 C 0.0261(7) 0.2087(7) 0.2946(8) 0.049(3) Uani 0.275(11) 1 d D . P A 2
 H125 H -0.008162 0.212259 0.256870 0.059 Uiso 0.275(11) 1 calc R U P A 2
 C126 C 0.0340(6) 0.1834(6) 0.4020(6) 0.046(2) Uani 0.275(11) 1 d D . P A 2
 H126 H 0.005048 0.167708 0.438397 0.055 Uiso 0.275(11) 1 calc R U P A 2
 C03K C -0.1203(4) 0.1643(6) 0.3414(7) 0.062(3) Uani 0.275(11) 1 d D . P A 2
 H03D H -0.142666 0.182769 0.307318 0.093 Uiso 0.275(11) 1 calc R U P A 2
 H03E H -0.137172 0.190305 0.391397 0.093 Uiso 0.275(11) 1 calc R U P A 2
 H03F H -0.147109 0.106227 0.322339 0.093 Uiso 0.275(11) 1 calc R U P A 2

loop_
  _atom_site_aniso_label
  _atom_site_aniso_U_11
  _atom_site_aniso_U_22
  _atom_site_aniso_U_33
  _atom_site_aniso_U_23
  _atom_site_aniso_U_13
  _atom_site_aniso_U_12
 C19 0.0294(6) 0.0328(8) 0.0373(8) 0.0152(6) -0.0008(6) 0.0070(5)
 C18 0.0306(6) 0.0334(8) 0.0395(8) 0.0164(7) -0.0019(6) 0.0069(6)
 C23 0.0257(6) 0.0348(8) 0.0379(8) 0.0162(6) 0.0008(6) 0.0085(5)
 C81 0.0346(7) 0.0445(9) 0.0406(9) 0.0190(7) 0.0043(6) 0.0047(6)
 C21 0.0253(6) 0.0348(8) 0.0394(8) 0.0168(7) 0.0001(6) 0.0073(5)
 C4 0.0254(6) 0.0342(8) 0.0396(8) 0.0172(6) 0.0000(6) 0.0077(5)
 C5 0.0259(6) 0.0349(8) 0.0387(8) 0.0178(6) 0.0015(6) 0.0080(5)
 C20 0.0271(6) 0.0357(8) 0.0403(8) 0.0173(7) 0.0026(6) 0.0089(5)
 C116 0.0273(6) 0.0346(8) 0.0422(8) 0.0129(7) 0.0024(6) 0.0075(6)
 C2 0.0260(6) 0.0355(8) 0.0391(8) 0.0152(6) 0.0005(6) 0.0092(5)
 C24 0.0261(6) 0.0364(8) 0.0432(8) 0.0195(7) 0.0042(6) 0.0096(5)
 C7 0.0264(6) 0.0365(8) 0.0362(8) 0.0160(6) -0.0002(6) 0.0046(5)
 C69 0.0312(7) 0.0494(10) 0.0390(8) 0.0190(8) 0.0034(6) 0.0038(6)
 C3 0.0253(6) 0.0383(8) 0.0425(8) 0.0192(7) 0.0042(6) 0.0099(5)
 C1 0.0302(7) 0.0342(8) 0.0402(8) 0.0138(7) 0.0018(6) 0.0109(6)
 C45 0.0259(6) 0.0347(8) 0.0420(8) 0.0188(7) 0.0033(6) 0.0074(5)
 C97 0.0330(7) 0.0479(9) 0.0531(10) 0.0270(8) 0.0125(7) 0.0135(6)
 C22 0.0249(6) 0.0341(8) 0.0405(8) 0.0172(6) 0.0022(6) 0.0081(5)
 C6 0.0266(6) 0.0358(8) 0.0365(8) 0.0159(6) 0.0023(6) 0.0081(5)
 C88 0.0301(7) 0.0435(9) 0.0504(9) 0.0250(8) 0.0102(6) 0.0103(6)
 C54 0.0323(7) 0.0336(8) 0.0541(10) 0.0187(7) 0.0054(7) 0.0064(6)
 C86 0.0261(6) 0.0453(9) 0.0448(9) 0.0200(7) 0.0038(6) 0.0082(6)
 C87 0.0276(6) 0.0448(9) 0.0463(9) 0.0239(7) 0.0070(6) 0.0092(6)
 C35 0.0298(6) 0.0334(8) 0.0417(8) 0.0131(7) -0.0028(6) 0.0081(6)
 C8 0.0324(7) 0.0342(8) 0.0402(8) 0.0175(7) 0.0033(6) 0.0067(6)
 C68 0.0293(7) 0.0547(10) 0.0439(9) 0.0246(8) 0.0033(6) 0.0082(6)
 C9 0.0329(7) 0.0348(8) 0.0391(8) 0.0167(7) -0.0026(6) 0.0037(6)
 C27 0.0304(7) 0.0342(8) 0.0440(8) 0.0174(7) -0.0024(6) 0.0053(6)
 C26 0.0288(6) 0.0338(8) 0.0409(8) 0.0156(7) -0.0022(6) 0.0083(5)
 C17 0.0337(7) 0.0341(8) 0.0403(8) 0.0165(7) -0.0030(6) 0.0077(6)
 C66 0.0265(6) 0.0491(9) 0.0439(9) 0.0234(7) 0.0049(6) 0.0085(6)
 C37 0.0340(7) 0.0448(9) 0.0535(10) 0.0179(8) 0.0060(7) 0.0127(6)
 C85 0.0267(6) 0.0435(9) 0.0448(9) 0.0211(7) 0.0051(6) 0.0084(6)
 C89 0.0295(7) 0.0421(9) 0.0519(9) 0.0246(8) 0.0087(7) 0.0056(6)
 C82 0.0307(7) 0.0442(9) 0.0451(9) 0.0202(7) 0.0011(6) 0.0062(6)
 C32 0.0346(7) 0.0325(8) 0.0480(9) 0.0150(7) -0.0053(6) 0.0059(6)
 C63 0.0307(7) 0.0511(10) 0.0520(10) 0.0284(8) 0.0090(7) 0.0151(6)
 C80 0.0392(8) 0.0447(9) 0.0407(9) 0.0179(7) 0.0049(7) 0.0035(7)
 C36 0.0294(7) 0.0329(8) 0.0479(9) 0.0133(7) 0.0004(6) 0.0109(6)
 C10 0.0356(7) 0.0381(8) 0.0469(9) 0.0215(7) 0.0004(7) 0.0040(6)
 C65 0.0265(6) 0.0540(10) 0.0446(9) 0.0245(8) 0.0043(6) 0.0104(6)
 C25 0.0280(6) 0.0340(8) 0.0409(8) 0.0170(7) 0.0007(6) 0.0081(5)
 C94 0.0380(8) 0.0406(9) 0.0587(10) 0.0243(8) 0.0121(7) 0.0076(7)
 C121 0.0274(7) 0.0474(9) 0.0545(10) 0.0213(8) 0.0043(7) 0.0105(6)
 C83 0.0289(7) 0.0413(9) 0.0415(8) 0.0178(7) 0.0026(6) 0.0057(6)
 C84 0.0254(6) 0.0432(9) 0.0450(9) 0.0188(7) 0.0049(6) 0.0077(6)
 C41 0.0361(7) 0.0382(9) 0.0517(10) 0.0137(8) -0.0024(7) 0.0117(6)
 C119 0.0374(8) 0.0501(10) 0.0544(10) 0.0228(8) -0.0006(7) 0.0135(7)
 C50 0.0260(6) 0.0554(10) 0.0444(9) 0.0224(8) 0.0017(6) 0.0091(6)
 C34 0.0356(7) 0.0344(8) 0.0488(9) 0.0122(7) -0.0006(7) 0.0119(6)
 C70 0.0354(8) 0.0585(11) 0.0384(9) 0.0176(8) 0.0029(7) 0.0062(7)
 C67 0.0284(6) 0.0460(9) 0.0422(8) 0.0216(7) 0.0043(6) 0.0067(6)
 C33 0.0398(8) 0.0304(8) 0.0532(10) 0.0147(7) -0.0021(7) 0.0107(6)
 C79 0.0462(8) 0.0405(9) 0.0430(9) 0.0193(8) 0.0038(7) 0.0016(7)
 C64 0.0290(7) 0.0510(10) 0.0469(9) 0.0251(8) 0.0087(6) 0.0130(6)
 C90 0.0346(7) 0.0421(9) 0.0553(10) 0.0190(8) 0.0044(7) 0.0090(6)
 C28 0.0356(7) 0.0380(9) 0.0630(11) 0.0259(8) 0.0066(7) 0.0105(6)
 C46 0.0262(6) 0.0495(9) 0.0448(9) 0.0195(8) 0.0029(6) 0.0105(6)
 C12 0.0366(7) 0.0341(8) 0.0431(9) 0.0167(7) -0.0059(6) 0.0068(6)
 C93 0.0465(9) 0.0399(9) 0.0594(11) 0.0174(8) 0.0113(8) 0.0069(7)
 C117 0.0280(7) 0.0590(10) 0.0512(10) 0.0279(8) 0.0028(7) 0.0089(7)
 C96 0.0379(8) 0.0503(10) 0.0647(11) 0.0309(9) 0.0131(8) 0.0177(7)
 C31 0.0453(8) 0.0342(8) 0.0616(11) 0.0236(8) 0.0004(8) 0.0083(7)
 C30 0.0448(9) 0.0418(9) 0.0693(12) 0.0305(9) 0.0050(8) 0.0050(7)
 C59 0.0392(8) 0.0486(10) 0.0740(13) 0.0277(9) 0.0190(8) 0.0084(7)
 C16 0.0419(8) 0.0352(8) 0.0506(9) 0.0179(7) 0.0045(7) 0.0121(6)
 C55 0.0387(8) 0.0357(9) 0.0571(10) 0.0144(8) -0.0042(7) 0.0092(6)
 C13 0.0450(8) 0.0330(8) 0.0580(10) 0.0197(8) -0.0039(8) 0.0100(7)
 C71 0.0367(8) 0.0543(10) 0.0390(9) 0.0149(8) 0.0026(7) 0.0013(7)
 C48 0.0362(8) 0.0732(12) 0.0437(9) 0.0254(9) 0.0066(7) 0.0124(8)
 C98 0.0314(7) 0.0507(10) 0.0521(10) 0.0250(8) 0.0090(7) 0.0155(6)
 C29 0.0385(8) 0.0493(10) 0.0749(12) 0.0340(9) 0.0126(8) 0.0121(7)
 C11 0.0402(8) 0.0349(8) 0.0515(9) 0.0219(7) -0.0033(7) 0.0050(6)
 C120 0.0280(7) 0.0643(11) 0.0675(12) 0.0321(10) 0.0014(7) 0.0149(7)
 C72 0.0420(9) 0.0631(12) 0.0474(10) 0.0114(9) 0.0000(8) 0.0047(8)
 C103 0.0377(8) 0.0488(10) 0.0580(10) 0.0254(8) 0.0124(7) 0.0141(7)
 C78 0.0599(10) 0.0391(9) 0.0509(10) 0.0205(8) -0.0012(8) 0.0098(8)
 C73 0.0518(10) 0.0541(11) 0.0487(10) 0.0099(9) 0.0024(8) 0.0008(8)
 C91 0.0381(8) 0.0486(10) 0.0610(11) 0.0211(9) -0.0009(8) 0.0047(7)
 C14 0.0519(9) 0.0416(9) 0.0614(11) 0.0201(8) 0.0035(8) 0.0194(7)
 C47 0.0264(7) 0.0726(12) 0.0490(10) 0.0257(9) 0.0092(7) 0.0131(7)
 C118 0.0329(7) 0.0603(11) 0.0530(10) 0.0307(9) 0.0060(7) 0.0114(7)
 C74 0.0527(9) 0.0426(10) 0.0474(10) 0.0182(8) 0.0048(8) 0.0034(8)
 C49 0.0329(7) 0.0755(12) 0.0431(9) 0.0250(9) -0.0003(7) 0.0118(8)
 C107 0.0338(19) 0.051(4) 0.034(3) 0.0105(18) 0.0007(14) 0.0017(15)
 C40 0.0371(8) 0.0458(10) 0.0637(11) 0.0177(9) -0.0095(8) 0.0081(7)
 C102 0.0371(8) 0.0591(11) 0.0682(12) 0.0301(10) 0.0173(8) 0.0127(7)
 C95 0.0421(8) 0.0476(10) 0.0681(12) 0.0284(9) 0.0153(8) 0.0171(7)
 C92 0.0440(9) 0.0429(10) 0.0588(11) 0.0176(9) 0.0036(8) 0.0015(7)
 C15 0.0471(9) 0.0442(9) 0.0594(11) 0.0235(8) 0.0123(8) 0.0189(7)
 C38 0.0336(8) 0.0623(12) 0.0686(12) 0.0254(10) 0.0098(8) 0.0117(8)
 C60 0.0515(10) 0.0636(12) 0.0480(10) 0.0177(9) -0.0064(8) 0.0142(8)
 C57 0.0320(8) 0.0440(11) 0.122(2) 0.0139(12) 0.0015(11) 0.0094(7)
 C51 0.0254(7) 0.1017(16) 0.0539(11) 0.0275(11) 0.0035(7) 0.0162(8)
 C99 0.0352(8) 0.0687(12) 0.0582(11) 0.0302(10) 0.0068(8) 0.0169(8)
 C75 0.0716(12) 0.0403(10) 0.0538(11) 0.0166(9) 0.0044(9) 0.0078(9)
 C56 0.0421(9) 0.0417(10) 0.0840(14) 0.0128(10) -0.0148(9) 0.0111(7)
 C44 0.0482(9) 0.0592(11) 0.0484(10) 0.0170(9) -0.0071(8) 0.0109(8)
 C106 0.0466(9) 0.0659(12) 0.0665(12) 0.0409(10) 0.0143(8) 0.0142(8)
 C77 0.0714(12) 0.0440(10) 0.0598(11) 0.0220(9) -0.0079(9) 0.0141(9)
 C39 0.0301(8) 0.0529(11) 0.0814(14) 0.0224(10) -0.0022(9) 0.0081(7)
 C53 0.0252(7) 0.1037(16) 0.0528(11) 0.0284(11) 0.0002(7) 0.0145(8)
 C100 0.0365(8) 0.0827(14) 0.0678(12) 0.0333(11) 0.0018(8) 0.0154(9)
 C42 0.0405(9) 0.0785(13) 0.0544(11) 0.0305(10) 0.0106(8) 0.0134(8)
 C101 0.0321(8) 0.0662(12) 0.0763(13) 0.0272(10) 0.0105(8) 0.0141(8)
 C108 0.0442(19) 0.044(3) 0.049(3) 0.0145(17) -0.0012(17) 0.0026(15)
 C76 0.0776(13) 0.0395(10) 0.0662(12) 0.0224(9) 0.0014(10) 0.0177(9)
 C123 0.0497(10) 0.0868(15) 0.0741(14) 0.0468(12) -0.0025(9) 0.0165(10)
 C58 0.0390(9) 0.0586(12) 0.1064(18) 0.0290(12) 0.0230(11) 0.0080(8)
 C124 0.0288(8) 0.1086(17) 0.0904(15) 0.0617(14) 0.0147(9) 0.0219(9)
 C104 0.0443(9) 0.1101(17) 0.0619(12) 0.0491(12) 0.0026(9) 0.0169(10)
 C112 0.0430(17) 0.061(3) 0.054(2) 0.0233(19) 0.0135(17) 0.0088(15)
 C122 0.0283(8) 0.148(2) 0.0968(16) 0.0885(16) 0.0149(9) 0.0201(10)
 C62 0.0657(12) 0.0903(16) 0.0766(15) 0.0467(13) 0.0351(11) 0.0173(11)
 C113 0.053(3) 0.063(3) 0.067(4) 0.028(2) -0.015(2) 0.006(2)
 C105 0.0343(9) 0.0974(17) 0.1070(18) 0.0403(15) 0.0111(10) 0.0103(10)
 C43 0.0322(9) 0.0905(16) 0.1100(18) 0.0427(14) -0.0062(10) 0.0031(9)
 C110 0.0428(19) 0.049(2) 0.077(3) 0.013(2) 0.012(2) 0.0049(16)
 C52 0.0481(10) 0.141(2) 0.0513(12) 0.0362(13) 0.0141(9) 0.0201(12)
 C111 0.0480(17) 0.065(3) 0.071(2) 0.0289(18) 0.0195(16) 0.0104(16)
 C109 0.043(2) 0.049(2) 0.079(4) 0.019(2) -0.005(2) 0.0075(18)
 C61 0.0354(10) 0.0799(17) 0.185(3) 0.0195(18) -0.0088(14) 0.0119(10)
 C115 0.066(3) 0.147(6) 0.083(3) 0.082(4) 0.017(2) 0.022(3)
 C114 0.0430(16) 0.080(3) 0.131(4) 0.035(3) 0.017(2) 0.0089(16)
 C03I 0.042(5) 0.085(7) 0.057(6) 0.049(5) 0.008(5) 0.006(4)
 C0 0.041(4) 0.042(6) 0.061(6) 0.025(4) -0.005(4) 0.008(3)
 C127 0.033(5) 0.058(10) 0.043(9) 0.020(5) 0.002(4) 0.006(4)
 C128 0.031(4) 0.039(5) 0.040(7) 0.022(4) -0.004(4) 0.003(3)
 C129 0.061(9) 0.100(10) 0.070(8) 0.059(6) -0.011(6) 0.000(7)
 C130 0.036(4) 0.046(5) 0.062(7) 0.024(4) 0.011(4) 0.008(4)
 C125 0.034(4) 0.040(5) 0.067(7) 0.021(4) -0.006(4) 0.004(3)
 C126 0.037(4) 0.047(5) 0.053(5) 0.026(4) 0.005(4) 0.005(4)
 C03K 0.032(3) 0.061(5) 0.089(7) 0.028(4) 0.003(4) 0.012(3)

_geom_special_details
;
 All esds (except the esd in the dihedral angle between two l.s. planes)
 are estimated using the full covariance matrix.  The cell esds are taken
 into account individually in the estimation of esds in distances, angles
 and torsion angles; correlations between esds in cell parameters are only
 used when they are defined by crystal symmetry.  An approximate (isotropic)
 treatment of cell esds is used for estimating esds involving l.s. planes.
;
loop_
  _geom_bond_atom_site_label_1
  _geom_bond_atom_site_label_2
  _geom_bond_distance
  _geom_bond_site_symmetry_2
  _geom_bond_publ_flag
 C19 C18 1.4812(19) . ?
 C19 C20 1.3975(18) . ?
 C19 C7 1.4103(19) . ?
 C18 C9 1.3875(19) . ?
 C18 C17 1.425(2) . ?
 C23 C4 1.4041(17) . ?
 C23 C24 1.3839(19) . ?
 C23 C22 1.5188(19) . ?
 C81 C69 1.415(2) . ?
 C81 C82 1.405(2) . ?
 C81 C80 1.477(2) . ?
 C21 C5 1.4052(18) . ?
 C21 C20 1.3841(19) . ?
 C21 C22 1.5211(18) . ?
 C4 C5 1.4579(19) . ?
 C4 C3 1.3986(19) . ?
 C5 C6 1.3953(17) . ?
 C20 H20 0.9500 . ?
 C116 C121 1.3930(19) . ?
 C116 C84 1.520(2) . ?
 C116 C117 1.4089(19) . ?
 C2 C3 1.3817(19) . ?
 C2 C1 1.513(2) . ?
 C2 C25 1.4110(18) . ?
 C24 H24 0.9500 . ?
 C24 C25 1.3992(19) . ?
 C7 C6 1.384(2) . ?
 C7 C8 1.5088(18) . ?
 C69 C68 1.375(2) . ?
 C69 C70 1.511(2) . ?
 C3 H3 0.9500 . ?
 C1 H1 1.0000 . ?
 C1 C35 1.5103(19) . ?
 C1 C36 1.5269(18) . ?
 C45 C22 1.5196(19) . ?
 C45 C50 1.403(2) . ?
 C45 C46 1.4040(18) . ?
 C97 C88 1.393(2) . ?
 C97 C63 1.511(2) . ?
 C97 C96 1.396(2) . ?
 C22 H22 1.0000 . ?
 C6 H6 0.9500 . ?
 C88 C87 1.480(2) . ?
 C88 C89 1.433(2) . ?
 C54 C8 1.5269(19) . ?
 C54 C59 1.405(2) . ?
 C54 C55 1.403(2) . ?
 C86 H86 0.9500 . ?
 C86 C87 1.398(2) . ?
 C86 C85 1.383(2) . ?
 C87 C64 1.413(2) . ?
 C35 C26 1.3926(19) . ?
 C35 C34 1.405(2) . ?
 C8 H8 1.0000 . ?
 C8 C9 1.514(2) . ?
 C68 H68 0.9500 . ?
 C68 C67 1.398(2) . ?
 C9 C10 1.4013(19) . ?
 C27 C26 1.4272(19) . ?
 C27 C32 1.428(2) . ?
 C27 C28 1.415(2) . ?
 C26 C25 1.4743(19) . ?
 C17 C12 1.4328(19) . ?
 C17 C16 1.413(2) . ?
 C66 C85 1.405(2) . ?
 C66 C65 1.393(2) . ?
 C66 C67 1.456(2) . ?
 C37 C36 1.404(2) . ?
 C37 C38 1.391(2) . ?
 C37 C42 1.508(2) . ?
 C85 C84 1.523(2) . ?
 C89 C94 1.431(2) . ?
 C89 C90 1.417(2) . ?
 C82 H82 0.9500 . ?
 C82 C83 1.382(2) . ?
 C32 C33 1.417(2) . ?
 C32 C31 1.419(2) . ?
 C63 H63 1.0000 . ?
 C63 C64 1.508(2) . ?
 C63 C98 1.5247(19) . ?
 C80 C79 1.431(2) . ?
 C80 C71 1.387(2) . ?
 C36 C41 1.398(2) . ?
 C10 H10 0.9500 . ?
 C10 C11 1.364(2) . ?
 C65 H65 0.9500 . ?
 C65 C64 1.380(2) . ?
 C94 C93 1.415(2) . ?
 C94 C95 1.415(2) . ?
 C121 C120 1.391(2) . ?
 C121 C124 1.505(2) . ?
 C83 C84 1.524(2) . ?
 C83 C67 1.404(2) . ?
 C84 H84 1.0000 . ?
 C41 C40 1.396(2) . ?
 C41 C44 1.507(2) . ?
 C119 C120 1.383(2) . ?
 C119 C118 1.383(2) . ?
 C119 C123 1.503(2) . ?
 C50 C49 1.388(2) . ?
 C50 C53 1.5107(19) . ?
 C34 H34 0.9500 . ?
 C34 C33 1.364(2) . ?
 C70 H70 1.0000 . ?
 C70 H70A 1.0000 . ?
 C70 C71 1.507(2) . ?
 C70 C107 1.530(5) . ?
 C70 C127 1.534(12) . ?
 C33 H33 0.9500 . ?
 C79 C78 1.409(2) . ?
 C79 C74 1.433(2) . ?
 C90 H90 0.9500 . ?
 C90 C91 1.369(2) . ?
 C28 H28 0.9500 . ?
 C28 C29 1.366(2) . ?
 C46 C47 1.387(2) . ?
 C46 C51 1.509(2) . ?
 C12 C13 1.412(2) . ?
 C12 C11 1.419(2) . ?
 C93 H93 0.9500 . ?
 C93 C92 1.361(2) . ?
 C117 C118 1.384(2) . ?
 C117 C122 1.507(2) . ?
 C96 H96 0.9500 . ?
 C96 C95 1.372(2) . ?
 C31 H31 0.9500 . ?
 C31 C30 1.363(2) . ?
 C30 H30 0.9500 . ?
 C30 C29 1.400(2) . ?
 C59 C58 1.394(3) . ?
 C59 C62 1.507(3) . ?
 C16 H16 0.9500 . ?
 C16 C15 1.367(2) . ?
 C55 C60 1.505(2) . ?
 C55 C56 1.395(2) . ?
 C13 H13 0.9500 . ?
 C13 C14 1.364(2) . ?
 C71 C72 1.401(2) . ?
 C48 C47 1.373(2) . ?
 C48 C49 1.387(2) . ?
 C48 C52 1.503(2) . ?
 C98 C103 1.402(2) . ?
 C98 C99 1.401(2) . ?
 C29 H29 0.9500 . ?
 C11 H11 0.9500 . ?
 C120 H120 0.9500 . ?
 C72 H72 0.9500 . ?
 C72 C73 1.351(3) . ?
 C103 C102 1.396(2) . ?
 C103 C106 1.503(2) . ?
 C78 H78 0.9500 . ?
 C78 C77 1.369(3) . ?
 C73 H73 0.9500 . ?
 C73 C74 1.420(3) . ?
 C91 H91 0.9500 . ?
 C91 C92 1.404(2) . ?
 C14 H14 0.9500 . ?
 C14 C15 1.403(2) . ?
 C47 H47 0.9500 . ?
 C118 H118 0.9500 . ?
 C74 C75 1.406(3) . ?
 C49 H49 0.9500 . ?
 C107 C108 1.383(6) . ?
 C107 C112 1.404(6) . ?
 C40 H40 0.9500 . ?
 C40 C39 1.374(3) . ?
 C102 H102 0.9500 . ?
 C102 C101 1.376(3) . ?
 C95 H95 0.9500 . ?
 C92 H92 0.9500 . ?
 C15 H15 0.9500 . ?
 C38 H38 0.9500 . ?
 C38 C39 1.385(3) . ?
 C60 H60A 0.9800 . ?
 C60 H60B 0.9800 . ?
 C60 H60C 0.9800 . ?
 C57 C56 1.383(3) . ?
 C57 C58 1.373(3) . ?
 C57 C61 1.519(3) . ?
 C51 H51A 0.9800 . ?
 C51 H51B 0.9800 . ?
 C51 H51C 0.9800 . ?
 C99 C100 1.393(2) . ?
 C99 C104 1.516(2) . ?
 C75 H75 0.9500 . ?
 C75 C76 1.367(3) . ?
 C56 H56 0.9500 . ?
 C44 H44A 0.9800 . ?
 C44 H44B 0.9800 . ?
 C44 H44C 0.9800 . ?
 C106 H10A 0.9800 . ?
 C106 H10B 0.9800 . ?
 C106 H10C 0.9800 . ?
 C77 H77 0.9500 . ?
 C77 C76 1.402(3) . ?
 C39 C43 1.515(2) . ?
 C53 H53A 0.9800 . ?
 C53 H53B 0.9800 . ?
 C53 H53C 0.9800 . ?
 C100 H100 0.9500 . ?
 C100 C101 1.385(3) . ?
 C42 H42A 0.9800 . ?
 C42 H42B 0.9800 . ?
 C42 H42C 0.9800 . ?
 C101 C105 1.513(2) . ?
 C108 C113 1.519(5) . ?
 C108 C109 1.403(6) . ?
 C76 H76 0.9500 . ?
 C123 H12A 0.9800 . ?
 C123 H12B 0.9800 . ?
 C123 H12C 0.9800 . ?
 C58 H58 0.9500 . ?
 C124 H12D 0.9800 . ?
 C124 H12E 0.9800 . ?
 C124 H12F 0.9800 . ?
 C104 H10D 0.9800 . ?
 C104 H10E 0.9800 . ?
 C104 H10F 0.9800 . ?
 C112 C111 1.391(5) . ?
 C112 C115 1.520(5) . ?
 C122 H12G 0.9800 . ?
 C122 H12H 0.9800 . ?
 C122 H12I 0.9800 . ?
 C62 H62A 0.9800 . ?
 C62 H62B 0.9800 . ?
 C62 H62C 0.9800 . ?
 C113 H11A 0.9800 . ?
 C113 H11B 0.9800 . ?
 C113 H11C 0.9800 . ?
 C105 H10G 0.9800 . ?
 C105 H10H 0.9800 . ?
 C105 H10I 0.9800 . ?
 C43 H43A 0.9800 . ?
 C43 H43B 0.9800 . ?
 C43 H43C 0.9800 . ?
 C110 C111 1.382(5) . ?
 C110 C109 1.377(5) . ?
 C110 C114 1.510(4) . ?
 C52 H52A 0.9800 . ?
 C52 H52B 0.9800 . ?
 C52 H52C 0.9800 . ?
 C111 H111 0.9500 . ?
 C109 H109 0.9500 . ?
 C61 H61A 0.9800 . ?
 C61 H61B 0.9800 . ?
 C61 H61C 0.9800 . ?
 C115 H11D 0.9800 . ?
 C115 H11E 0.9800 . ?
 C115 H11F 0.9800 . ?
 C114 H11G 0.9800 . ?
 C114 H11H 0.9800 . ?
 C114 H11I 0.9800 . ?
 C03I H03A 0.9800 . ?
 C03I H03B 0.9800 . ?
 C03I H03C 0.9800 . ?
 C03I C0 1.513(10) . ?
 C0 C127 1.407(13) . ?
 C0 C126 1.402(11) . ?
 C127 C128 1.368(12) . ?
 C128 C129 1.520(11) . ?
 C128 C125 1.407(12) . ?
 C129 H12J 0.9800 . ?
 C129 H12K 0.9800 . ?
 C129 H12L 0.9800 . ?
 C130 C125 1.374(11) . ?
 C130 C126 1.383(11) . ?
 C130 C03K 1.525(10) . ?
 C125 H125 0.9500 . ?
 C126 H126 0.9500 . ?
 C03K H03D 0.9800 . ?
 C03K H03E 0.9800 . ?
 C03K H03F 0.9800 . ?

loop_
  _geom_angle_atom_site_label_1
  _geom_angle_atom_site_label_2
  _geom_angle_atom_site_label_3
  _geom_angle
  _geom_angle_site_symmetry_1
  _geom_angle_site_symmetry_3
  _geom_angle_publ_flag
 C20 C19 C18 132.74(13) . . ?
 C20 C19 C7 119.36(13) . . ?
 C7 C19 C18 107.89(11) . . ?
 C9 C18 C19 108.13(12) . . ?
 C9 C18 C17 119.85(13) . . ?
 C17 C18 C19 132.02(12) . . ?
 C4 C23 C22 110.30(11) . . ?
 C24 C23 C4 121.80(13) . . ?
 C24 C23 C22 127.90(11) . . ?
 C69 C81 C80 108.08(14) . . ?
 C82 C81 C69 118.94(15) . . ?
 C82 C81 C80 132.98(15) . . ?
 C5 C21 C22 110.17(12) . . ?
 C20 C21 C5 121.82(12) . . ?
 C20 C21 C22 127.96(12) . . ?
 C23 C4 C5 108.74(12) . . ?
 C3 C4 C23 120.27(12) . . ?
 C3 C4 C5 131.00(12) . . ?
 C21 C5 C4 108.78(11) . . ?
 C6 C5 C21 120.15(13) . . ?
 C6 C5 C4 131.07(13) . . ?
 C19 C20 H20 120.8 . . ?
 C21 C20 C19 118.45(13) . . ?
 C21 C20 H20 120.8 . . ?
 C121 C116 C84 120.15(12) . . ?
 C121 C116 C117 118.22(14) . . ?
 C117 C116 C84 121.62(12) . . ?
 C3 C2 C1 127.28(12) . . ?
 C3 C2 C25 122.37(13) . . ?
 C25 C2 C1 110.35(12) . . ?
 C23 C24 H24 120.8 . . ?
 C23 C24 C25 118.37(12) . . ?
 C25 C24 H24 120.8 . . ?
 C19 C7 C8 110.71(12) . . ?
 C6 C7 C19 122.32(12) . . ?
 C6 C7 C8 126.94(12) . . ?
 C81 C69 C70 110.10(15) . . ?
 C68 C69 C81 122.24(14) . . ?
 C68 C69 C70 127.57(14) . . ?
 C4 C3 H3 121.1 . . ?
 C2 C3 C4 117.75(12) . . ?
 C2 C3 H3 121.1 . . ?
 C2 C1 H1 106.2 . . ?
 C2 C1 C36 114.01(11) . . ?
 C35 C1 C2 101.95(11) . . ?
 C35 C1 H1 106.2 . . ?
 C35 C1 C36 121.32(12) . . ?
 C36 C1 H1 106.2 . . ?
 C50 C45 C22 121.79(11) . . ?
 C50 C45 C46 118.43(13) . . ?
 C46 C45 C22 119.76(12) . . ?
 C88 C97 C63 111.02(14) . . ?
 C88 C97 C96 122.05(15) . . ?
 C96 C97 C63 126.80(14) . . ?
 C23 C22 C21 101.93(10) . . ?
 C23 C22 C45 116.23(11) . . ?
 C23 C22 H22 106.8 . . ?
 C21 C22 H22 106.8 . . ?
 C45 C22 C21 117.41(12) . . ?
 C45 C22 H22 106.8 . . ?
 C5 C6 H6 121.1 . . ?
 C7 C6 C5 117.89(12) . . ?
 C7 C6 H6 121.1 . . ?
 C97 C88 C87 108.41(14) . . ?
 C97 C88 C89 119.56(15) . . ?
 C89 C88 C87 132.01(14) . . ?
 C59 C54 C8 119.19(15) . . ?
 C55 C54 C8 121.75(13) . . ?
 C55 C54 C59 119.05(14) . . ?
 C87 C86 H86 120.5 . . ?
 C85 C86 H86 120.5 . . ?
 C85 C86 C87 118.91(14) . . ?
 C86 C87 C88 133.66(14) . . ?
 C86 C87 C64 118.80(14) . . ?
 C64 C87 C88 107.53(13) . . ?
 C26 C35 C1 110.85(12) . . ?
 C26 C35 C34 121.42(13) . . ?
 C34 C35 C1 127.66(13) . . ?
 C7 C8 C54 117.33(12) . . ?
 C7 C8 H8 107.1 . . ?
 C7 C8 C9 101.81(11) . . ?
 C54 C8 H8 107.1 . . ?
 C9 C8 C54 115.81(12) . . ?
 C9 C8 H8 107.1 . . ?
 C69 C68 H68 120.8 . . ?
 C69 C68 C67 118.36(14) . . ?
 C67 C68 H68 120.8 . . ?
 C18 C9 C8 111.45(12) . . ?
 C18 C9 C10 122.11(14) . . ?
 C10 C9 C8 126.41(12) . . ?
 C26 C27 C32 117.83(13) . . ?
 C28 C27 C26 124.54(14) . . ?
 C28 C27 C32 117.62(13) . . ?
 C35 C26 C27 120.05(13) . . ?
 C35 C26 C25 108.45(12) . . ?
 C27 C26 C25 131.50(13) . . ?
 C18 C17 C12 117.68(12) . . ?
 C16 C17 C18 125.09(13) . . ?
 C16 C17 C12 117.21(13) . . ?
 C85 C66 C67 109.16(13) . . ?
 C65 C66 C85 120.25(15) . . ?
 C65 C66 C67 130.59(14) . . ?
 C36 C37 C42 122.26(13) . . ?
 C38 C37 C36 118.98(15) . . ?
 C38 C37 C42 118.76(15) . . ?
 C86 C85 C66 121.53(14) . . ?
 C86 C85 C84 128.59(13) . . ?
 C66 C85 C84 109.85(13) . . ?
 C94 C89 C88 117.86(14) . . ?
 C90 C89 C88 124.32(15) . . ?
 C90 C89 C94 117.81(15) . . ?
 C81 C82 H82 120.6 . . ?
 C83 C82 C81 118.75(14) . . ?
 C83 C82 H82 120.6 . . ?
 C33 C32 C27 119.79(13) . . ?
 C33 C32 C31 121.25(14) . . ?
 C31 C32 C27 118.96(14) . . ?
 C97 C63 H63 106.6 . . ?
 C97 C63 C98 120.14(13) . . ?
 C64 C63 C97 101.98(12) . . ?
 C64 C63 H63 106.6 . . ?
 C64 C63 C98 114.14(12) . . ?
 C98 C63 H63 106.6 . . ?
 C79 C80 C81 131.90(14) . . ?
 C71 C80 C81 108.14(15) . . ?
 C71 C80 C79 119.95(15) . . ?
 C37 C36 C1 119.09(13) . . ?
 C41 C36 C1 121.37(13) . . ?
 C41 C36 C37 119.28(13) . . ?
 C9 C10 H10 120.4 . . ?
 C11 C10 C9 119.14(13) . . ?
 C11 C10 H10 120.4 . . ?
 C66 C65 H65 121.0 . . ?
 C64 C65 C66 117.97(14) . . ?
 C64 C65 H65 121.0 . . ?
 C2 C25 C26 107.88(12) . . ?
 C24 C25 C2 119.40(12) . . ?
 C24 C25 C26 132.70(12) . . ?
 C93 C94 C89 119.12(15) . . ?
 C93 C94 C95 120.89(16) . . ?
 C95 C94 C89 119.99(15) . . ?
 C116 C121 C124 122.13(14) . . ?
 C120 C121 C116 119.70(13) . . ?
 C120 C121 C124 118.14(13) . . ?
 C82 C83 C84 128.20(13) . . ?
 C82 C83 C67 121.64(14) . . ?
 C67 C83 C84 110.15(13) . . ?
 C116 C84 C85 117.45(12) . . ?
 C116 C84 C83 115.92(12) . . ?
 C116 C84 H84 106.9 . . ?
 C85 C84 C83 102.05(11) . . ?
 C85 C84 H84 106.9 . . ?
 C83 C84 H84 106.9 . . ?
 C36 C41 C44 122.24(13) . . ?
 C40 C41 C36 119.35(15) . . ?
 C40 C41 C44 118.41(15) . . ?
 C120 C119 C118 116.65(15) . . ?
 C120 C119 C123 121.72(14) . . ?
 C118 C119 C123 121.61(15) . . ?
 C45 C50 C53 121.77(13) . . ?
 C49 C50 C45 119.89(13) . . ?
 C49 C50 C53 118.33(14) . . ?
 C35 C34 H34 120.3 . . ?
 C33 C34 C35 119.35(14) . . ?
 C33 C34 H34 120.3 . . ?
 C69 C70 H70 107.8 . . ?
 C69 C70 H70A 102.9 . . ?
 C69 C70 C107 115.7(5) . . ?
 C69 C70 C127 118.4(15) . . ?
 C71 C70 C69 102.15(13) . . ?
 C71 C70 H70 107.8 . . ?
 C71 C70 H70A 102.9 . . ?
 C71 C70 C107 115.1(5) . . ?
 C71 C70 C127 124.7(15) . . ?
 C107 C70 H70 107.8 . . ?
 C127 C70 H70A 102.9 . . ?
 C68 C67 C66 131.23(14) . . ?
 C68 C67 C83 120.05(15) . . ?
 C83 C67 C66 108.72(13) . . ?
 C32 C33 H33 119.3 . . ?
 C34 C33 C32 121.43(14) . . ?
 C34 C33 H33 119.3 . . ?
 C80 C79 C74 117.20(15) . . ?
 C78 C79 C80 125.45(15) . . ?
 C78 C79 C74 117.35(16) . . ?
 C87 C64 C63 110.75(14) . . ?
 C65 C64 C87 122.51(14) . . ?
 C65 C64 C63 126.74(14) . . ?
 C89 C90 H90 119.4 . . ?
 C91 C90 C89 121.21(16) . . ?
 C91 C90 H90 119.4 . . ?
 C27 C28 H28 119.2 . . ?
 C29 C28 C27 121.69(15) . . ?
 C29 C28 H28 119.2 . . ?
 C45 C46 C51 122.12(14) . . ?
 C47 C46 C45 119.16(13) . . ?
 C47 C46 C51 118.70(13) . . ?
 C13 C12 C17 119.34(13) . . ?
 C13 C12 C11 120.67(13) . . ?
 C11 C12 C17 119.95(14) . . ?
 C94 C93 H93 119.4 . . ?
 C92 C93 C94 121.28(17) . . ?
 C92 C93 H93 119.4 . . ?
 C116 C117 C122 121.64(14) . . ?
 C118 C117 C116 119.98(13) . . ?
 C118 C117 C122 118.38(13) . . ?
 C97 C96 H96 120.3 . . ?
 C95 C96 C97 119.37(15) . . ?
 C95 C96 H96 120.3 . . ?
 C32 C31 H31 119.3 . . ?
 C30 C31 C32 121.38(15) . . ?
 C30 C31 H31 119.3 . . ?
 C31 C30 H30 120.1 . . ?
 C31 C30 C29 119.76(14) . . ?
 C29 C30 H30 120.1 . . ?
 C54 C59 C62 122.14(15) . . ?
 C58 C59 C54 119.23(19) . . ?
 C58 C59 C62 118.63(17) . . ?
 C17 C16 H16 119.1 . . ?
 C15 C16 C17 121.86(14) . . ?
 C15 C16 H16 119.1 . . ?
 C54 C55 C60 122.81(14) . . ?
 C56 C55 C54 119.06(16) . . ?
 C56 C55 C60 118.12(16) . . ?
 C12 C13 H13 119.3 . . ?
 C14 C13 C12 121.47(14) . . ?
 C14 C13 H13 119.3 . . ?
 C80 C71 C70 111.45(14) . . ?
 C80 C71 C72 122.00(17) . . ?
 C72 C71 C70 126.43(15) . . ?
 C47 C48 C49 116.84(15) . . ?
 C47 C48 C52 121.69(14) . . ?
 C49 C48 C52 121.44(15) . . ?
 C103 C98 C63 120.80(14) . . ?
 C99 C98 C63 119.54(13) . . ?
 C99 C98 C103 119.45(13) . . ?
 C28 C29 C30 120.57(15) . . ?
 C28 C29 H29 119.7 . . ?
 C30 C29 H29 119.7 . . ?
 C10 C11 C12 121.22(13) . . ?
 C10 C11 H11 119.4 . . ?
 C12 C11 H11 119.4 . . ?
 C121 C120 H120 118.6 . . ?
 C119 C120 C121 122.87(14) . . ?
 C119 C120 H120 118.6 . . ?
 C71 C72 H72 120.4 . . ?
 C73 C72 C71 119.20(17) . . ?
 C73 C72 H72 120.4 . . ?
 C98 C103 C106 122.14(13) . . ?
 C102 C103 C98 118.92(16) . . ?
 C102 C103 C106 118.93(14) . . ?
 C79 C78 H78 119.1 . . ?
 C77 C78 C79 121.71(17) . . ?
 C77 C78 H78 119.1 . . ?
 C72 C73 H73 119.2 . . ?
 C72 C73 C74 121.66(17) . . ?
 C74 C73 H73 119.2 . . ?
 C90 C91 H91 119.7 . . ?
 C90 C91 C92 120.68(16) . . ?
 C92 C91 H91 119.7 . . ?
 C13 C14 H14 120.2 . . ?
 C13 C14 C15 119.51(16) . . ?
 C15 C14 H14 120.2 . . ?
 C46 C47 H47 118.3 . . ?
 C48 C47 C46 123.42(13) . . ?
 C48 C47 H47 118.3 . . ?
 C119 C118 C117 122.56(14) . . ?
 C119 C118 H118 118.7 . . ?
 C117 C118 H118 118.7 . . ?
 C73 C74 C79 119.88(17) . . ?
 C75 C74 C79 119.35(16) . . ?
 C75 C74 C73 120.77(17) . . ?
 C50 C49 H49 118.9 . . ?
 C48 C49 C50 122.25(15) . . ?
 C48 C49 H49 118.9 . . ?
 C108 C107 C70 119.1(4) . . ?
 C108 C107 C112 118.4(4) . . ?
 C112 C107 C70 122.5(4) . . ?
 C41 C40 H40 118.9 . . ?
 C39 C40 C41 122.25(17) . . ?
 C39 C40 H40 118.9 . . ?
 C103 C102 H102 118.8 . . ?
 C101 C102 C103 122.47(16) . . ?
 C101 C102 H102 118.8 . . ?
 C94 C95 H95 119.4 . . ?
 C96 C95 C94 121.16(16) . . ?
 C96 C95 H95 119.4 . . ?
 C93 C92 C91 119.89(17) . . ?
 C93 C92 H92 120.1 . . ?
 C91 C92 H92 120.1 . . ?
 C16 C15 C14 120.59(15) . . ?
 C16 C15 H15 119.7 . . ?
 C14 C15 H15 119.7 . . ?
 C37 C38 H38 118.8 . . ?
 C39 C38 C37 122.42(16) . . ?
 C39 C38 H38 118.8 . . ?
 C55 C60 H60A 109.5 . . ?
 C55 C60 H60B 109.5 . . ?
 C55 C60 H60C 109.5 . . ?
 H60A C60 H60B 109.5 . . ?
 H60A C60 H60C 109.5 . . ?
 H60B C60 H60C 109.5 . . ?
 C56 C57 C61 121.2(2) . . ?
 C58 C57 C56 117.50(17) . . ?
 C58 C57 C61 121.3(2) . . ?
 C46 C51 H51A 109.5 . . ?
 C46 C51 H51B 109.5 . . ?
 C46 C51 H51C 109.5 . . ?
 H51A C51 H51B 109.5 . . ?
 H51A C51 H51C 109.5 . . ?
 H51B C51 H51C 109.5 . . ?
 C98 C99 C104 122.33(14) . . ?
 C100 C99 C98 119.30(15) . . ?
 C100 C99 C104 118.37(16) . . ?
 C74 C75 H75 119.2 . . ?
 C76 C75 C74 121.52(17) . . ?
 C76 C75 H75 119.2 . . ?
 C55 C56 H56 118.7 . . ?
 C57 C56 C55 122.5(2) . . ?
 C57 C56 H56 118.7 . . ?
 C41 C44 H44A 109.5 . . ?
 C41 C44 H44B 109.5 . . ?
 C41 C44 H44C 109.5 . . ?
 H44A C44 H44B 109.5 . . ?
 H44A C44 H44C 109.5 . . ?
 H44B C44 H44C 109.5 . . ?
 C103 C106 H10A 109.5 . . ?
 C103 C106 H10B 109.5 . . ?
 C103 C106 H10C 109.5 . . ?
 H10A C106 H10B 109.5 . . ?
 H10A C106 H10C 109.5 . . ?
 H10B C106 H10C 109.5 . . ?
 C78 C77 H77 119.7 . . ?
 C78 C77 C76 120.63(18) . . ?
 C76 C77 H77 119.7 . . ?
 C40 C39 C38 117.69(15) . . ?
 C40 C39 C43 121.07(18) . . ?
 C38 C39 C43 121.23(18) . . ?
 C50 C53 H53A 109.5 . . ?
 C50 C53 H53B 109.5 . . ?
 C50 C53 H53C 109.5 . . ?
 H53A C53 H53B 109.5 . . ?
 H53A C53 H53C 109.5 . . ?
 H53B C53 H53C 109.5 . . ?
 C99 C100 H100 119.0 . . ?
 C101 C100 C99 122.06(18) . . ?
 C101 C100 H100 119.0 . . ?
 C37 C42 H42A 109.5 . . ?
 C37 C42 H42B 109.5 . . ?
 C37 C42 H42C 109.5 . . ?
 H42A C42 H42B 109.5 . . ?
 H42A C42 H42C 109.5 . . ?
 H42B C42 H42C 109.5 . . ?
 C102 C101 C100 117.78(15) . . ?
 C102 C101 C105 121.38(18) . . ?
 C100 C101 C105 120.83(19) . . ?
 C107 C108 C113 121.5(4) . . ?
 C107 C108 C109 120.4(5) . . ?
 C109 C108 C113 118.1(5) . . ?
 C75 C76 C77 119.36(19) . . ?
 C75 C76 H76 120.3 . . ?
 C77 C76 H76 120.3 . . ?
 C119 C123 H12A 109.5 . . ?
 C119 C123 H12B 109.5 . . ?
 C119 C123 H12C 109.5 . . ?
 H12A C123 H12B 109.5 . . ?
 H12A C123 H12C 109.5 . . ?
 H12B C123 H12C 109.5 . . ?
 C59 C58 H58 118.7 . . ?
 C57 C58 C59 122.60(19) . . ?
 C57 C58 H58 118.7 . . ?
 C121 C124 H12D 109.5 . . ?
 C121 C124 H12E 109.5 . . ?
 C121 C124 H12F 109.5 . . ?
 H12D C124 H12E 109.5 . . ?
 H12D C124 H12F 109.5 . . ?
 H12E C124 H12F 109.5 . . ?
 C99 C104 H10D 109.5 . . ?
 C99 C104 H10E 109.5 . . ?
 C99 C104 H10F 109.5 . . ?
 H10D C104 H10E 109.5 . . ?
 H10D C104 H10F 109.5 . . ?
 H10E C104 H10F 109.5 . . ?
 C107 C112 C115 122.6(4) . . ?
 C111 C112 C107 120.0(4) . . ?
 C111 C112 C115 117.3(4) . . ?
 C117 C122 H12G 109.5 . . ?
 C117 C122 H12H 109.5 . . ?
 C117 C122 H12I 109.5 . . ?
 H12G C122 H12H 109.5 . . ?
 H12G C122 H12I 109.5 . . ?
 H12H C122 H12I 109.5 . . ?
 C59 C62 H62A 109.5 . . ?
 C59 C62 H62B 109.5 . . ?
 C59 C62 H62C 109.5 . . ?
 H62A C62 H62B 109.5 . . ?
 H62A C62 H62C 109.5 . . ?
 H62B C62 H62C 109.5 . . ?
 C108 C113 H11A 109.5 . . ?
 C108 C113 H11B 109.5 . . ?
 C108 C113 H11C 109.5 . . ?
 H11A C113 H11B 109.5 . . ?
 H11A C113 H11C 109.5 . . ?
 H11B C113 H11C 109.5 . . ?
 C101 C105 H10G 109.5 . . ?
 C101 C105 H10H 109.5 . . ?
 C101 C105 H10I 109.5 . . ?
 H10G C105 H10H 109.5 . . ?
 H10G C105 H10I 109.5 . . ?
 H10H C105 H10I 109.5 . . ?
 C39 C43 H43A 109.5 . . ?
 C39 C43 H43B 109.5 . . ?
 C39 C43 H43C 109.5 . . ?
 H43A C43 H43B 109.5 . . ?
 H43A C43 H43C 109.5 . . ?
 H43B C43 H43C 109.5 . . ?
 C111 C110 C114 121.1(4) . . ?
 C109 C110 C111 118.1(3) . . ?
 C109 C110 C114 120.7(5) . . ?
 C48 C52 H52A 109.5 . . ?
 C48 C52 H52B 109.5 . . ?
 C48 C52 H52C 109.5 . . ?
 H52A C52 H52B 109.5 . . ?
 H52A C52 H52C 109.5 . . ?
 H52B C52 H52C 109.5 . . ?
 C112 C111 H111 119.2 . . ?
 C110 C111 C112 121.7(4) . . ?
 C110 C111 H111 119.2 . . ?
 C108 C109 H109 119.3 . . ?
 C110 C109 C108 121.3(4) . . ?
 C110 C109 H109 119.3 . . ?
 C57 C61 H61A 109.5 . . ?
 C57 C61 H61B 109.5 . . ?
 C57 C61 H61C 109.5 . . ?
 H61A C61 H61B 109.5 . . ?
 H61A C61 H61C 109.5 . . ?
 H61B C61 H61C 109.5 . . ?
 C112 C115 H11D 109.5 . . ?
 C112 C115 H11E 109.5 . . ?
 C112 C115 H11F 109.5 . . ?
 H11D C115 H11E 109.5 . . ?
 H11D C115 H11F 109.5 . . ?
 H11E C115 H11F 109.5 . . ?
 C110 C114 H11G 109.5 . . ?
 C110 C114 H11H 109.5 . . ?
 C110 C114 H11I 109.5 . . ?
 H11G C114 H11H 109.5 . . ?
 H11G C114 H11I 109.5 . . ?
 H11H C114 H11I 109.5 . . ?
 H03A C03I H03B 109.5 . . ?
 H03A C03I H03C 109.5 . . ?
 H03B C03I H03C 109.5 . . ?
 C0 C03I H03A 109.5 . . ?
 C0 C03I H03B 109.5 . . ?
 C0 C03I H03C 109.5 . . ?
 C127 C0 C03I 121.2(9) . . ?
 C126 C0 C03I 118.5(9) . . ?
 C126 C0 C127 119.7(10) . . ?
 C0 C127 C70 117.2(9) . . ?
 C128 C127 C70 124.3(10) . . ?
 C128 C127 C0 118.4(10) . . ?
 C127 C128 C129 121.9(12) . . ?
 C127 C128 C125 120.6(9) . . ?
 C125 C128 C129 117.5(10) . . ?
 C128 C129 H12J 109.5 . . ?
 C128 C129 H12K 109.5 . . ?
 C128 C129 H12L 109.5 . . ?
 H12J C129 H12K 109.5 . . ?
 H12J C129 H12L 109.5 . . ?
 H12K C129 H12L 109.5 . . ?
 C125 C130 C126 118.1(7) . . ?
 C125 C130 C03K 119.8(9) . . ?
 C126 C130 C03K 122.1(9) . . ?
 C128 C125 H125 119.3 . . ?
 C130 C125 C128 121.5(9) . . ?
 C130 C125 H125 119.3 . . ?
 C0 C126 H126 119.4 . . ?
 C130 C126 C0 121.2(8) . . ?
 C130 C126 H126 119.4 . . ?
 C130 C03K H03D 109.5 . . ?
 C130 C03K H03E 109.5 . . ?
 C130 C03K H03F 109.5 . . ?
 H03D C03K H03E 109.5 . . ?
 H03D C03K H03F 109.5 . . ?
 H03E C03K H03F 109.5 . . ?

loop_
  _geom_torsion_atom_site_label_1
  _geom_torsion_atom_site_label_2
  _geom_torsion_atom_site_label_3
  _geom_torsion_atom_site_label_4
  _geom_torsion
  _geom_torsion_site_symmetry_1
  _geom_torsion_site_symmetry_2
  _geom_torsion_site_symmetry_3
  _geom_torsion_site_symmetry_4
  _geom_torsion_publ_flag
 C19 C18 C9 C8 -0.40(16) . . . . ?
 C19 C18 C9 C10 -178.28(13) . . . . ?
 C19 C18 C17 C12 178.99(14) . . . . ?
 C19 C18 C17 C16 -2.4(2) . . . . ?
 C19 C7 C6 C5 0.2(2) . . . . ?
 C19 C7 C8 C54 -128.83(14) . . . . ?
 C19 C7 C8 C9 -1.33(15) . . . . ?
 C18 C19 C20 C21 -179.59(14) . . . . ?
 C18 C19 C7 C6 179.19(12) . . . . ?
 C18 C19 C7 C8 1.17(16) . . . . ?
 C18 C9 C10 C11 -0.8(2) . . . . ?
 C18 C17 C12 C13 177.63(13) . . . . ?
 C18 C17 C12 C11 -0.1(2) . . . . ?
 C18 C17 C16 C15 -178.26(15) . . . . ?
 C23 C4 C5 C21 0.81(16) . . . . ?
 C23 C4 C5 C6 -179.32(14) . . . . ?
 C23 C4 C3 C2 0.0(2) . . . . ?
 C23 C24 C25 C2 0.6(2) . . . . ?
 C23 C24 C25 C26 -177.49(14) . . . . ?
 C81 C69 C68 C67 -0.3(2) . . . . ?
 C81 C69 C70 C71 2.59(15) . . . . ?
 C81 C69 C70 C107 128.4(4) . . . . ?
 C81 C69 C70 C127 143.7(10) . . . . ?
 C81 C82 C83 C84 -178.53(13) . . . . ?
 C81 C82 C83 C67 0.1(2) . . . . ?
 C81 C80 C79 C78 4.4(3) . . . . ?
 C81 C80 C79 C74 -175.44(14) . . . . ?
 C81 C80 C71 C70 1.98(17) . . . . ?
 C81 C80 C71 C72 178.37(14) . . . . ?
 C21 C5 C6 C7 1.0(2) . . . . ?
 C4 C23 C24 C25 1.1(2) . . . . ?
 C4 C23 C22 C21 2.84(14) . . . . ?
 C4 C23 C22 C45 131.79(12) . . . . ?
 C4 C5 C6 C7 -178.91(14) . . . . ?
 C5 C21 C20 C19 0.2(2) . . . . ?
 C5 C21 C22 C23 -2.33(15) . . . . ?
 C5 C21 C22 C45 -130.53(13) . . . . ?
 C5 C4 C3 C2 -179.59(14) . . . . ?
 C20 C19 C18 C9 -179.99(15) . . . . ?
 C20 C19 C18 C17 -0.7(3) . . . . ?
 C20 C19 C7 C6 -1.2(2) . . . . ?
 C20 C19 C7 C8 -179.25(12) . . . . ?
 C20 C21 C5 C4 178.66(12) . . . . ?
 C20 C21 C5 C6 -1.2(2) . . . . ?
 C20 C21 C22 C23 -179.74(14) . . . . ?
 C20 C21 C22 C45 52.06(19) . . . . ?
 C116 C121 C120 C119 0.6(3) . . . . ?
 C116 C117 C118 C119 -0.6(3) . . . . ?
 C2 C1 C35 C26 -7.32(15) . . . . ?
 C2 C1 C35 C34 175.70(14) . . . . ?
 C2 C1 C36 C37 99.45(16) . . . . ?
 C2 C1 C36 C41 -74.70(17) . . . . ?
 C24 C23 C4 C5 178.23(13) . . . . ?
 C24 C23 C4 C3 -1.4(2) . . . . ?
 C24 C23 C22 C21 -177.81(14) . . . . ?
 C24 C23 C22 C45 -48.86(19) . . . . ?
 C7 C19 C18 C9 -0.48(16) . . . . ?
 C7 C19 C18 C17 178.78(14) . . . . ?
 C7 C19 C20 C21 0.9(2) . . . . ?
 C7 C8 C9 C18 1.04(15) . . . . ?
 C7 C8 C9 C10 178.81(14) . . . . ?
 C69 C81 C82 C83 -1.3(2) . . . . ?
 C69 C81 C80 C79 178.29(15) . . . . ?
 C69 C81 C80 C71 -0.24(16) . . . . ?
 C69 C68 C67 C66 179.52(14) . . . . ?
 C69 C68 C67 C83 -1.0(2) . . . . ?
 C69 C70 C71 C80 -2.78(16) . . . . ?
 C69 C70 C71 C72 -178.98(15) . . . . ?
 C69 C70 C107 C108 120.7(10) . . . . ?
 C69 C70 C107 C112 -59.7(13) . . . . ?
 C69 C70 C127 C0 -59(3) . . . . ?
 C69 C70 C127 C128 118(3) . . . . ?
 C3 C4 C5 C21 -179.56(14) . . . . ?
 C3 C4 C5 C6 0.3(3) . . . . ?
 C3 C2 C1 C35 -173.45(14) . . . . ?
 C3 C2 C1 C36 -40.9(2) . . . . ?
 C3 C2 C25 C24 -2.1(2) . . . . ?
 C3 C2 C25 C26 176.45(13) . . . . ?
 C1 C2 C3 C4 -178.45(13) . . . . ?
 C1 C2 C25 C24 178.07(13) . . . . ?
 C1 C2 C25 C26 -3.39(15) . . . . ?
 C1 C35 C26 C27 -174.75(12) . . . . ?
 C1 C35 C26 C25 5.69(16) . . . . ?
 C1 C35 C34 C33 177.38(14) . . . . ?
 C1 C36 C41 C40 175.97(14) . . . . ?
 C1 C36 C41 C44 -3.6(2) . . . . ?
 C45 C50 C49 C48 0.3(3) . . . . ?
 C45 C46 C47 C48 0.4(3) . . . . ?
 C97 C88 C87 C86 -177.89(14) . . . . ?
 C97 C88 C87 C64 0.87(15) . . . . ?
 C97 C88 C89 C94 -0.1(2) . . . . ?
 C97 C88 C89 C90 179.20(14) . . . . ?
 C97 C63 C64 C87 -4.96(15) . . . . ?
 C97 C63 C64 C65 174.59(14) . . . . ?
 C97 C63 C98 C103 -54.1(2) . . . . ?
 C97 C63 C98 C99 131.03(17) . . . . ?
 C97 C96 C95 C94 0.7(2) . . . . ?
 C22 C23 C4 C5 -2.37(15) . . . . ?
 C22 C23 C4 C3 177.95(12) . . . . ?
 C22 C23 C24 C25 -178.18(13) . . . . ?
 C22 C21 C5 C4 1.07(16) . . . . ?
 C22 C21 C5 C6 -178.81(12) . . . . ?
 C22 C21 C20 C19 177.37(13) . . . . ?
 C22 C45 C50 C49 178.72(15) . . . . ?
 C22 C45 C50 C53 -0.7(2) . . . . ?
 C22 C45 C46 C47 -179.05(14) . . . . ?
 C22 C45 C46 C51 -0.6(2) . . . . ?
 C6 C7 C8 C54 53.3(2) . . . . ?
 C6 C7 C8 C9 -179.24(13) . . . . ?
 C88 C97 C63 C64 5.54(15) . . . . ?
 C88 C97 C63 C98 132.89(14) . . . . ?
 C88 C97 C96 C95 -1.2(2) . . . . ?
 C88 C87 C64 C63 2.77(15) . . . . ?
 C88 C87 C64 C65 -176.80(13) . . . . ?
 C88 C89 C94 C93 179.26(13) . . . . ?
 C88 C89 C94 C95 -0.4(2) . . . . ?
 C88 C89 C90 C91 -178.72(14) . . . . ?
 C54 C8 C9 C18 129.51(13) . . . . ?
 C54 C8 C9 C10 -52.7(2) . . . . ?
 C54 C59 C58 C57 -0.8(3) . . . . ?
 C54 C55 C56 C57 -2.4(3) . . . . ?
 C86 C87 C64 C63 -178.25(12) . . . . ?
 C86 C87 C64 C65 2.2(2) . . . . ?
 C86 C85 C84 C116 51.35(19) . . . . ?
 C86 C85 C84 C83 179.27(14) . . . . ?
 C87 C88 C89 C94 -178.50(14) . . . . ?
 C87 C88 C89 C90 0.8(2) . . . . ?
 C87 C86 C85 C66 -0.3(2) . . . . ?
 C87 C86 C85 C84 177.53(13) . . . . ?
 C35 C1 C36 C37 -138.11(15) . . . . ?
 C35 C1 C36 C41 47.7(2) . . . . ?
 C35 C26 C25 C2 -1.41(16) . . . . ?
 C35 C26 C25 C24 176.86(15) . . . . ?
 C35 C34 C33 C32 -3.4(2) . . . . ?
 C8 C7 C6 C5 177.94(13) . . . . ?
 C8 C54 C59 C58 -178.35(15) . . . . ?
 C8 C54 C59 C62 2.1(2) . . . . ?
 C8 C54 C55 C60 0.7(2) . . . . ?
 C8 C54 C55 C56 179.83(14) . . . . ?
 C8 C9 C10 C11 -178.32(14) . . . . ?
 C68 C69 C70 C71 179.28(14) . . . . ?
 C68 C69 C70 C107 -54.9(5) . . . . ?
 C68 C69 C70 C127 -39.6(10) . . . . ?
 C9 C18 C17 C12 -1.8(2) . . . . ?
 C9 C18 C17 C16 176.74(14) . . . . ?
 C9 C10 C11 C12 -1.3(2) . . . . ?
 C27 C26 C25 C2 179.09(15) . . . . ?
 C27 C26 C25 C24 -2.6(3) . . . . ?
 C27 C32 C33 C34 2.9(2) . . . . ?
 C27 C32 C31 C30 -0.9(2) . . . . ?
 C27 C28 C29 C30 -0.3(3) . . . . ?
 C26 C35 C34 C33 0.7(2) . . . . ?
 C26 C27 C32 C33 0.2(2) . . . . ?
 C26 C27 C32 C31 -179.76(14) . . . . ?
 C26 C27 C28 C29 -179.66(15) . . . . ?
 C17 C18 C9 C8 -179.76(12) . . . . ?
 C17 C18 C9 C10 2.4(2) . . . . ?
 C17 C12 C13 C14 0.8(2) . . . . ?
 C17 C12 C11 C10 1.7(2) . . . . ?
 C17 C16 C15 C14 0.7(3) . . . . ?
 C66 C85 C84 C116 -130.59(13) . . . . ?
 C66 C85 C84 C83 -2.67(14) . . . . ?
 C66 C65 C64 C87 -1.8(2) . . . . ?
 C66 C65 C64 C63 178.71(13) . . . . ?
 C37 C36 C41 C40 1.8(2) . . . . ?
 C37 C36 C41 C44 -177.70(15) . . . . ?
 C37 C38 C39 C40 0.2(3) . . . . ?
 C37 C38 C39 C43 179.94(18) . . . . ?
 C85 C86 C87 C88 177.59(14) . . . . ?
 C85 C86 C87 C64 -1.1(2) . . . . ?
 C85 C66 C65 C64 0.4(2) . . . . ?
 C85 C66 C67 C68 178.26(14) . . . . ?
 C85 C66 C67 C83 -1.31(16) . . . . ?
 C89 C88 C87 C86 0.7(3) . . . . ?
 C89 C88 C87 C64 179.44(14) . . . . ?
 C89 C94 C93 C92 -0.5(2) . . . . ?
 C89 C94 C95 C96 0.1(2) . . . . ?
 C89 C90 C91 C92 -0.5(2) . . . . ?
 C82 C81 C69 C68 1.4(2) . . . . ?
 C82 C81 C69 C70 178.34(12) . . . . ?
 C82 C81 C80 C79 -1.6(3) . . . . ?
 C82 C81 C80 C71 179.87(15) . . . . ?
 C82 C83 C84 C116 -50.47(19) . . . . ?
 C82 C83 C84 C85 -179.36(14) . . . . ?
 C82 C83 C67 C68 1.0(2) . . . . ?
 C82 C83 C67 C66 -179.33(12) . . . . ?
 C32 C27 C26 C35 -2.8(2) . . . . ?
 C32 C27 C26 C25 176.62(14) . . . . ?
 C32 C27 C28 C29 -0.2(2) . . . . ?
 C32 C31 C30 C29 0.4(3) . . . . ?
 C63 C97 C88 C87 -4.18(16) . . . . ?
 C63 C97 C88 C89 177.04(12) . . . . ?
 C63 C97 C96 C95 -176.75(14) . . . . ?
 C63 C98 C103 C102 -176.54(15) . . . . ?
 C63 C98 C103 C106 2.5(2) . . . . ?
 C63 C98 C99 C100 176.33(16) . . . . ?
 C63 C98 C99 C104 -3.4(3) . . . . ?
 C80 C81 C69 C68 -178.48(13) . . . . ?
 C80 C81 C69 C70 -1.57(16) . . . . ?
 C80 C81 C82 C83 178.56(14) . . . . ?
 C80 C79 C78 C77 -178.03(15) . . . . ?
 C80 C79 C74 C73 -3.3(2) . . . . ?
 C80 C79 C74 C75 176.79(14) . . . . ?
 C80 C71 C72 C73 -2.0(3) . . . . ?
 C36 C1 C35 C26 -135.32(14) . . . . ?
 C36 C1 C35 C34 47.7(2) . . . . ?
 C36 C37 C38 C39 0.3(3) . . . . ?
 C36 C41 C40 C39 -1.3(3) . . . . ?
 C65 C66 C85 C86 0.7(2) . . . . ?
 C65 C66 C85 C84 -177.52(12) . . . . ?
 C65 C66 C67 C68 -1.7(3) . . . . ?
 C65 C66 C67 C83 178.77(14) . . . . ?
 C25 C2 C3 C4 1.7(2) . . . . ?
 C25 C2 C1 C35 6.38(15) . . . . ?
 C25 C2 C1 C36 138.91(13) . . . . ?
 C94 C89 C90 C91 0.5(2) . . . . ?
 C94 C93 C92 C91 0.5(2) . . . . ?
 C121 C116 C84 C85 -121.72(15) . . . . ?
 C121 C116 C84 C83 117.35(15) . . . . ?
 C121 C116 C117 C118 1.5(2) . . . . ?
 C121 C116 C117 C122 -179.06(18) . . . . ?
 C84 C116 C121 C120 179.26(15) . . . . ?
 C84 C116 C121 C124 1.3(2) . . . . ?
 C84 C116 C117 C118 -179.24(15) . . . . ?
 C84 C116 C117 C122 0.2(3) . . . . ?
 C84 C83 C67 C68 179.91(12) . . . . ?
 C84 C83 C67 C66 -0.46(16) . . . . ?
 C41 C40 C39 C38 0.3(3) . . . . ?
 C41 C40 C39 C43 -179.44(17) . . . . ?
 C50 C45 C22 C23 -61.37(17) . . . . ?
 C50 C45 C22 C21 59.63(18) . . . . ?
 C50 C45 C46 C47 -0.2(2) . . . . ?
 C50 C45 C46 C51 178.24(16) . . . . ?
 C34 C35 C26 C27 2.5(2) . . . . ?
 C34 C35 C26 C25 -177.12(13) . . . . ?
 C70 C69 C68 C67 -176.61(13) . . . . ?
 C70 C71 C72 C73 173.82(15) . . . . ?
 C70 C107 C108 C113 1.4(16) . . . . ?
 C70 C107 C108 C109 -177.4(8) . . . . ?
 C70 C107 C112 C111 177.8(8) . . . . ?
 C70 C107 C112 C115 -1.2(15) . . . . ?
 C70 C127 C128 C129 -4(5) . . . . ?
 C70 C127 C128 C125 176(2) . . . . ?
 C67 C66 C85 C86 -179.23(12) . . . . ?
 C67 C66 C85 C84 2.56(15) . . . . ?
 C67 C66 C65 C64 -179.74(13) . . . . ?
 C67 C83 C84 C116 130.75(13) . . . . ?
 C67 C83 C84 C85 1.87(14) . . . . ?
 C33 C32 C31 C30 179.13(16) . . . . ?
 C79 C80 C71 C70 -176.76(13) . . . . ?
 C79 C80 C71 C72 -0.4(2) . . . . ?
 C79 C78 C77 C76 0.5(3) . . . . ?
 C79 C74 C75 C76 2.1(2) . . . . ?
 C64 C63 C98 C103 67.4(2) . . . . ?
 C64 C63 C98 C99 -107.41(17) . . . . ?
 C90 C89 C94 C93 0.0(2) . . . . ?
 C90 C89 C94 C95 -179.70(13) . . . . ?
 C90 C91 C92 C93 0.0(2) . . . . ?
 C28 C27 C26 C35 176.64(15) . . . . ?
 C28 C27 C26 C25 -3.9(3) . . . . ?
 C28 C27 C32 C33 -179.27(14) . . . . ?
 C28 C27 C32 C31 0.7(2) . . . . ?
 C46 C45 C22 C23 117.44(14) . . . . ?
 C46 C45 C22 C21 -121.55(14) . . . . ?
 C46 C45 C50 C49 -0.1(2) . . . . ?
 C46 C45 C50 C53 -179.54(16) . . . . ?
 C12 C17 C16 C15 0.3(2) . . . . ?
 C12 C13 C14 C15 0.3(2) . . . . ?
 C93 C94 C95 C96 -179.59(14) . . . . ?
 C117 C116 C121 C120 -1.4(2) . . . . ?
 C117 C116 C121 C124 -179.38(16) . . . . ?
 C117 C116 C84 C85 59.00(19) . . . . ?
 C117 C116 C84 C83 -61.93(19) . . . . ?
 C96 C97 C88 C87 179.65(13) . . . . ?
 C96 C97 C88 C89 0.9(2) . . . . ?
 C96 C97 C63 C64 -178.52(14) . . . . ?
 C96 C97 C63 C98 -51.2(2) . . . . ?
 C31 C32 C33 C34 -177.09(15) . . . . ?
 C31 C30 C29 C28 0.2(3) . . . . ?
 C59 C54 C8 C7 -132.14(15) . . . . ?
 C59 C54 C8 C9 107.47(17) . . . . ?
 C59 C54 C55 C60 -178.16(16) . . . . ?
 C59 C54 C55 C56 0.9(2) . . . . ?
 C16 C17 C12 C13 -1.1(2) . . . . ?
 C16 C17 C12 C11 -178.83(14) . . . . ?
 C55 C54 C8 C7 49.0(2) . . . . ?
 C55 C54 C8 C9 -71.43(18) . . . . ?
 C55 C54 C59 C58 0.6(2) . . . . ?
 C55 C54 C59 C62 -178.98(17) . . . . ?
 C13 C12 C11 C10 -176.01(15) . . . . ?
 C13 C14 C15 C16 -1.0(3) . . . . ?
 C71 C80 C79 C78 -177.18(15) . . . . ?
 C71 C80 C79 C74 2.9(2) . . . . ?
 C71 C70 C107 C108 -120.4(10) . . . . ?
 C71 C70 C107 C112 59.3(13) . . . . ?
 C71 C70 C127 C0 73(3) . . . . ?
 C71 C70 C127 C128 -110(3) . . . . ?
 C71 C72 C73 C74 1.6(3) . . . . ?
 C98 C63 C64 C87 -136.07(13) . . . . ?
 C98 C63 C64 C65 43.5(2) . . . . ?
 C98 C103 C102 C101 1.1(3) . . . . ?
 C98 C99 C100 C101 -0.5(3) . . . . ?
 C11 C12 C13 C14 178.55(15) . . . . ?
 C120 C119 C118 C117 -0.3(3) . . . . ?
 C72 C73 C74 C79 1.0(3) . . . . ?
 C72 C73 C74 C75 -179.04(16) . . . . ?
 C103 C98 C99 C100 1.4(3) . . . . ?
 C103 C98 C99 C104 -178.28(18) . . . . ?
 C103 C102 C101 C100 -0.1(3) . . . . ?
 C103 C102 C101 C105 -179.58(18) . . . . ?
 C78 C79 C74 C73 176.84(15) . . . . ?
 C78 C79 C74 C75 -3.1(2) . . . . ?
 C78 C77 C76 C75 -1.7(3) . . . . ?
 C73 C74 C75 C76 -177.85(17) . . . . ?
 C47 C48 C49 C50 -0.1(3) . . . . ?
 C118 C119 C120 C121 0.3(3) . . . . ?
 C74 C79 C78 C77 1.8(2) . . . . ?
 C74 C75 C76 C77 0.3(3) . . . . ?
 C49 C48 C47 C46 -0.2(3) . . . . ?
 C107 C70 C71 C80 -129.0(4) . . . . ?
 C107 C70 C71 C72 54.8(4) . . . . ?
 C107 C108 C109 C110 -2.2(12) . . . . ?
 C107 C112 C111 C110 1.4(10) . . . . ?
 C95 C94 C93 C92 179.19(15) . . . . ?
 C38 C37 C36 C1 -175.63(14) . . . . ?
 C38 C37 C36 C41 -1.4(2) . . . . ?
 C60 C55 C56 C57 176.73(17) . . . . ?
 C51 C46 C47 C48 -178.12(17) . . . . ?
 C99 C98 C103 C102 -1.7(2) . . . . ?
 C99 C98 C103 C106 177.29(17) . . . . ?
 C99 C100 C101 C102 -0.2(3) . . . . ?
 C99 C100 C101 C105 179.29(19) . . . . ?
 C56 C57 C58 C59 -0.6(3) . . . . ?
 C44 C41 C40 C39 178.22(17) . . . . ?
 C106 C103 C102 C101 -177.97(18) . . . . ?
 C53 C50 C49 C48 179.72(18) . . . . ?
 C42 C37 C36 C1 4.1(2) . . . . ?
 C42 C37 C36 C41 178.40(15) . . . . ?
 C42 C37 C38 C39 -179.43(17) . . . . ?
 C108 C107 C112 C111 -2.6(15) . . . . ?
 C108 C107 C112 C115 178.4(8) . . . . ?
 C123 C119 C120 C121 -178.15(18) . . . . ?
 C123 C119 C118 C117 178.18(18) . . . . ?
 C58 C57 C56 C55 2.2(3) . . . . ?
 C124 C121 C120 C119 178.59(17) . . . . ?
 C104 C99 C100 C101 179.23(19) . . . . ?
 C112 C107 C108 C113 -178.3(8) . . . . ?
 C112 C107 C108 C109 2.9(16) . . . . ?
 C122 C117 C118 C119 179.91(19) . . . . ?
 C62 C59 C58 C57 178.82(19) . . . . ?
 C113 C108 C109 C110 179.0(5) . . . . ?
 C52 C48 C47 C46 178.15(19) . . . . ?
 C52 C48 C49 C50 -178.5(2) . . . . ?
 C111 C110 C109 C108 1.0(8) . . . . ?
 C109 C110 C111 C112 -0.6(7) . . . . ?
 C61 C57 C56 C55 -176.26(18) . . . . ?
 C61 C57 C58 C59 177.86(19) . . . . ?
 C115 C112 C111 C110 -179.5(4) . . . . ?
 C114 C110 C111 C112 178.9(4) . . . . ?
 C114 C110 C109 C108 -178.6(5) . . . . ?
 C03I C0 C127 C70 -2(4) . . . . ?
 C03I C0 C127 C128 -179(2) . . . . ?
 C03I C0 C126 C130 -177.3(10) . . . . ?
 C0 C127 C128 C129 173(2) . . . . ?
 C0 C127 C128 C125 -7(5) . . . . ?
 C127 C70 C71 C80 -140.5(10) . . . . ?
 C127 C70 C71 C72 43.3(10) . . . . ?
 C127 C0 C126 C130 -5(3) . . . . ?
 C127 C128 C125 C130 2(3) . . . . ?
 C129 C128 C125 C130 -178.3(15) . . . . ?
 C125 C130 C126 C0 -0.3(17) . . . . ?
 C126 C0 C127 C70 -174.3(19) . . . . ?
 C126 C0 C127 C128 9(4) . . . . ?
 C126 C130 C125 C128 2(2) . . . . ?
 C03K C130 C125 C128 -178.8(12) . . . . ?
 C03K C130 C126 C0 -179.3(10) . . . . ?

_smtbx_masks_special_details       ?
loop_
  _smtbx_masks_void_nr
  _smtbx_masks_void_average_x
  _smtbx_masks_void_average_y
  _smtbx_masks_void_average_z
  _smtbx_masks_void_volume
  _smtbx_masks_void_count_electrons
  _smtbx_masks_void_content
 1 -0.517 0.000 0.500 1017.1 236.4 '4 toluene'

_smtbx_masks_void_probe_radius     1.2
_smtbx_masks_void_truncation_radius  1.2
_shelx_res_file
;
TITL aac114_a.res in P-1
    aac114.res
    created by SHELXL-2018/3 at 08:56:13 on 23-May-2025
REM Old TITL AAC114, 150K, GA-JET
REM SHELXT solution in P-1: R1 0.220, Rweak 0.010, Alpha 0.074
REM <I/s> 0.000 for 0 systematic absences, Orientation as input
REM Formula found by SHELXT: C134
CELL 1.34143 15.5622 19.2581 19.6678 113.984 89.937 106.463
ZERR 4 0.0003 0.0005 0.0004 0.002 0.002 0.002
LATT 1
SFAC C H
DISP C 0.0137 0.0067 57.1
DISP H 0 0 0.6
UNIT 276 240
SADI C70 C107 C70 C127
SADI C107 C108 C127 C128
SADI C107 C112 C127 C0
SADI C108 C113 C128 C129
SADI C108 C109 C128 C125
SADI C112 C111 C0 C126
SADI C112 C115 C0 C03I
SADI C110 C111 C130 C126
SADI C110 C109 C130 C125
SADI C110 C114 C130 C03K
SADI 0.04 C70 C108 C70 C128
SADI 0.04 C70 C112 C70 C0
SADI 0.04 C107 C113 C127 C129
SADI 0.04 C107 C111 C127 C126
SADI 0.04 C107 C109 C127 C125
SADI 0.04 C107 C115 C127 C03I
SADI 0.04 C108 C112 C128 C0
SADI 0.04 C108 C110 C128 C130
SADI 0.04 C112 C110 C0 C130
SADI 0.04 C113 C109 C129 C125
SADI 0.04 C111 C109 C126 C125
SADI 0.04 C111 C115 C126 C03I
SADI 0.04 C111 C114 C126 C03K
SADI 0.04 C109 C114 C125 C03K

L.S. 50 0 0
PLAN  5
TEMP -123.15
CONF
list 4
MORE -1
BOND $H
ABIN
fmap 2 53
acta
OMIT -4 2 4
OMIT -2 3 4
REM <olex2.extras>
REM <HklSrc "%.\\AAC114.hkl">
REM </olex2.extras>

WGHT    0.087800
FVAR       0.29599   0.72534
C19   1    0.900724    0.281793    0.897874    11.00000    0.02942    0.03282 =
         0.03731    0.01517   -0.00081    0.00701
C18   1    0.887376    0.200072    0.891694    11.00000    0.03057    0.03343 =
         0.03948    0.01644   -0.00194    0.00686
C23   1    0.979739    0.538383    0.903886    11.00000    0.02574    0.03476 =
         0.03792    0.01623    0.00076    0.00850
C81   1    0.406926    0.279173    0.439026    11.00000    0.03457    0.04452 =
         0.04063    0.01899    0.00432    0.00467
C21   1    0.959740    0.407057    0.890525    11.00000    0.02532    0.03484 =
         0.03939    0.01684    0.00008    0.00729
C4    1    0.902381    0.514509    0.935724    11.00000    0.02542    0.03423 =
         0.03959    0.01720    0.00005    0.00771
C5    1    0.889575    0.433180    0.926913    11.00000    0.02589    0.03487 =
         0.03868    0.01785    0.00146    0.00799
C20   1    0.966330    0.332232    0.875837    11.00000    0.02710    0.03565 =
         0.04032    0.01727    0.00262    0.00893
AFIX  43
H20   2    1.014327    0.315553    0.851349    11.00000   -1.20000
AFIX   0

C116  1    0.552070    0.459545    0.671935    11.00000    0.02734    0.03465 =
         0.04220    0.01287    0.00244    0.00745
C2    1    0.880950    0.641148    0.967941    11.00000    0.02604    0.03549 =
         0.03913    0.01515    0.00053    0.00922
C24   1    1.007466    0.612481    0.902104    11.00000    0.02613    0.03639 =
         0.04324    0.01946    0.00423    0.00957
AFIX  43
H24   2    1.059368    0.627415    0.879580    11.00000   -1.20000
AFIX   0
C7    1    0.829588    0.307906    0.933099    11.00000    0.02642    0.03652 =
         0.03616    0.01604   -0.00015    0.00456

C69   1    0.333809    0.301784    0.421680    11.00000    0.03116    0.04938 =
         0.03901    0.01902    0.00338    0.00375
C3    1    0.851916    0.566570    0.968375    11.00000    0.02528    0.03829 =
         0.04246    0.01917    0.00425    0.00991
AFIX  43
H3    2    0.799448    0.551177    0.990116    11.00000   -1.20000
AFIX   0
C1    1    0.839085    0.707754    1.001205    11.00000    0.03023    0.03424 =
         0.04018    0.01383    0.00183    0.01093
AFIX  13
H1    2    0.856629    0.731687    1.056738    11.00000   -1.20000
AFIX   0
C45   1    1.049455    0.450988    0.795694    11.00000    0.02591    0.03468 =
         0.04205    0.01883    0.00335    0.00743

C97   1    0.384386    0.768917    0.720711    11.00000    0.03300    0.04794 =
         0.05314    0.02702    0.01253    0.01348
C22   1    1.024407    0.472973    0.874814    11.00000    0.02486    0.03406 =
         0.04045    0.01721    0.00223    0.00806
AFIX  13
H22   2    1.081888    0.492515    0.909064    11.00000   -1.20000
AFIX   0
C6    1    0.822992    0.382792    0.948101    11.00000    0.02665    0.03584 =
         0.03653    0.01592    0.00233    0.00806
AFIX  43
H6    2    0.774667    0.399362    0.972063    11.00000   -1.20000
AFIX   0

C88   1    0.457238    0.750591    0.742280    11.00000    0.03009    0.04354 =
         0.05044    0.02495    0.01016    0.01030
C54   1    0.666386    0.220753    0.927909    11.00000    0.03234    0.03358 =
         0.05405    0.01872    0.00544    0.00642
C86   1    0.504895    0.618829    0.683982    11.00000    0.02614    0.04526 =
         0.04484    0.01997    0.00378    0.00815
AFIX  43
H86   2    0.557115    0.637350    0.719153    11.00000   -1.20000
AFIX   0
C87   1    0.452541    0.668531    0.688938    11.00000    0.02756    0.04477 =
         0.04634    0.02390    0.00701    0.00919

C35   1    0.893492    0.768295    0.974715    11.00000    0.02975    0.03343 =
         0.04168    0.01309   -0.00277    0.00811
C8    1    0.767401    0.245071    0.953057    11.00000    0.03244    0.03415 =
         0.04021    0.01750    0.00327    0.00668
AFIX  13
H8    2    0.775637    0.266379    1.009031    11.00000   -1.20000
AFIX   0

C68   1    0.325559    0.376444    0.462094    11.00000    0.02926    0.05468 =
         0.04385    0.02464    0.00330    0.00820
AFIX  43
H68   2    0.276037    0.390421    0.449317    11.00000   -1.20000
AFIX   0

C9    1    0.810162    0.178678    0.923275    11.00000    0.03290    0.03479 =
         0.03906    0.01671   -0.00260    0.00372
C27   1    1.029632    0.797221    0.916265    11.00000    0.03038    0.03423 =
         0.04400    0.01738   -0.00236    0.00534
C26   1    0.965080    0.745189    0.939917    11.00000    0.02879    0.03376 =
         0.04089    0.01558   -0.00217    0.00827
C17   1    0.937117    0.145197    0.860233    11.00000    0.03372    0.03413 =
         0.04033    0.01655   -0.00297    0.00771
C66   1    0.402202    0.513500    0.574644    11.00000    0.02648    0.04910 =
         0.04388    0.02343    0.00491    0.00850
C37   1    0.688080    0.670475    1.046458    11.00000    0.03405    0.04480 =
         0.05352    0.01792    0.00603    0.01271
C85   1    0.479409    0.542293    0.627053    11.00000    0.02671    0.04350 =
         0.04478    0.02110    0.00505    0.00845
C89   1    0.519072    0.808050    0.807832    11.00000    0.02953    0.04214 =
         0.05194    0.02456    0.00867    0.00558
C82   1    0.472284    0.334220    0.500624    11.00000    0.03074    0.04416 =
         0.04507    0.02019    0.00107    0.00616
AFIX  43
H82   2    0.521345    0.320161    0.514105    11.00000   -1.20000
AFIX   0

C32   1    1.015528    0.870767    0.926409    11.00000    0.03456    0.03254 =
         0.04805    0.01504   -0.00533    0.00587
C63   1    0.330674    0.702245    0.648291    11.00000    0.03067    0.05114 =
         0.05201    0.02838    0.00896    0.01508
AFIX  13
H63   2    0.345114    0.721576    0.608245    11.00000   -1.20000
AFIX   0
C80   1    0.396153    0.196647    0.383744    11.00000    0.03919    0.04465 =
         0.04072    0.01791    0.00486    0.00351

C36   1    0.735918    0.679430    0.988427    11.00000    0.02940    0.03293 =
         0.04785    0.01330    0.00040    0.01094
C10   1    0.780406    0.105122    0.927953    11.00000    0.03557    0.03810 =
         0.04695    0.02151    0.00036    0.00401
AFIX  43
H10   2    0.727700    0.092203    0.950405    11.00000   -1.20000
AFIX   0

C65   1    0.349654    0.562432    0.578566    11.00000    0.02653    0.05397 =
         0.04458    0.02454    0.00430    0.01039
AFIX  43
H65   2    0.297120    0.543536    0.543618    11.00000   -1.20000
AFIX   0

C25   1    0.957184    0.664861    0.934290    11.00000    0.02802    0.03398 =
         0.04093    0.01697    0.00073    0.00807
C94   1    0.502891    0.882816    0.848696    11.00000    0.03797    0.04057 =
         0.05866    0.02428    0.01210    0.00763
C121  1    0.641850    0.468329    0.691285    11.00000    0.02737    0.04743 =
         0.05446    0.02126    0.00425    0.01051
C83   1    0.463871    0.409198    0.541236    11.00000    0.02891    0.04133 =
         0.04149    0.01777    0.00265    0.00570
C84   1    0.526792    0.478816    0.608461    11.00000    0.02544    0.04321 =
         0.04504    0.01882    0.00487    0.00773
AFIX  13
H84   2    0.584262    0.498127    0.589536    11.00000   -1.20000
AFIX   0

C41   1    0.688370    0.655425    0.918255    11.00000    0.03611    0.03817 =
         0.05168    0.01372   -0.00242    0.01173
C119  1    0.601052    0.425161    0.790696    11.00000    0.03742    0.05007 =
         0.05437    0.02280   -0.00064    0.01347
C50   1    0.983977    0.420590    0.733257    11.00000    0.02595    0.05540 =
         0.04439    0.02238    0.00165    0.00906
C34   1    0.880881    0.841108    0.984831    11.00000    0.03563    0.03440 =
         0.04876    0.01224   -0.00056    0.01188
AFIX  43
H34   2    0.832059    0.856221    1.009178    11.00000   -1.20000
AFIX   0

C70   1    0.273586    0.234930    0.352497    11.00000    0.03537    0.05852 =
         0.03839    0.01760    0.00293    0.00625
PART 1
AFIX  13
H70   2    0.280337    0.252775    0.311069    21.00000   -1.20000
AFIX  13
PART 2
H70A  2    0.289997    0.254231    0.312654   -21.00000   -1.20000
AFIX   0
PART 0
C67   1    0.391859    0.431284    0.522459    11.00000    0.02841    0.04598 =
         0.04223    0.02158    0.00427    0.00668

C33   1    0.939437    0.889904    0.959346    11.00000    0.03977    0.03036 =
         0.05320    0.01471   -0.00209    0.01067
AFIX  43
H33   2    0.928989    0.937743    0.963770    11.00000   -1.20000
AFIX   0

C79   1    0.450709    0.145458    0.373649    11.00000    0.04620    0.04045 =
         0.04296    0.01926    0.00375    0.00157
C64   1    0.376234    0.639189    0.634761    11.00000    0.02896    0.05101 =
         0.04692    0.02513    0.00874    0.01298
C90   1    0.594667    0.795391    0.835372    11.00000    0.03459    0.04213 =
         0.05534    0.01897    0.00442    0.00895
AFIX  43
H90   2    0.607139    0.746406    0.808979    11.00000   -1.20000
AFIX   0

C28   1    1.107141    0.781335    0.883957    11.00000    0.03557    0.03799 =
         0.06296    0.02590    0.00661    0.01049
AFIX  43
H28   2    1.118052    0.732874    0.876789    11.00000   -1.20000
AFIX   0
C46   1    1.140473    0.462432    0.784020    11.00000    0.02615    0.04948 =
         0.04477    0.01950    0.00293    0.01053
C12   1    0.905912    0.069890    0.864763    11.00000    0.03663    0.03406 =
         0.04307    0.01672   -0.00588    0.00682

C93   1    0.562236    0.940366    0.914177    11.00000    0.04646    0.03987 =
         0.05938    0.01739    0.01134    0.00693
AFIX  43
H93   2    0.551962    0.990234    0.941250    11.00000   -1.20000
AFIX   0
C117  1    0.486388    0.431739    0.712038    11.00000    0.02802    0.05899 =
         0.05121    0.02788    0.00279    0.00894
C96   1    0.369924    0.842464    0.760513    11.00000    0.03790    0.05033 =
         0.06472    0.03093    0.01308    0.01768
AFIX  43
H96   2    0.320324    0.853798    0.744007    11.00000   -1.20000
AFIX   0

C31   1    1.078520    0.923421    0.903100    11.00000    0.04531    0.03420 =
         0.06164    0.02358    0.00036    0.00832
AFIX  43
H31   2    1.069016    0.972073    0.909078    11.00000   -1.20000
AFIX   0
C30   1    1.152392    0.905668    0.872309    11.00000    0.04478    0.04183 =
         0.06933    0.03050    0.00502    0.00496
AFIX  43
H30   2    1.194010    0.941877    0.857357    11.00000   -1.20000
AFIX   0
C59   1    0.605151    0.216891    0.979812    11.00000    0.03922    0.04862 =
         0.07400    0.02768    0.01901    0.00839
C16   1    1.013945    0.158474    0.823364    11.00000    0.04193    0.03515 =
         0.05056    0.01788    0.00447    0.01211
AFIX  43
H16   2    1.036348    0.207981    0.819735    11.00000   -1.20000
AFIX   0
C55   1    0.632877    0.200819    0.853946    11.00000    0.03868    0.03566 =
         0.05712    0.01442   -0.00416    0.00920
C13   1    0.951399    0.012744    0.831735    11.00000    0.04498    0.03301 =
         0.05803    0.01971   -0.00386    0.01001
AFIX  43
H13   2    0.930184   -0.037426    0.834222    11.00000   -1.20000
AFIX   0

C71   1    0.318006    0.170494    0.334646    11.00000    0.03674    0.05433 =
         0.03902    0.01490    0.00262    0.00132
C48   1    1.099661    0.413611    0.649786    11.00000    0.03623    0.07318 =
         0.04375    0.02543    0.00657    0.01242
C98   1    0.227921    0.671486    0.641410    11.00000    0.03142    0.05070 =
         0.05215    0.02501    0.00903    0.01547
C29   1    1.166707    0.833901    0.862799    11.00000    0.03853    0.04932 =
         0.07492    0.03402    0.01257    0.01206
AFIX  43
H29   2    1.218284    0.821632    0.841449    11.00000   -1.20000
AFIX   0
C11   1    0.828101    0.052309    0.899850    11.00000    0.04022    0.03485 =
         0.05148    0.02192   -0.00326    0.00496
AFIX  43
H11   2    0.808858    0.002842    0.903846    11.00000   -1.20000
AFIX   0

C120  1    0.664412    0.451421    0.750032    11.00000    0.02800    0.06431 =
         0.06755    0.03211    0.00143    0.01486
AFIX  43
H120  2    0.726044    0.458214    0.762764    11.00000   -1.20000
AFIX   0
C72   1    0.290198    0.094730    0.274236    11.00000    0.04195    0.06309 =
         0.04737    0.01136    0.00005    0.00466
AFIX  43
H72   2    0.235414    0.077560    0.242339    11.00000   -1.20000
AFIX   0
C103  1    0.185447    0.645448    0.693474    11.00000    0.03774    0.04885 =
         0.05798    0.02538    0.01239    0.01407
C78   1    0.529218    0.163540    0.421233    11.00000    0.05993    0.03908 =
         0.05092    0.02049   -0.00125    0.00984
AFIX  43
H78   2    0.547987    0.212775    0.464846    11.00000   -1.20000
AFIX   0
C73   1    0.342228    0.046362    0.261877    11.00000    0.05183    0.05408 =
         0.04865    0.00992    0.00245    0.00084
AFIX  43
H73   2    0.324152   -0.004460    0.220121    11.00000   -1.20000
AFIX   0
C91   1    0.650043    0.852445    0.899300    11.00000    0.03809    0.04861 =
         0.06099    0.02114   -0.00092    0.00465
AFIX  43
H91   2    0.700013    0.842386    0.916896    11.00000   -1.20000
AFIX   0

C14   1    1.025111    0.027963    0.796343    11.00000    0.05189    0.04159 =
         0.06135    0.02014    0.00352    0.01943
AFIX  43
H14   2    1.054677   -0.011328    0.774277    11.00000   -1.20000
AFIX   0
C47   1    1.162506    0.443226    0.711648    11.00000    0.02638    0.07264 =
         0.04897    0.02569    0.00919    0.01309
AFIX  43
H47   2    1.224312    0.450967    0.704510    11.00000   -1.20000
AFIX   0

C118  1    0.512093    0.415714    0.770047    11.00000    0.03287    0.06035 =
         0.05296    0.03068    0.00601    0.01138
AFIX  43
H118  2    0.466878    0.397512    0.796736    11.00000   -1.20000
AFIX   0
C74   1    0.423248    0.069570    0.309723    11.00000    0.05268    0.04257 =
         0.04744    0.01825    0.00481    0.00343

C49   1    1.010033    0.402766    0.662108    11.00000    0.03286    0.07547 =
         0.04315    0.02501   -0.00030    0.01177
AFIX  43
H49   2    0.964919    0.382445    0.620439    11.00000   -1.20000
AFIX   0

PART 1
C107  1    0.172907    0.209580    0.360062    21.00000    0.03379    0.05142 =
         0.03369    0.01048    0.00067    0.00171

PART 0
C40   1    0.594222    0.625224    0.907954    11.00000    0.03708    0.04578 =
         0.06367    0.01772   -0.00954    0.00812
AFIX  43
H40   2    0.562312    0.610108    0.860442    11.00000   -1.20000
AFIX   0

C102  1    0.091422    0.613681    0.682776    11.00000    0.03707    0.05910 =
         0.06819    0.03006    0.01730    0.01271
AFIX  43
H102  2    0.062721    0.596915    0.718594    11.00000   -1.20000
AFIX   0
C95   1    0.428021    0.898223    0.823695    11.00000    0.04211    0.04757 =
         0.06813    0.02840    0.01526    0.01713
AFIX  43
H95   2    0.417819    0.948051    0.851147    11.00000   -1.20000
AFIX   0
C92   1    0.633759    0.925669    0.939134    11.00000    0.04404    0.04285 =
         0.05884    0.01760    0.00364    0.00146
AFIX  43
H92   2    0.672595    0.964902    0.983437    11.00000   -1.20000
AFIX   0

C15   1    1.056961    0.102085    0.792761    11.00000    0.04712    0.04416 =
         0.05942    0.02348    0.01231    0.01891
AFIX  43
H15   2    1.108878    0.113189    0.768858    11.00000   -1.20000
AFIX   0
C38   1    0.594274    0.639452    1.032968    11.00000    0.03362    0.06231 =
         0.06863    0.02543    0.00979    0.01174
AFIX  43
H38   2    0.562070    0.633730    1.072413    11.00000   -1.20000
AFIX   0
C60   1    0.693047    0.200864    0.793971    11.00000    0.05148    0.06363 =
         0.04797    0.01766   -0.00643    0.01419
AFIX 137
H60A  2    0.725419    0.256101    0.802937    11.00000   -1.50000
H60B  2    0.656178    0.173258    0.744700    11.00000   -1.50000
H60C  2    0.736714    0.173264    0.795232    11.00000   -1.50000
AFIX   0
C57   1    0.478624    0.173122    0.884347    11.00000    0.03201    0.04398 =
         0.12180    0.01390    0.00152    0.00943
C51   1    1.215698    0.496991    0.848008    11.00000    0.02536    0.10171 =
         0.05393    0.02749    0.00355    0.01619
AFIX 137
H51A  2    1.273771    0.499867    0.828175    11.00000   -1.50000
H51B  2    1.206207    0.462775    0.874793    11.00000   -1.50000
H51C  2    1.215961    0.550771    0.882606    11.00000   -1.50000
AFIX   0

C99   1    0.175544    0.663117    0.579040    11.00000    0.03520    0.06872 =
         0.05822    0.03018    0.00680    0.01685
C75   1    0.477145    0.018834    0.295227    11.00000    0.07162    0.04027 =
         0.05377    0.01665    0.00441    0.00776
AFIX  43
H75   2    0.459903   -0.030687    0.251897    11.00000   -1.20000
AFIX   0

C56   1    0.539807    0.178865    0.834332    11.00000    0.04212    0.04167 =
         0.08402    0.01280   -0.01483    0.01106
AFIX  43
H56   2    0.517614    0.167425    0.784728    11.00000   -1.20000
AFIX   0
C44   1    0.735363    0.660397    0.852569    11.00000    0.04824    0.05922 =
         0.04844    0.01702   -0.00712    0.01092
AFIX 137
H44A  2    0.691347    0.633362    0.807112    11.00000   -1.50000
H44B  2    0.782572    0.634449    0.845583    11.00000   -1.50000
H44C  2    0.762725    0.716613    0.862305    11.00000   -1.50000
AFIX   0

C106  1    0.237947    0.649397    0.759751    11.00000    0.04660    0.06586 =
         0.06650    0.04086    0.01429    0.01423
AFIX 137
H10A  2    0.281661    0.620033    0.742236    11.00000   -1.50000
H10B  2    0.196323    0.625392    0.787313    11.00000   -1.50000
H10C  2    0.270089    0.705342    0.792919    11.00000   -1.50000
AFIX   0
C77   1    0.579142    0.111992    0.406239    11.00000    0.07137    0.04396 =
         0.05985    0.02201   -0.00786    0.01409
AFIX  43
H77   2    0.631463    0.125729    0.439648    11.00000   -1.20000
AFIX   0

C39   1    0.546124    0.616607    0.964154    11.00000    0.03012    0.05287 =
         0.08143    0.02236   -0.00225    0.00806
C53   1    0.884693    0.407086    0.741016    11.00000    0.02516    0.10366 =
         0.05281    0.02841    0.00017    0.01450
AFIX 137
H53A  2    0.851200    0.393531    0.692843    11.00000   -1.50000
H53B  2    0.876327    0.455867    0.779294    11.00000   -1.50000
H53C  2    0.862146    0.363099    0.755944    11.00000   -1.50000
AFIX   0

C100  1    0.081976    0.630684    0.570843    11.00000    0.03654    0.08265 =
         0.06775    0.03333    0.00180    0.01542
AFIX  43
H100  2    0.046721    0.625516    0.528649    11.00000   -1.20000
AFIX   0

C42   1    0.734891    0.693037    1.122926    11.00000    0.04053    0.07855 =
         0.05441    0.03052    0.01057    0.01345
AFIX 137
H42A  2    0.778335    0.663546    1.117737    11.00000   -1.50000
H42B  2    0.689973    0.679651    1.154241    11.00000   -1.50000
H42C  2    0.766792    0.750578    1.146505    11.00000   -1.50000
AFIX   0

C101  1    0.038722    0.605733    0.622279    11.00000    0.03210    0.06622 =
         0.07634    0.02722    0.01048    0.01413
PART 1
C108  1    0.111699    0.214741    0.312759    21.00000    0.04424    0.04353 =
         0.04921    0.01447   -0.00125    0.00258
PART 0
C76   1    0.553775    0.039116    0.342038    11.00000    0.07762    0.03950 =
         0.06618    0.02237    0.00138    0.01766
AFIX  43
H76   2    0.589504    0.004176    0.331182    11.00000   -1.20000
AFIX   0
C123  1    0.627713    0.409683    0.855372    11.00000    0.04973    0.08683 =
         0.07406    0.04677   -0.00253    0.01648
AFIX 137
H12A  2    0.690040    0.407921    0.854407    11.00000   -1.50000
H12B  2    0.587192    0.358425    0.851213    11.00000   -1.50000
H12C  2    0.623291    0.452609    0.902670    11.00000   -1.50000
AFIX   0

C58   1    0.512748    0.192688    0.956391    11.00000    0.03904    0.05857 =
         0.10639    0.02899    0.02297    0.00804
AFIX  43
H58   2    0.471777    0.189613    0.991669    11.00000   -1.20000
AFIX   0

C124  1    0.716920    0.498397    0.652236    11.00000    0.02875    0.10855 =
         0.09044    0.06169    0.01472    0.02187
AFIX 137
H12D  2    0.775007    0.503425    0.676054    11.00000   -1.50000
H12E  2    0.716976    0.550729    0.655972    11.00000   -1.50000
H12F  2    0.707649    0.460611    0.599259    11.00000   -1.50000
AFIX   0
C104  1    0.217072    0.687823    0.519387    11.00000    0.04433    0.11007 =
         0.06192    0.04911    0.00256    0.01693
AFIX 137
H10D  2    0.248221    0.745505    0.541978    11.00000   -1.50000
H10E  2    0.169378    0.674798    0.479673    11.00000   -1.50000
H10F  2    0.260462    0.659135    0.497950    11.00000   -1.50000
AFIX   0
PART 1
C112  1    0.139779    0.180714    0.413119    21.00000    0.04303    0.06090 =
         0.05357    0.02328    0.01347    0.00875
PART 0
C122  1    0.387638    0.419368    0.693942    11.00000    0.02828    0.14754 =
         0.09685    0.08846    0.01489    0.02013
AFIX 137
H12G  2    0.379141    0.470363    0.701348    11.00000   -1.50000
H12H  2    0.352810    0.398979    0.727112    11.00000   -1.50000
H12I  2    0.366728    0.380716    0.641593    11.00000   -1.50000
AFIX   0

C62   1    0.636034    0.238651    1.060462    11.00000    0.06572    0.09028 =
         0.07658    0.04670    0.03513    0.01726
AFIX 137
H62A  2    0.668058    0.202322    1.062535    11.00000   -1.50000
H62B  2    0.583439    0.234058    1.087662    11.00000   -1.50000
H62C  2    0.676692    0.293730    1.083651    11.00000   -1.50000
AFIX   0

PART 1
C113  1    0.142074    0.243182    0.252496    21.00000    0.05271    0.06255 =
         0.06672    0.02767   -0.01494    0.00576
AFIX 137
H11A  2    0.188138    0.295746    0.275507    21.00000   -1.50000
H11B  2    0.090160    0.247166    0.227821    21.00000   -1.50000
H11C  2    0.167520    0.204979    0.215288    21.00000   -1.50000
AFIX   0
PART 0
C105  1   -0.063120    0.571612    0.612321    11.00000    0.03425    0.09739 =
         0.10702    0.04026    0.01114    0.01034
AFIX 137
H10G  2   -0.083023    0.521663    0.566500    11.00000   -1.50000
H10H  2   -0.090430    0.610065    0.608364    11.00000   -1.50000
H10I  2   -0.081891    0.561002    0.655648    11.00000   -1.50000
AFIX   0

C43   1    0.443932    0.582918    0.951098    11.00000    0.03221    0.09049 =
         0.10999    0.04273   -0.00624    0.00315
AFIX 137
H43A  2    0.421731    0.575098    0.901086    11.00000   -1.50000
H43B  2    0.418412    0.620329    0.989167    11.00000   -1.50000
H43C  2    0.425571    0.531541    0.954597    11.00000   -1.50000
AFIX   0

PART 1
C110  1   -0.013251    0.167647    0.372965    21.00000    0.04278    0.04878 =
         0.07676    0.01313    0.01159    0.00489

PART 0
C52   1    1.126742    0.395852    0.572545    11.00000    0.04813    0.14052 =
         0.05130    0.03623    0.01406    0.02008
AFIX 137
H52A  2    1.126281    0.439523    0.559146    11.00000   -1.50000
H52B  2    1.083970    0.345783    0.536225    11.00000   -1.50000
H52C  2    1.187628    0.390676    0.571914    11.00000   -1.50000
AFIX   0

PART 1
C111  1    0.047860    0.161154    0.419229    21.00000    0.04797    0.06536 =
         0.07053    0.02888    0.01949    0.01040
AFIX  43
H111  2    0.026529    0.142864    0.456145    21.00000   -1.20000
AFIX   0
C109  1    0.019337    0.195043    0.320385    21.00000    0.04333    0.04913 =
         0.07856    0.01947   -0.00537    0.00752
AFIX  43
H109  2   -0.021532    0.200725    0.288627    21.00000   -1.20000
AFIX   0

PART 0
C61   1    0.377438    0.144226    0.859955    11.00000    0.03541    0.07993 =
         0.18524    0.01951   -0.00881    0.01194
AFIX 137
H61A  2    0.364737    0.163539    0.823204    11.00000   -1.50000
H61B  2    0.346504    0.164834    0.903741    11.00000   -1.50000
H61C  2    0.355791    0.085663    0.837184    11.00000   -1.50000
AFIX   0

PART 1
C115  1    0.200917    0.170689    0.466398    21.00000    0.06556    0.14692 =
         0.08300    0.08237    0.01711    0.02231
AFIX 137
H11D  2    0.232007    0.132517    0.437354    21.00000   -1.50000
H11E  2    0.164495    0.150675    0.499099    21.00000   -1.50000
H11F  2    0.245661    0.222414    0.497084    21.00000   -1.50000
AFIX   0
C114  1   -0.113083    0.144873    0.379311    21.00000    0.04301    0.07977 =
         0.13068    0.03471    0.01688    0.00893
AFIX 137
H11G  2   -0.137745    0.086676    0.360710    21.00000   -1.50000
H11H  2   -0.144005    0.162892    0.349362    21.00000   -1.50000
H11I  2   -0.122299    0.170267    0.431981    21.00000   -1.50000
AFIX   0
PART 2
C03I  1    0.180605    0.196750    0.466401   -21.00000    0.04215    0.08491 =
         0.05658    0.04900    0.00789    0.00582
AFIX 137
H03A  2    0.223787    0.168156    0.444049   -21.00000   -1.50000
H03B  2    0.138534    0.167212    0.489627   -21.00000   -1.50000
H03C  2    0.213314    0.250261    0.504660   -21.00000   -1.50000
AFIX   0
C0    1    0.128404    0.203884    0.406004   -21.00000    0.04108    0.04167 =
         0.06099    0.02454   -0.00475    0.00815
C127  1    0.171260    0.220722    0.348945   -21.00000    0.03313    0.05791 =
         0.04274    0.01988    0.00226    0.00638
C128  1    0.120437    0.227197    0.296380   -21.00000    0.03137    0.03943 =
         0.03961    0.02231   -0.00443    0.00328
C129  1    0.162899    0.254485    0.238225   -21.00000    0.06114    0.10048 =
         0.07008    0.05867   -0.01095    0.00019
AFIX 137
H12J  2    0.209381    0.306538    0.263630   -21.00000   -1.50000
H12K  2    0.116223    0.259188    0.208438   -21.00000   -1.50000
H12L  2    0.190466    0.215321    0.205119   -21.00000   -1.50000
AFIX   0
C130  1   -0.017743    0.185466    0.346196   -21.00000    0.03622    0.04572 =
         0.06160    0.02365    0.01133    0.00765
C125  1    0.026065    0.208663    0.294592   -21.00000    0.03367    0.04037 =
         0.06686    0.02133   -0.00634    0.00391
AFIX  43
H125  2   -0.008162    0.212259    0.256870   -21.00000   -1.20000
AFIX   0
C126  1    0.034001    0.183355    0.402045   -21.00000    0.03703    0.04705 =
         0.05282    0.02587    0.00467    0.00461
AFIX  43
H126  2    0.005048    0.167708    0.438397   -21.00000   -1.20000
AFIX   0
C03K  1   -0.120333    0.164302    0.341383   -21.00000    0.03204    0.06068 =
         0.08885    0.02844    0.00338    0.01205
AFIX 137
H03D  2   -0.142666    0.182769    0.307318   -21.00000   -1.50000
H03E  2   -0.137172    0.190305    0.391397   -21.00000   -1.50000
H03F  2   -0.147109    0.106227    0.322339   -21.00000   -1.50000
AFIX   0
HKLF 4


REM  aac114_a.res in P-1
REM wR2 = 0.1553, GooF = S = 1.071, Restrained GooF = 1.071 for all data
REM R1 = 0.0521 for 14649 Fo > 4sig(Fo) and 0.0791 for all 22795 data
REM 1220 parameters refined using 24 restraints

END

WGHT      0.0875      0.0000

REM Highest difference peak  0.180,  deepest hole -0.235,  1-sigma level  0.039
Q1    1   0.8428  0.3564  0.6828  11.00000  0.05    0.18
Q2    1   0.3709  0.4418  0.6553  11.00000  0.05    0.17
Q3    1  -0.0862  0.6194  0.6810  11.00000  0.05    0.17
Q4    1   0.4422  0.7791  0.7171  11.00000  0.05    0.16
Q5    1  -0.0742  0.5148  0.6190  11.00000  0.05    0.16
;
_shelx_res_checksum                77961
_shelx_hkl_file
;
  -8  -3   8    0.19    0.79   0
  -7  -1   8   17.76    0.82   0
  -7   0   8   42.74    1.02   0
  -7   1   8    0.41    0.61   0
  -6   3   7   48.91    0.82   0
  -5  -7   3    5.99    0.69   0
  -4  -7   1   19.31    0.71   0
  -3  -6   2    3.73    0.49   0
  -3  -2   5    4.17    0.37   0
  -1  -2   2  545.42    1.39   0
  -1   4   1 7624.63    3.91   0
  -1   9  -4   67.77    0.97   0
   0   5  -2    6.60    0.30   0
   0   6  -3 1122.20    2.82   0
  -7  -5   7   21.94    1.07   0
  -6  -8  -1    0.77    0.73   0
  -6  -8   1    3.02    0.75   0
  -6  -7   4    6.95    0.64   0
  -5  -6   5   70.98    1.26   0
  -5  -2   7   41.92    0.91   0
  -5  -1   7  160.32    1.47   0
  -5   0   7    3.77    0.50   0
  -4  -7   2    0.71    0.55   0
  -4  -6   4  500.10    2.69   0
  -4  -3   6    3.66    0.53   0
  -2  -1   4  585.45    1.77   0
   0  -1  -8   -0.01    0.27   0
   0   0  -9    2.78    0.37   0
   0   1 -10    0.40    0.35   0
  -7  -3   8    5.77    0.73   0
  -7   2   8   53.73    1.01   0
  -5  -5   6   45.34    1.04   0
  -5  -3   7  251.32    2.01   0
  -5   1   7    1.97    0.44   0
  -3  -5   4  413.87    2.12   0
  -3  -3   5 2852.48    5.03   0
  -2  -6  -2    2.75    0.32   0
  -2  -6  -1    6.19    0.39   0
  -2  -5   2    9.43    0.35   0
  -2  -2   4 3241.20    4.49   0
  -7  -4   8   12.61    0.94   0
  -6  -7   5    6.61    0.79   0
  -6  -5   7   23.55    0.95   0
  -6  -2   8  114.84    1.52   0
  -6  -1   8    1.90    0.56   0
  -6   0   8    3.26    0.56   0
  -5  -8   0   29.01    0.93   0
  -5  -8   1  121.63    1.60   0
  -4  -7   3   10.28    0.68   0
  -4  -4   6  841.42    3.32   0
  -4   2   6   85.41    0.80   0
  -3  -7  -2    3.40    0.49   0
  -3  -7  -1    1.93    0.43   0
  -3  -6   3   34.77    0.78   0
  -3   7   2  206.62    0.80   0
  -3   9   0   63.87    0.75   0
  -2  -6  -3   15.81    0.43   0
  -2  -6   0   76.35    0.84   0
  -1  -4   1  490.08    1.54   0
  -1   9  -5   12.31    0.61   0
   0   3  -1  487.37    1.26   0
   0   7  -6   26.27    0.61   0
  -8  -2   9    8.24    0.91   0
  -6  -3   8    7.96    0.72   0
  -6   4   7   17.14    0.56   0
  -5  -4   7 1568.35    5.05   0
  -5   2   7  217.53    1.48   0
  -4  -6   5   90.00    1.29   0
  -3  -7   1   17.00    0.65   0
  -3  -4   5  152.51    1.27   0
  -3   8   1  321.51    1.30   0
  -2  -6   1   62.92    0.81   0
  -2  -3   4 3006.04    4.58   0
  -2   1   4  166.92    0.77   0
  -2   5   2 1146.90    1.40   0
  -2   9  -2    9.44    0.48   0
  -1  -5  -2   22.36    0.37   0
  -1   7  -2   69.94    0.77   0
   0   5  -3  220.15    1.22   0
  -8   1   9   37.79    1.13   0
  -7  -5   8    1.44    0.84   0
  -6  -7   6    8.76    0.90   0
  -6  -6   7    2.49    0.77   0
  -6  -4   8  493.39    3.25   0
  -6   1   8    1.76    0.50   0
  -5  -8   3   66.16    1.32   0
  -5  -7   5    2.66    0.67   0
  -4  -8   0  150.68    1.64   0
  -4  -7   4  218.29    1.96   0
  -4  -5   6  323.94    2.25   0
  -3  -7  -3    3.36    0.45   0
  -3  -7   2    7.08    0.59   0
  -2  -5   3    0.20    0.35   0
  -2   8  -1   17.98    0.51   0
  -1  -5  -1  263.49    1.12   0
  -1   5   0    9.44    0.26   0
  -1   6  -1   32.07    0.48   0
   0   4  -2  108.00    0.74   0
   0   6  -5   62.15    0.83   0
  -7  -2   9    1.29    0.72   0
  -7  -1   9   28.55    1.00   0
  -7   0   9   35.60    1.02   0
  -6  -8   5    4.07    0.83   0
  -5  -8   4   57.82    1.28   0
  -5  -5   7   34.26    0.89   0
  -4  -8  -1   11.74    0.66   0
  -4  -8   1    0.61    0.56   0
  -4  -8   2   31.35    0.93   0
  -4  -2   7   16.25    0.66   0
  -4  -1   7   65.57    0.95   0
  -3  -6   4   -0.38    0.50   0
  -3  -5   5   59.79    0.95   0
  -2  -4   4 1162.64    3.09   0
  -1  -5   0   40.06    0.51   0
  -1   8  -4  239.05    1.60   0
   0  -1  -7    0.18    0.25   0
   0   6  -8   29.30    0.69   0
   0   6  -6   12.16    0.50   0
  -6  -9   1    0.77    0.84   0
  -6   2   8   50.09    0.90   0
  -5  -7   6   14.44    0.87   0
  -5  -3   8    2.48    0.61   0
  -5  -2   8   22.66    0.79   0
  -5  -1   8   14.82    0.68   0
  -4  -3   7  487.78    2.58   0
  -3  -7   3    2.96    0.56   0
  -3  -3   6    5.28    0.48   0
  -3  -2   6   16.32    0.53   0
  -3  -1   6    1.31    0.33   0
  -2   6   1  176.73    0.83   0
  -2   7   0  174.29    1.02   0
   0  -3  -2    1.16    0.09   0
   0   4  -9    0.63    0.45   0
   0   5  -8   15.31    0.61   0
   0   5  -4  169.77    1.16   0
  -7   1   9   32.78    0.95   0
  -5  -6   7   13.47    0.81   0
  -5  -4   8   24.18    0.90   0
  -5   0   8   73.17    1.06   0
  -4  -8   3  252.78    2.18   0
  -4  -7   5   71.82    1.25   0
  -4  -4   7    2.43    0.59   0
  -4   3   6  160.08    0.98   0
  -3  -4   6  249.32    1.76   0
  -3   0   6  315.90    1.55   0
  -2   9  -3   64.49    0.93   0
  -1  -4   2  248.90    1.19   0
  -1   7  -3  227.20    1.43   0
  -1   8  -5   14.43    0.52   0
  -6  -2   9   96.33    1.49   0
  -6  -1   9   71.39    1.27   0
  -5  -9   0    0.35    0.70   0
  -5   3   7    3.27    0.35   0
  -4  -8   4    4.26    0.69   0
  -4  -5   7   34.53    0.96   0
  -3  -7   4    2.37    0.60   0
  -3  -6   5   65.10    1.07   0
  -2  -6   3   18.51    0.59   0
  -2  -5   4  155.67    1.26   0
  -2  -2   5  404.78    1.75   0
  -1  -5   1   17.59    0.41   0
  -1  -2   3 1567.20    2.65   0
  -1  -1   3   51.03    0.48   0
  -1   8  -6    7.36    0.45   0
   0   2  -1   47.10    0.36   0
   0   4  -3  443.00    1.60   0
  -8   0  10    0.67    0.80   0
  -6  -4   9    3.09    0.71   0
  -6   0   9   13.98    0.73   0
  -5  -9   3    0.54    0.77   0
  -5  -5   8  517.55    3.21   0
  -4  -7   6   58.78    1.20   0
  -4   1   7    2.47    0.41   0
  -3  -8   0    4.41    0.52   0
  -3  -8   1   53.35    1.00   0
  -3  -5   6    3.48    0.56   0
  -2  -7  -1   13.93    0.50   0
  -2  -7   1   11.38    0.56   0
  -2  -3   5 9999.99    9.05   0
  -2  -1   5  577.86    1.93   0
  -2   2   4   73.22    0.46   0
  -1  -5  -4   58.16    0.40   0
  -1  -3  -7  166.12    0.74   0
  -1  -3   3  894.01    2.21   0
   0  -2  -5  147.05    0.60   0
   0   0  -7   31.63    0.53   0
   0   3  -2 1673.37    2.62   0
   0   4  -7   24.83    0.61   0
  -7  -3  10   30.93    1.21   0
  -7  -2  10    0.41    0.76   0
  -6   3   8    1.78    0.44   0
  -5  -9   4    2.08    0.82   0
  -5  -8   6   32.91    1.04   0
  -5  -6   8  213.20    2.26   0
  -5   1   8   50.59    0.88   0
  -4  -8   5    8.97    0.76   0
  -4  -6   7   15.89    0.81   0
  -3  -8   2   13.05    0.67   0
  -3   9  -1 1158.54    3.26   0
  -3  10  -3    0.39    0.54   0
  -2  -7  -2    0.33    0.39   0
  -2  -7   2  154.86    1.37   0
  -2   8  -2   43.20    0.71   0
  -2   9  -4  117.77    1.25   0
  -1   0   3  732.96    1.46   0
  -1   6  -2   78.07    0.77   0
  -1   7  -4  234.98    1.52   0
   0  -2   0  837.57    1.16   0
   0  -1  -6    4.98    0.25   0
   0   4  -6   63.55    0.81   0
   0   4  -4  734.32    2.22   0
  -7  -1  10    2.99    0.78   0
  -5  -9   5    9.08    0.92   0
  -4  -3   8  197.62    1.78   0
  -4   8   2   25.75    0.44   0
  -3  -7   5   69.94    1.18   0
  -2   9  -5   23.27    0.75   0
  -1  -5   2  524.99    1.89   0
  -1   7  -5  251.74    1.68   0
   0   3  -7   12.31    0.40   0
  -7   0  10   -0.41    0.70   0
  -6   1   9   53.85    1.03   0
  -5  -8   7   12.77    0.95   0
  -5  -4   9    4.18    0.72   0
  -5  -3   9    6.41    0.69   0
  -5  -2   9    1.35    0.59   0
  -4  -8   6    3.58    0.70   0
  -4  -5   8 1674.50    5.43   0
  -4  -4   8  169.06    1.69   0
  -3  -4   7  717.51    3.09   0
  -3  -3   7  269.93    1.84   0
  -3  -2   7    4.27    0.49   0
  -2  -7   3   12.34    0.63   0
  -2  -5   5   21.84    0.63   0
  -1  -6  -1  364.42    1.49   0
  -1  -6   0    3.55    0.31   0
  -1   5  -1 5392.55    5.16   0
   0   3  -6  173.43    1.21   0
  -6  -3  10    2.38    0.74   0
  -5  -9   6   11.08    0.99   0
  -5  -1   9   31.46    0.88   0
  -5   2   8    1.27    0.47   0
  -4  -1   8   20.87    0.62   0
  -4   2   7  490.69    1.95   0
  -3  -5   7   64.99    1.13   0
  -3   8   0   25.52    0.57   0
  -2   7  -1  643.31    2.13   0
  -1  -6   1  132.73    1.02   0
  -1   6  -3   10.98    0.43   0
   0   3  -5 1196.26    2.87   0
  -6  -5  10    1.26    0.81   0
  -4  -9   5    6.46    0.78   0
  -4  -6   8   48.08    1.15   0
  -4   7   3  168.72    0.73   0
  -3  -8   5    1.46    0.62   0
  -3  -7   6   25.49    0.79   0
  -3  -1   7  272.31    1.66   0
  -3   9  -2  738.32    2.86   0
  -2  -7   4   36.55    0.85   0
  -1  -6  -2    0.51    0.28   0
  -1  -5   3   51.73    0.67   0
   0  -3   0 2597.22    2.55   0
   0   0  -6  447.25    1.53   0
   0   1  -6   38.81    0.54   0
   0   2  -6  773.66    2.33   0
  -6  -1  10    2.67    0.66   0
  -5   0   9   57.34    1.03   0
  -3  -9   2    0.23    0.58   0
  -3  -9   3    4.32    0.69   0
  -3  -6   7   56.57    1.12   0
  -2  -8   0  397.98    2.16   0
  -2  -8   2   27.22    0.77   0
  -2  -4   6 1459.92    3.93   0
  -2  -3   6 1174.45    3.33   0
  -2  -2   6  130.73    1.11   0
  -2   8  -4   35.23    0.77   0
  -1  -6   2    9.35    0.36   0
  -1  -3   4 1716.04    3.34   0
  -1  -2   4  427.38    1.60   0
  -1   4   0    8.13    0.23   0
  -1   6  -5   59.11    0.84   0
  -1   6  -4   73.39    0.87   0
   0   2  -2   98.46    0.58   0
  -7  -2  11    0.32    0.85   0
  -5   4   7   38.69    0.57   0
  -4 -10   2    0.97    0.75   0
  -4  -4   9  160.01    1.79   0
  -3  -9   0    0.99    0.53   0
  -3  -9   4   22.97    0.90   0
  -3  -8   6    2.18    0.67   0
  -2  -8   3    0.14    0.55   0
  -2  -5   6    4.95    0.52   0
  -2   8  -5    1.93    0.50   0
  -1  -4   4  119.12    0.97   0
  -1  -1  -8   71.06    0.78   0
  -1   3  -9  299.07    1.94   0
   0  -1  -5    3.04    0.21   0
   0   2  -5   48.92    0.58   0
  -7  -1  11    3.13    0.86   0
  -6   0  10    3.29    0.64   0
  -5  -3  10    7.95    0.77   0
  -4 -10   1    8.57    0.84   0
  -4 -10   4    3.94    0.84   0
  -4  -5   9    1.25    0.68   0
  -4  -3   9   10.66    0.71   0
  -4  10  -2    0.07    0.45   0
  -3  -9  -1    1.02    0.61   0
  -3  -4   8   13.12    0.74   0
  -3   2   6    2.19    0.29   0
  -3   7   1  247.32    1.17   0
  -3   9  -3   24.26    0.70   0
  -2  -8  -1    1.81    0.41   0
  -2  -7   5  110.15    1.27   0
  -2  -6   6   65.65    1.08   0
  -2  -1   6   39.87    0.62   0
  -2   1   5  338.69    1.23   0
  -2   8  -6   34.25    0.78   0
  -1  -6   3    5.74    0.34   0
  -1  -1   4   19.99    0.39   0
  -1   5  -2 1985.59    3.44   0
   0   1  -5 1316.96    2.63   0
   0   1  -1  533.97    0.96   0
  -6  -4  11    1.46    0.82   0
  -5  -2  10  126.21    1.66   0
  -5   1   9    3.66    0.58   0
  -4  -9   7    4.07    0.62   0
  -3  -6   8   97.14    1.45   0
  -3  -5   8 1963.69    5.57   0
  -3  -3   8  209.46    1.71   0
  -2  -8   4    2.77    0.45   0
  -2   7  -2 1595.36    3.60   0
  -1  -7   0    0.34    0.44   0
  -1  -7   1  174.16    1.29   0
  -1   3   1   80.98    0.38   0
   0  -4  -1 1045.85    1.67   0
   0  -2  -4   38.57    0.29   0
  -6  -2  11    1.06    0.70   0
  -3  -9   6   12.52    0.83   0
  -3   8  -1  226.47    1.45   0
  -3   9  -4   -0.23    0.51   0
  -2  -8   5   10.73    0.73   0
  -2  -7   6  254.64    2.02   0
  -1  -7   2   34.39    0.70   0
  -1  -6   4   76.60    0.95   0
  -1   0  -8    7.60    0.47   0
  -1   1   3    0.79    0.14   0
  -1   5  -3   37.68    0.60   0
  -5  -1  10   95.52    1.41   0
  -3 -10   3    1.20    0.68   0
  -2  -9   2  182.56    1.72   0
  -2  -9   3    1.07    0.55   0
  -2  -5   7   10.31    0.65   0
  -2  -3   7   25.23    0.68   0
  -2   7  -3  660.74    2.50   0
  -1  -7  -1    7.24    0.43   0
  -1  -7   3   -0.14    0.44   0
  -1  -4   5  228.84    1.45   0
  -1  -3   5 1628.62    3.57   0
  -1  -2  -7   91.18    0.73   0
  -1   5  -5   35.83    0.66   0
  -1   5  -4   80.72    0.86   0
   0  -4   1 1585.73    2.61   0
  -6  -1  11    2.07    0.74   0
  -4 -11   3    6.87    0.96   0
  -4  -5  10   32.89    1.09   0
  -4  -4  10    9.60    0.80   0
  -3 -10   1    0.35    0.62   0
  -3 -10   5    0.52    0.72   0
  -3  -9   7    4.90    0.76   0
  -3  -1   8   13.46    0.62   0
  -3   1   7   25.39    0.59   0
  -2  -9   1    1.14    0.50   0
  -2  -9   4  164.39    1.75   0
  -2   0   6   11.49    0.38   0
  -2   7  -6   46.61    0.90   0
  -2   7  -4   28.45    0.67   0
  -1  -5   5  438.94    2.08   0
   0   1  -3  112.33    0.67   0
  -5  -6  11    1.29    0.87   0
  -5  -4  11    0.28    0.76   0
  -4   9  -1   28.37    0.74   0
  -3  -6   9  623.45    3.53   0
  -3  -5   9  179.11    1.90   0
  -3  -4   9    2.73    0.66   0
  -2  -2   7   77.33    0.95   0
  -2   7  -5    3.50    0.36   0
  -1  -7   4    1.86    0.36   0
  -1  -2   5  838.31    2.40   0
  -1   0   4    1.42    0.26   0
  -1   4  -1   17.57    0.37   0
   0  -1  -4 1376.05    1.94   0
   0  -1   1  473.11    0.86   0
   0   0  -4 5437.12    4.42   0
  -5   0  10   17.99    0.76   0
  -4   0   9    0.49    0.46   0
  -4   8   1   46.64    0.68   0
  -3   6   2  313.11    1.10   0
  -3   8  -2   81.84    0.99   0
  -2   6  -1    5.80    0.33   0
  -1  -8   2   59.41    0.94   0
  -1  -8   3  170.63    1.52   0
  -1  -7  -2    5.85    0.39   0
  -1   3  -7   25.37    0.60   0
   0  -5   1 1158.21    2.50   0
   0  -4   2  111.51    0.81   0
  -5  -2  11    1.11    0.67   0
  -3 -10   7   10.90    0.93   0
  -3  -8   9   10.42    0.85   0
  -2  -6   8   81.75    1.31   0
  -2  -5   8   87.25    1.28   0
  -2  -4   8  464.87    2.57   0
  -1  -8   0    0.93    0.49   0
  -1  -8   4   35.44    0.88   0
  -1  -7   5  164.72    1.47   0
  -1  -5   6    1.97    0.48   0
  -1  -4   6 1984.40    4.49   0
  -1  -1  -7  217.53    1.22   0
  -1   2  -7  337.37    1.75   0
   0  -5   2    6.36    0.34   0
  -6  -2  12   -0.17    0.81   0
  -4   9  -2    1.44    0.56   0
  -3   0   8   95.21    1.06   0
  -3   7   0    6.27    0.36   0
  -3   8  -4  132.72    1.37   0
  -2 -10   2    1.94    0.61   0
  -2  -1   7  180.90    1.31   0
  -2   3  -9    1.01    0.50   0
  -1  -6   6   18.99    0.69   0
  -1  -3  -6  165.49    0.80   0
  -1  -1   5  601.38    1.91   0
  -1   4  -4   51.04    0.70   0
  -1   4  -2 1071.81    2.38   0
  -5  -5  12    0.33    0.89   0
  -3 -11   6    2.76    0.89   0
  -3   8  -5   38.75    0.82   0
  -2 -10   5    2.03    0.69   0
  -2  -3   8   60.95    1.01   0
  -2   2  -9   33.07    0.80   0
  -2   6  -6    6.48    0.40   0
  -2   6  -2   44.75    0.65   0
  -1  -7   6    6.69    0.66   0
  -1  -3   6 1184.44    3.24   0
  -1   0  -7  156.60    1.11   0
  -1   1  -7   45.80    0.68   0
  -1   3  -6  109.07    1.02   0
  -1   4  -3 1405.96    2.96   0
   0  -6   1  329.52    1.50   0
   0  -5   3  217.72    1.29   0
   0   0  -3 2464.59    2.64   0
  -5  -4  12    2.03    0.88   0
  -4   9  -3   16.77    0.71   0
  -3 -11   7    0.44    0.86   0
  -3  -7  10    6.90    0.68   0
  -2   5  -7    2.03    0.48   0
  -2   6  -5   14.15    0.47   0
  -2   6  -4    0.75    0.38   0
  -2   6  -3  241.46    1.47   0
  -1  -9   3  139.62    1.50   0
   0  -6   0   12.85    0.40   0
   0  -6   2   79.25    0.82   0
   0  -3   3  841.86    2.10   0
  -5  -3  12    5.05    0.86   0
  -4   1   9    8.20    0.51   0
  -2  -2   8   35.71    0.79   0
  -2   2   5   17.90    0.30   0
  -1  -9   4  234.45    1.92   0
  -1  -8   6   59.13    1.13   0
  -1  -5   7   49.99    0.94   0
  -1  -2   6  463.61    1.97   0
   0  -6   3 1145.81    3.11   0
  -4   8   0  118.41    1.10   0
  -3  -9  10    1.53    0.63   0
  -3   7  -1  239.33    1.45   0
  -2 -11   4    6.61    0.81   0
  -2   3  -8   66.20    1.02   0
  -1  -7   7  185.64    1.77   0
  -1  -4   7  225.33    1.67   0
  -1   2  -6    9.30    0.38   0
  -1   3  -5  734.49    2.34   0
   0  -6   4    9.50    0.49   0
   0  -4   4  742.63    2.35   0
  -5  -2  12   -0.12    0.76   0
  -4   7   2  136.43    0.96   0
  -2 -11   6    0.73    0.79   0
  -2 -10   8    1.16    0.79   0
  -2   5   0 6787.38    5.71   0
  -1  -9   6   55.65    1.18   0
  -1   3   0   16.38    0.29   0
   0  -7   1  303.27    1.59   0
   0  -7   2 1069.23    3.08   0
   0  -7   3   13.89    0.56   0
   0  -6  -1  513.27    1.57   0
   0  -1  -3  575.30    1.10   0
   0   0  -2  192.81    0.62   0
  -4  -4  12    3.66    0.84   0
  -3   1   8   11.78    0.55   0
  -3   7  -5    3.30    0.52   0
  -3   7  -2  179.48    1.36   0
  -2 -11   7    0.92    0.82   0
  -2   2  -8  380.03    2.12   0
  -1 -10   5    0.47    0.67   0
  -1  -9   0    2.57    0.46   0
  -1  -9   7   18.76    0.89   0
  -1  -2  -6   18.66    0.39   0
  -1   1  -6 2580.39    4.27   0
   0  -7   4   71.12    1.00   0
   0  -5   5    9.14    0.49   0
   0  -3   4 4509.26    5.35   0
  -5   8   2   14.59    0.52   0
  -4   8  -1    3.89    0.48   0
  -3   7  -4   17.48    0.63   0
  -3   7  -3  596.01    2.55   0
  -2   5  -5  352.17    1.90   0
  -1  -5   8   78.36    1.23   0
  -1   0  -6  536.78    1.88   0
  -1   0   5  145.47    0.88   0
   0  -8   3   43.84    0.88   0
   0  -7   0  280.04    1.43   0
   0  -7   5  133.43    1.38   0
   0  -6   5   66.27    0.90   0
   0  -4   5   11.00    0.49   0
  -4  -1  11   -0.08    0.70   0
  -3   5  -8    1.87    0.59   0
  -3   6   1  579.66    1.81   0
  -2 -12   5   12.30    1.05   0
  -2  -5  10    1.54    0.51   0
  -2   5  -4   99.59    1.01   0
  -2   5  -1  209.69    1.17   0
  -1  -9   8    0.87    0.71   0
  -1  -8  -2    2.81    0.34   0
  -1  -4   8  115.80    1.36   0
  -1  -1  -6   36.36    0.51   0
  -1   2  -5  561.98    1.97   0
  -1   3  -3   96.58    0.80   0
   0  -8   2  201.84    1.53   0
   0  -8   4    4.84    0.61   0
   0  -2  -3  197.53    0.53   0
  -4   8  -5   10.34    0.71   0
  -4   8  -4    1.06    0.58   0
  -4   8  -2  152.60    1.43   0
  -3  -3  11   -0.16    0.67   0
  -2  -4  10    0.50    0.68   0
  -2   3  -7    4.52    0.37   0
  -2   4  -6    1.56    0.41   0
  -2   5  -3 1164.21    3.07   0
  -1  -2   7    3.57    0.44   0
  -1   1   4   73.43    0.50   0
  -1   3  -2  826.91    1.99   0
  -1   3  -1   15.23    0.32   0
   0  -8   1   41.12    0.77   0
   0  -8   5   47.20    1.00   0
   0  -7   6   28.54    0.85   0
   0  -5   6  110.11    1.21   0
   0  -2   4  423.93    1.60   0
  -5   9  -3    0.86    0.58   0
  -3   4  -8  271.34    2.08   0
  -3   6  -6   63.98    0.99   0
  -2   5  -2  243.84    1.34   0
  -1 -10   8    5.42    0.83   0
  -1  -9  -1    0.35    0.45   0
  -1  -8   9    1.03    0.71   0
   0  -9   3   98.59    1.29   0
   0  -9   4  522.50    2.84   0
   0  -8   6   80.44    1.28   0
   0  -3   5 1192.72    3.04   0
  -4  -2  12    1.03    0.73   0
  -2   2  -7   94.41    1.08   0
  -1   1  -5  360.99    1.54   0
   0  -9   5  193.16    1.85   0
   0  -7  -1    1.08    0.35   0
   0  -7   7   40.58    1.03   0
   0  -4   6   67.73    0.93   0
  -4  -4  13   -0.48    0.88   0
  -3  -4  12    9.74    0.91   0
  -3  -2  11    5.65    0.69   0
  -3   6  -5   19.85    0.58   0
  -1 -10   9    3.15    0.83   0
   0  -9   6    1.49    0.52   0
   0  -8   0  420.37    1.94   0
   0  -8   7    2.17    0.72   0
   0  -6   7   29.25    0.76   0
  -1  -7  10    0.98    0.57   0
   0  -5   7   38.80    0.80   0
  -5   5   7   53.06    1.14   0
  -4   5   4    0.49    0.53   0
  -4   7   5   87.64    1.40   0
  -4   8   6   10.04    0.72   0
  -2   0   2   33.05    0.31   0
  -2   3   1   17.38    0.43   0
  -1   6   0   46.93    0.72   0
   0  -6   4    8.83    0.35   0
   0  -2   1   46.78    0.33   0
   1  -8   5   19.47    0.59   0
   1  -7   4  296.36    1.63   0
   1  -6   3   12.07    0.42   0
   2   6  -2    3.03    0.27   0
   3   9  -1  185.78    1.55   0
   3  10   0    7.59    0.66   0
   4   9  -1   60.47    1.00   0
   5  -5   0   34.11    0.73   0
   7  -4  -1   66.61    0.99   0
  -3  -1   4  925.73    1.60   0
  -3   1   3    5.58    0.28   0
  -3   7   3  103.38    1.35   0
  -3   8   4   45.17    1.09   0
  -2   4   1    0.61    0.32   0
  -2   5   1    1.82    0.38   0
  -2   8   2  559.58    2.88   0
  -1   8   1   13.33    0.67   0
  -1  10   3   52.85    1.27   0
   0   8   0  465.26    2.33   0
   0  10   2    6.94    0.75   0
   1   9   0    2.95    0.51   0
   2  -9   5   30.94    0.77   0
   2  -8   4   47.18    0.85   0
   2  -7   3  800.63    2.79   0
   3  -2  -1  285.23    1.22   0
   6  -4  -1   11.46    0.53   0
  -5  -1   9   32.78    0.68   0
  -5   3   7    4.14    0.54   0
  -5   5   8   12.78    0.72   0
  -5   5   9    9.94    0.87   0
  -4  -1   6    1.93    0.26   0
  -4   7   6   69.22    1.28   0
  -2   9   4   49.04    1.20   0
  -1   5   0    9.02    0.32   0
  -1   9   2   15.91    0.76   0
   1  -9   6  126.30    1.26   0
   1   7  -1  189.61    1.29   0
   2  -6   2   48.35    0.71   0
   2  -3   0 3044.79    3.94   0
   2  -1  -1    9.44    0.23   0
   2   5  -2    9.65    0.26   0
   2  10   1    1.17    0.62   0
   4  -3  -1   49.97    0.66   0
   4   7  -2    0.20    0.33   0
   6  -2  -2    3.15    0.35   0
   6   2  -3    2.30    0.18   0
  -5   1   8   50.98    0.86   0
  -5   3   8   32.88    0.87   0
  -5   4   8   82.01    1.34   0
  -4   7   7   22.19    0.89   0
  -3   6   3   24.56    0.66   0
  -3   8   5   11.14    0.78   0
  -2   7   2   25.90    0.78   0
  -2   8   3  214.59    1.93   0
  -1  -7   6    9.11    0.37   0
  -1  -6   5    2.94    0.23   0
   0  10   3    5.98    0.78   0
   1  -5   2 1937.82    3.44   0
   2   9   0  188.32    1.63   0
   3  -8   3   69.88    0.98   0
   3  10   1   58.84    1.20   0
   5   7  -2    1.15    0.31   0
   6  -6   0   12.23    0.64   0
   7   2  -3    2.22    0.20   0
   7   3  -3   38.72    0.26   0
  -5   0   9   63.30    0.95   0
  -5   4  10   69.47    1.47   0
  -4   4   5   11.75    0.62   0
  -4   6   6  152.95    1.69   0
  -3   2   3   18.24    0.41   0
  -3   8   6    3.99    0.76   0
  -1   7   1  265.22    1.74   0
   0   7   0  308.35    1.73   0
   1 -10   7    7.17    0.53   0
   3  -7   2  212.92    1.52   0
   3   8  -1   54.26    0.80   0
   4  -1  -2   16.45    0.33   0
   5  -4  -1   80.58    0.92   0
  -5  -1  10  105.48    1.12   0
  -5   1   9    5.01    0.51   0
  -5   2   9   79.26    1.19   0
  -5   3   9   14.76    0.75   0
  -5   3  10    6.23    0.74   0
  -5   3  11    4.33    0.83   0
  -4  -3   8  187.84    0.88   0
  -4  -2   7   15.59    0.35   0
  -4   6   7  113.22    1.61   0
  -4   6   8    0.68    0.71   0
  -3   7   5   23.07    0.85   0
  -2   8   4   -0.31    0.59   0
  -1   8   2    2.66    0.55   0
   0   8   1  138.01    1.37   0
   0   9   2   30.15    0.89   0
   1  -2   0    1.76    0.16   0
   1   6  -1  143.82    1.00   0
   1   8   0    0.72    0.43   0
   1   9   1    1.03    0.50   0
   2  -5   1  219.81    1.27   0
   2  10   2    7.43    0.76   0
   3  -6   1    5.60    0.40   0
   3   9   0    0.38    0.47   0
   4   8  -1    0.97    0.44   0
   4   9   0   19.23    0.69   0
   5  -2  -2  183.19    1.13   0
   5   8  -1  123.12    1.17   0
   6   1  -3  379.54    1.17   0
   7   1  -3   62.26    0.55   0
   8  -3  -2   18.50    0.59   0
  -5   0  10   20.79    0.66   0
  -5   1  10   -0.01    0.49   0
  -5   2  10   51.43    1.08   0
  -5   2  11   42.22    1.13   0
  -3   6   4   13.86    0.56   0
  -3   7   6   15.69    0.81   0
  -1  -8   7   73.69    0.74   0
  -1   0   1 3388.39    1.78   0
  -1   6   1  517.16    2.14   0
  -1   9   4   46.77    1.09   0
   2   7  -1   11.90    0.45   0
   3   0  -2  315.12    0.92   0
   3  10   2    0.02    0.64   0
   5  -6   0    1.45    0.34   0
   6  -5  -1  161.04    1.40   0
   8   2  -3   37.92    0.39   0
  -5   0  11   11.36    0.66   0
  -5   1  11    5.65    0.66   0
  -4   4   6   23.99    0.74   0
  -4   5   7   35.55    0.94   0
  -3   5   4   92.28    1.12   0
  -3   7   7   -0.29    0.68   0
  -2   5   2 1229.83    3.25   0
  -1   8   3   29.09    0.84   0
   0   6   0   13.55    0.44   0
   0   9   3   12.08    0.75   0
   1  -4   1   26.00    0.44   0
   2   9   1   18.95    0.72   0
   4  -7   1   43.36    0.82   0
   6  -3  -2   56.99    0.77   0
   7   0  -3  251.00    1.18   0
  -4   4   7    1.38    0.52   0
  -4   5   8    5.35    0.53   0
  -3   6   5    3.69    0.44   0
  -2   1   2  616.72    1.42   0
  -2   4   2  480.97    1.84   0
  -2   8   6   16.62    0.81   0
  -1  -4   3  794.80    1.46   0
  -1   7   2  139.87    1.35   0
   0   8   2  237.38    1.83   0
   0   9   4    2.81    0.69   0
   1   5  -1   17.70    0.36   0
   1   7   0    0.31    0.39   0
   3  -3  -1  647.64    1.94   0
   3   9   1    1.18    0.50   0
   4  -4  -1    1.78    0.32   0
   4   6  -2    0.25    0.21   0
   8   0  -3   22.79    0.45   0
  -4   4   8  101.45    1.38   0
  -3   0   4  135.74    0.75   0
  -2   3   2  111.03    0.82   0
  -2   6   3    3.46    0.38   0
  -1   5   1  877.10    2.49   0
  -1   8   4  447.79    2.80   0
   0   5   0 2066.01    3.46   0
   0   7   1    1.00    0.43   0
   1  -9   5   17.90    0.59   0
   1  -7   3  255.67    1.45   0
   1   8   1  351.09    2.05   0
   1   9   3   18.16    0.83   0
   2  -8   3  113.08    1.10   0
   3  -5   0   19.13    0.44   0
   3   5  -2    5.27    0.20   0
   3   8   0    4.73    0.45   0
   5  -5  -1   61.76    0.86   0
   5   6  -2   53.78    0.55   0
   7  -4  -2   26.73    0.66   0
  -4   4  10  113.09    1.70   0
  -3   3   4    1.96    0.34   0
  -3   6   7   79.21    1.36   0
  -3   6   8    2.76    0.71   0
  -2   2   2  477.04    1.44   0
  -2   7   5   10.20    0.66   0
  -1   8   5   51.69    1.17   0
   1 -10   6   20.29    0.63   0
   1   9   4    4.26    0.69   0
   2  -7   2 1825.90    4.02   0
   2  -4   0 4466.75    5.05   0
   2   6  -1   63.06    0.66   0
   3  -8   2  109.15    1.19   0
   3   9   2   13.43    0.69   0
   4  -2  -2    6.90    0.30   0
   5  -3  -2   12.66    0.41   0
   5   1  -3  175.71    0.69   0
   7  -1  -3   46.70    0.61   0
   8  -1  -3   17.65    0.44   0
  -4   3  11    6.08    0.81   0
  -3   1   4  418.45    1.47   0
  -2   5   3  190.76    1.37   0
  -2   6   4  204.85    1.64   0
  -2   7   6    0.48    0.43   0
  -2   7   7    5.15    0.73   0
  -1   6   2   23.90    0.61   0
  -1   7   3    4.03    0.41   0
   0  -9   6    1.31    0.36   0
   0   8   3    5.29    0.57   0
   1  -6   2   83.61    0.79   0
   1   4  -1  495.92    1.32   0
   2   8   1    2.05    0.45   0
   4   7  -1   18.92    0.47   0
   4   8   0  155.36    1.34   0
   5   8   0   29.97    0.70   0
   6  -4  -2  183.76    1.36   0
   9  -1  -3    0.13    0.33   0
  -4  -3   9   10.54    0.34   0
  -4   3   9   31.11    0.88   0
  -4   3  10    3.44    0.66   0
  -3   4   5   11.80    0.56   0
  -3   5   6  307.58    2.08   0
  -3   5   7   77.88    1.21   0
   0   4   0 1533.98    2.59   0
   0   6   1  543.67    2.09   0
   0   7   2  302.02    1.85   0
   0   8   4   61.63    1.15   0
   1   6   0    3.97    0.33   0
   1   8   2    2.52    0.38   0
   2  -6   1    9.43    0.41   0
   2   7   0  115.14    1.04   0
   3  -7   1  260.30    1.61   0
   3  -1  -2  198.88    0.85   0
   3   9   3    1.31    0.65   0
   5   0  -3    6.98    0.24   0
   5   7  -1   14.44    0.44   0
   7  -2  -3    0.71    0.36   0
   8  -2  -3    0.96    0.31   0
  -4   2   8  265.47    1.81   0
  -4   2   9  151.41    1.50   0
  -4   2  11    3.49    0.66   0
  -3   5   8    3.26    0.64   0
  -3   5   9    0.40    0.65   0
  -2  -7   7  295.87    0.99   0
  -2   4   3    0.82    0.32   0
  -2   6   5   41.50    0.90   0
  -1   3   1   75.48    0.61   0
  -1   7   4    9.23    0.51   0
   0 -10   7    0.29    0.36   0
   0   8   5    1.82    0.62   0
   1   3  -1 1569.59    1.89   0
   1   7   1    8.25    0.49   0
   1   8   3   10.80    0.62   0
   3   8   1  177.09    1.49   0
   4  -5  -1  110.63    1.02   0
   9  -2  -3    1.38    0.34   0
  -4   0   8  267.72    1.52   0
  -4   1  12   64.37    1.26   0
  -4   2  10   42.20    0.89   0
  -3   3   5    0.66    0.36   0
  -3   4   6  134.85    1.33   0
  -2   5   4    4.95    0.48   0
  -2   6   7    0.18    0.59   0
  -2   6   8    0.31    0.66   0
  -1   1   1   59.13    0.35   0
  -1   2   1   29.22    0.34   0
  -1   6   3   49.48    0.84   0
  -1   7   5   50.32    1.04   0
   0  -3   1  482.61    1.17   0
   1  -3   0   15.71    0.32   0
   2   8   2   72.70    1.07   0
   3  -6   0    2.04    0.34   0
   3   6  -1   98.57    0.79   0
   4  -7   0  239.52    1.64   0
   4  -3  -2  218.33    1.18   0
   4   8   1   11.09    0.55   0
   5  -6  -1   33.01    0.65   0
   5  -4  -2  139.61    1.11   0
   6  -2  -3  163.10    1.06   0
   8  -3  -3    2.55    0.42   0
  -4  -3  10   20.33    0.46   0
  -4  -2   9  184.82    1.15   0
  -4   0  12   12.41    0.76   0
  -4   1   9   11.16    0.55   0
  -4   1  10  111.52    1.30   0
  -4   1  11   50.74    1.04   0
  -3   4   9  206.85    1.99   0
  -1  -8   6   66.24    0.66   0
   0   3   0 2582.80    2.84   0
   0   7   3  209.65    1.63   0
   1  -9   4   88.80    0.98   0
   1  -5   1 4874.30    5.19   0
   1   8   4  225.94    2.01   0
   2  -9   3   76.35    1.00   0
   2   5  -1   26.53    0.39   0
   3   8   2    8.89    0.55   0
   5  -1  -3   37.01    0.46   0
   6  -5  -2   69.55    0.93   0
   7  -3  -3    5.32    0.40   0
  -4   0   9    0.13    0.37   0
  -4   0  10   34.94    0.75   0
  -4   0  11    1.48    0.48   0
  -3  -1   5  126.74    0.66   0
  -3   2   5   10.91    0.34   0
  -3   3   6    2.53    0.44   0
  -3   4   8  119.03    1.39   0
  -2   3   3 1682.50    3.17   0
  -2   5   5  149.36    1.38   0
  -1  -9   7   19.32    0.46   0
  -1  -6   4   75.18    0.58   0
   0   5   1  455.47    1.71   0
   0   6   2   45.85    0.74   0
   0   7   4  158.36    1.55   0
   1 -10   5  202.53    1.51   0
   1   2  -1  508.26    0.76   0
   1   7   2    7.30    0.51   0
   2  -8   2   47.10    0.77   0
   2  -5   0 6736.16    6.60   0
   2   7   1   14.15    0.52   0
   2   8   3   98.28    1.29   0
   4   7   0    8.48    0.46   0
   4   8   2    1.95    0.47   0
  -4  -2  10   38.84    0.63   0
  -4  -2  11   11.19    0.53   0
  -4  -1  10   83.80    0.96   0
  -4  -1  11    1.02    0.41   0
  -3   1   5   17.55    0.38   0
  -2   4   4    7.13    0.42   0
  -2   5   9   11.50    0.81   0
  -1   4   2  579.16    1.87   0
   0   7   5   33.59    0.89   0
   1   5   0   37.72    0.47   0
   1   6   1  357.75    1.67   0
   2   6   0   73.75    0.76   0
   2   8   4    0.11    0.52   0
   3  -8   1  274.94    1.76   0
   3  -2  -2   21.91    0.38   0
   3   8   3    3.19    0.54   0
   4   6  -1   74.44    0.72   0
   5   5  -2    2.82    0.20   0
   5   7   0    4.38    0.37   0
   6  -3  -3   38.71    0.62   0
   6   7   0   24.63    0.58   0
  -3   2   6    2.51    0.37   0
  -3   3   7   14.46    0.51   0
  -3   3   9    0.17    0.51   0
  -2  -1   3 1226.99    1.30   0
  -2   2   3  441.52    1.45   0
  -2   5   7    3.38    0.44   0
  -2   5   8   -0.40    0.40   0
  -1   6   7    4.28    0.63   0
   0  -9   5  212.53    1.33   0
   0  -8   4    6.89    0.36   0
   0   7   6   16.12    0.69   0
   1  -7   2   71.10    0.77   0
   1   7   3   18.92    0.66   0
   2  -7   1  690.15    2.43   0
   3  -5  -1   39.16    0.60   0
   3   8   4    3.83    0.62   0
   4  -4  -2   13.54    0.41   0
   5  -5  -2   33.53    0.61   0
   5  -2  -3   54.84    0.61   0
  -3   2  11   37.49    1.01   0
  -2   1   3  388.39    1.18   0
  -2   4   5   33.98    0.70   0
  -1  -3   2   65.91    0.35   0
   0 -10   6  128.34    1.12   0
   0   6   3   43.21    0.78   0
   1   0  -1 3796.23    1.87   0
   1   7   4    0.47    0.49   0
   2   7   2    0.45    0.41   0
   3  -7   0    7.39    0.43   0
   5   6  -1   25.15    0.45   0
   6   6  -1   23.12    0.47   0
  -3   1   6   81.28    0.78   0
  -3   1  12    9.92    0.72   0
  -3   2   7   41.07    0.74   0
  -3   2  10    5.24    0.57   0
  -2   3   4    4.39    0.26   0
  -2   4   6   10.68    0.56   0
  -2   4   9  100.58    1.45   0
  -1  -5   3   54.62    0.44   0
  -1   5   4  240.60    1.58   0
   0   4   1 1030.98    2.24   0
   0   5   2 1105.65    2.81   0
   0   6   4  772.21    3.02   0
   1  -4   0    8.98    0.30   0
   1   7   5    1.50    0.54   0
   1   7   6   38.22    1.02   0
   3   5  -1   44.95    0.49   0
   3   6   0   11.66    0.45   0
   4   0  -3  100.63    0.56   0
   4   1  -3  322.31    0.76   0
   4   7   1   18.42    0.55   0
   5  -3  -3  211.44    1.22   0
   6  -4  -3  138.36    1.15   0
   6   7   1    3.29    0.43   0
  -3   0  13    0.36    0.67   0
  -3   2   8   22.79    0.58   0
  -2   4   7  251.64    1.86   0
  -1   3   2 1138.34    2.31   0
  -1   4   3  220.10    1.26   0
  -1   5   5    2.72    0.49   0
   0  -4   1 1557.21    2.39   0
   0   6   5   67.67    1.06   0
   1  -6   1   29.09    0.47   0
   1   6   2    0.80    0.29   0
   2  -6   0 1068.93    2.83   0
   2  -4  -1    0.89    0.27   0
   2   4  -1  138.40    0.66   0
   2   6   1    6.81    0.41   0
   2   7   3   26.73    0.66   0
   3  -3  -2  580.59    1.76   0
   3   7   2    3.14    0.43   0
   4  -1  -3  148.92    0.79   0
  -3   0   6  305.57    1.30   0
  -3   1   7   26.02    0.57   0
  -3   1  11   15.92    0.73   0
  -2   3   5    4.91    0.38   0
  -1   5   7    2.21    0.53   0
  -1   5   8    5.03    0.51   0
   0  -6   2   84.18    0.70   0
   0   6   6  452.02    2.68   0
   1 -10   4    1.04    0.39   0
   1  -9   3   33.05    0.66   0
   1   4   0   31.68    0.40   0
   1   5   1  265.25    1.29   0
   2   7   4   21.09    0.64   0
   2   7   5    1.21    0.54   0
   3   7   3    3.66    0.47   0
   4  -5  -2   63.69    0.79   0
   4   7   2   22.33    0.64   0
  -3  -1  13    7.97    0.69   0
  -3   0  12    3.61    0.60   0
  -3   1   9   14.50    0.58   0
  -3   1  10  192.38    1.65   0
  -2   2   4   66.60    0.63   0
  -2   3  10    2.89    0.60   0
  -1  -8   5   70.93    0.69   0
   0   5   3  228.78    1.43   0
   1  -8   2  111.04    1.02   0
   1   6   3  349.14    1.93   0
   2  -8   1   18.31    0.56   0
   2   5   0    0.24    0.21   0
   3  -6  -1  555.61    2.18   0
   3   7   4   34.30    0.86   0
   3   7   5   11.92    0.67   0
   4  -2  -3   23.93    0.40   0
   4   6   0  800.09    2.37   0
   5  -4  -3   61.37    0.77   0
   6   7   3    7.46    0.68   0
   7  -2  -4   32.67    0.57   0
  -3   0  11  123.10    1.38   0
  -2   3   6  176.65    1.32   0
  -2   3   8  130.65    1.39   0
  -2   3   9  323.41    2.26   0
  -1  -9   6   56.73    0.65   0
  -1  -7   4    1.10    0.26   0
  -1   2   2  527.65    1.38   0
  -1   4   4  323.11    1.64   0
   1   6   4  361.27    2.13   0
   1   6   5   45.53    0.92   0
   1   6   7   73.69    1.31   0
   2   6   2    3.03    0.42   0
   3  -4  -2   19.62    0.44   0
   3   6   1   24.69    0.56   0
   4   7   4    0.33    0.52   0
   5   6   0   -0.03    0.28   0
   5   7   3    1.03    0.50   0
  -3  -1  12    1.80    0.50   0
  -3   0   9   48.91    0.79   0
  -1   3   3  149.78    0.95   0
  -1   4   5   69.62    0.92   0
  -1   4   8    6.42    0.61   0
  -1   4   9   13.39    0.66   0
   0 -10   5   18.11    0.53   0
   0  -9   4  523.15    2.08   0
   0  -1   0  542.36    0.76   0
   0   4   2  431.19    1.61   0
   0   5   4   33.42    0.72   0
   0   5   8   72.34    1.29   0
   1   6   6    5.86    0.47   0
   2  -7   0  169.88    1.26   0
   2  -5  -1    3.00    0.30   0
   2  -1  -2  593.44    1.28   0
   2   0  -2   34.58    0.26   0
   4  -6  -2   26.77    0.63   0
   4  -3  -3   48.04    0.60   0
  -3  -1  11   89.07    1.12   0
  -2  -8   7    1.91    0.21   0
  -2  -7   6  254.02    0.89   0
  -2   1   4  169.63    0.89   0
  -2   2   5   17.66    0.40   0
  -2   2  10    8.35    0.64   0
  -1   4   6   46.46    0.86   0
  -1   4   7   34.15    0.83   0
   0  -8   3   43.65    0.64   0
   0   5   7   41.35    0.90   0
   1  -7   1  825.72    2.53   0
   1  -2  -1   27.46    0.31   0
   1   5   2   23.41    0.51   0
   2   6   3   15.38    0.59   0
   5  -5  -3  312.57    1.76   0
  -3  -2   7    4.51    0.23   0
  -3  -2  12    0.54    0.44   0
  -3  -1  10   98.82    1.07   0
  -2   2   6   11.18    0.46   0
  -2   2   8    2.94    0.48   0
  -2   2   9   11.13    0.62   0
  -1  -4   2  258.35    0.85   0
  -1   3  10    1.22    0.62   0
   0  -5   1 1126.20    2.33   0
   2  -2  -2  460.73    1.35   0
   2   5   1    3.36    0.32   0
   2   6   4   13.14    0.61   0
   2   6   6    0.81    0.52   0
   3  -7  -1  236.25    1.56   0
   3   5   0    0.51    0.26   0
   3   6   2   88.65    0.99   0
   4  -4  -3    1.77    0.30   0
   5   5  -1   10.32    0.35   0
  -3  -3  12   15.68    0.57   0
  -3  -2  11    6.94    0.47   0
  -3  -1   9   66.77    0.83   0
  -2  -6   5    4.68    0.19   0
  -2   1  11   10.09    0.67   0
  -2   2   7    2.10    0.35   0
  -1   3   4   -0.02    0.30   0
   0  -7   2 1071.83    2.68   0
   0  -2   0  867.21    1.36   0
   0   4   9   -0.32    0.59   0
   1  -3  -1   70.09    0.58   0
   1   3   0   24.92    0.32   0
   1   4   1    3.02    0.25   0
   1   5   3   20.46    0.58   0
   3   6   3   59.46    0.92   0
   3   6   6   23.58    0.85   0
  -3  -2   8  275.25    1.29   0
  -3  -2   9   69.51    0.80   0
  -3  -2  10   21.26    0.56   0
  -2  -1  13    0.41    0.63   0
  -2   0   4   29.07    0.36   0
  -2   0  12    2.18    0.64   0
  -2   1   5  326.69    1.39   0
  -1   1   2    0.54    0.16   0
  -1   2  11   20.31    0.91   0
  -1   3   5  131.51    1.12   0
  -1   3   8   71.85    1.14   0
   0   4   8   17.08    0.76   0
   1  -9   2    1.01    0.30   0
   1  -6   0   41.33    0.61   0
   1   5   5   76.61    1.11   0
   1   5   6   50.41    1.00   0
   1   5   7   10.94    0.58   0
   2  -6  -1  154.08    1.18   0
   2   4   0  393.45    1.31   0
   3  -1  -3    5.64    0.23   0
   3   4  -1    3.42    0.18   0
   3   6   4    0.08    0.45   0
   3   6   5   -0.03    0.47   0
   5  -2  -4   11.65    0.37   0
   5  -1  -4    0.17    0.20   0
   6   1  -4   37.88    0.34   0
  -3  -3   8  212.63    1.03   0
  -3  -3  11    0.08    0.33   0
  -1  -9   5   16.75    0.48   0
  -1   2   3 1187.83    2.38   0
  -1   3   6  101.55    1.12   0
   0   4   5   11.36    0.58   0
   0   4   6  138.69    1.42   0
   1  -8   1   33.87    0.69   0
   2  -8   0  312.95    1.86   0
   2   1  -2   65.95    0.22   0
   2   5   2   14.94    0.50   0
   3  -6  -2  312.12    1.78   0
   3  -2  -3   16.11    0.35   0
   4  -5  -3   20.40    0.56   0
   4   5   0    1.59    0.36   0
   5  -3  -4  100.78    0.93   0
   5   0  -4   25.13    0.36   0
   5   6   4    8.85    0.63   0
  -3  -5   9  187.21    0.85   0
  -3  -4  11   90.15    0.91   0
  -3  -3   9   77.11    0.77   0
  -2   0  11    9.55    0.65   0
  -2   1   6    1.12    0.23   0
  -2   1   8  248.88    1.68   0
  -1  -8   4   36.46    0.56   0
  -1   1  12   26.04    0.92   0
  -1   2  10   57.84    1.16   0
   0 -10   4   50.76    0.81   0
   0  -9   3   93.90    1.00   0
   0  -6   1  328.77    1.47   0
   0  -3   0 2559.23    2.92   0
   0   3  10    0.07    0.48   0
   1  -4  -1 7201.32    6.33   0
   1   4   9   14.69    0.83   0
   2  -4  -2  437.65    1.72   0
   2   5   7   42.54    1.05   0
   3  -3  -3   23.45    0.46   0
   3   0  -3    6.80    0.19   0
   3   5   1    5.72    0.40   0
  -3  -5  10   81.78    0.70   0
  -3  -4   9    3.45    0.29   0
  -2  -2  13   24.93    0.93   0
  -2  -1  12   17.52    0.79   0
  -2   0  10  136.64    1.46   0
  -1  -5   2  560.95    1.53   0
   0   3   9   21.80    0.88   0
   1   4   2  223.08    1.23   0
   1   4   8   -0.21    0.61   0
   2  -7  -1   15.83    0.56   0
   2   5   3    0.58    0.32   0
   2   5   6  194.08    1.82   0
   5   5   0    1.10    0.36   0
   7   5   0    2.71    0.34   0
  -2   0   5  684.56    1.84   0
  -1  -7   3    0.06    0.25   0
  -1   1  11   28.20    0.89   0
  -1   2   4   23.17    0.47   0
  -1   2   8    8.18    0.63   0
   0  -8   2  203.96    1.38   0
   0  -4   0 1541.91    2.72   0
   0   2  11    1.75    0.71   0
   1  -7   0   61.42    0.83   0
   3  -4  -3  200.90    1.29   0
   3   5   2   74.12    0.93   0
   3   5   7   30.35    0.89   0
   6   5   0    3.62    0.33   0
  -2  -2  12   31.13    0.96   0
  -2  -1  11   14.26    0.69   0
  -1   0  12    2.93    0.74   0
  -1   2   5   40.91    0.67   0
  -1   2   6    5.03    0.46   0
  -1   2   7  116.91    1.29   0
   0   3   3  538.23    1.91   0
   1  -5  -1  808.41    2.43   0
   1   4   3    1.27    0.27   0
   1   4   4    1.72    0.46   0
   2  -5  -2 1053.55    2.97   0
   2   4   1   10.13    0.36   0
   3   5   3   30.91    0.75   0
   3   5   5    9.87    0.66   0
   3   5   6   10.76    0.58   0
   4  -2  -4    5.79    0.32   0
   4   4  -1    1.14    0.24   0
   4   5   1   12.34    0.48   0
  -2  -8   6   22.86    0.40   0
  -2  -5   4  160.27    0.61   0
  -2  -3  13   77.55    1.30   0
  -2   0   6   11.13    0.38   0
  -2   0   7   23.27    0.58   0
  -2   0   8    6.27    0.41   0
  -1  -1  13   22.04    1.05   0
  -1   1  10   15.07    0.67   0
   0  -7   1  325.46    1.71   0
   0   3   4  149.31    1.18   0
   0   3   5  120.49    1.21   0
   0   3   6   24.31    0.77   0
   0   3   7    1.33    0.42   0
   1   3   1  283.53    1.18   0
   1   3   9   12.94    0.85   0
   1   4   5   39.01    0.79   0
   3  -5  -3  544.85    2.35   0
   3   5   4    0.18    0.35   0
   4  -1  -4   59.15    0.58   0
   4   5   2    2.74    0.45   0
   4   5   6   15.78    0.80   0
   6  -2  -5   71.95    0.86   0
  -1 -10   5    1.53    0.48   0
  -1  -9   4  256.36    1.58   0
  -1   0   2 1044.69    1.40   0
  -1   1   9   -0.42    0.59   0
   0  -5   0 2147.59    3.79   0
   1  -8   0   39.08    0.83   0
   2  -6  -2  131.64    1.26   0
   2   4   7    6.14    0.70   0
   3   4   8   32.02    1.12   0
   4  -4  -4   66.12    0.88   0
   4   5   3    1.85    0.49   0
   4   5   5    0.00    0.40   0
   6   5   2   31.91    0.82   0
   6   5   5    4.55    0.73   0
   7   5   2    8.98    0.58   0
   7   5   3   89.19    1.31   0
   7   5   4   14.71    0.82   0
  -2  -3  12    0.77    0.57   0
  -2  -2   4 3490.56    2.50   0
  -2  -2  11   16.63    0.72   0
   0  -9   2    8.16    0.55   0
   0   2   2 1706.63    2.86   0
   1  -6  -1  475.08    2.14   0
   1   3   8    3.11    0.66   0
   2   4   2   23.37    0.56   0
   2   4   6    0.95    0.61   0
   4  -5  -4    0.70    0.49   0
   4   0  -4   56.28    0.52   0
   6  -1  -5   55.26    0.67   0
   6   5   3   15.36    0.69   0
   6   5   4  127.78    1.58   0
  -1  -8   3  181.77    1.29   0
  -1  -3  14    8.89    0.98   0
  -1  -2  13    7.42    0.89   0
  -1   1   8   26.17    0.73   0
   1   2   0   11.53    0.24   0
   2   4   3    9.33    0.54   0
   2   4   5    0.64    0.60   0
   3   4   7    8.38    0.79   0
   5   4  -1  166.55    0.97   0
   1   3   2  796.19    2.34   0
  -8   5  -2   18.71    0.64   0
  -7  -3   8    5.35    0.74   0
  -7   2   3    0.35    0.20   0
  -6  -2   7   28.37    0.86   0
  -6   5  -3   77.26    0.98   0
  -5  -5   9  595.60    3.80   0
  -3  -8  10   43.35    1.33   0
  -3   4  -4  666.25    2.52   0
  -2  -9  10   12.11    1.11   0
  -2  -3   6 1144.70    3.69   0
  -2   4  -7  305.23    2.15   0
  -1  -8   9    1.93    0.89   0
   0   1  -2 1084.87    1.98   0
   0   2  -5   48.40    0.78   0
   1 -12   9   13.26    0.99   0
   1   1  -5  601.14    2.20   0
   2 -12   8    0.30    0.65   0
   3  -7   4   19.88    0.70   0
   3  -6   3   73.36    0.89   0
   4  -8   3    1.56    0.54   0
   4  -7   2    3.34    0.40   0
  -8   4   0    2.91    0.33   0
  -6  -6  10   32.00    1.41   0
  -6  -3   8    7.99    0.77   0
  -6   1   4   16.98    0.45   0
  -4   5  -6   25.23    0.81   0
  -3  -6   9  646.38    3.90   0
  -2  -4   7  185.55    1.78   0
  -2   3  -3  288.17    1.42   0
  -2   4  -8   14.67    0.79   0
  -1 -10  10    0.74    0.70   0
  -1  -5   7   50.76    1.00   0
  -1   3  -6  108.43    1.19   0
   0  -6   7   32.32    0.99   0
   0  -2   3 2022.74    3.37   0
   1   1  -9   71.52    1.26   0
   2  -9   7  234.67    2.34   0
   3  -5   2  667.04    2.11   0
   3  -2  -9    0.83    0.56   0
   4 -14   6   -0.74    1.01   0
   4  -9   4   66.96    1.15   0
   4  -6   1  102.85    0.84   0
   5 -11   3   91.85    1.33   0
  -7  -4   9   20.66    1.09   0
  -6   3   1  128.20    0.54   0
  -5  -6  10  548.62    4.10   0
  -2  -1   4  604.69    2.02   0
  -1   3  -8   63.21    1.17   0
   0   2  -6  782.14    2.94   0
   1   1  -8  130.36    1.49   0
   1   1  -7  129.65    1.33   0
   1   1  -6   79.31    0.97   0
   3 -11   7  212.86    2.42   0
   3  -8   5   49.09    0.98   0
   3  -2  -4  126.49    0.82   0
   4 -13   6    3.35    0.89   0
   5 -13   4    1.39    0.81   0
  -6  -4   9    2.76    0.82   0
  -6   4  -1   84.46    0.79   0
  -5  -2   7   42.27    0.98   0
  -5  -1   6  220.22    1.63   0
  -4  -8  11    6.13    1.26   0
  -4   1   3  148.66    0.74   0
  -4   4  -3   17.10    0.50   0
  -3  -3   7  274.33    2.08   0
  -3  -2   6   15.48    0.63   0
  -3   4  -5   24.25    0.70   0
  -2  -8  10   50.36    1.40   0
  -2  -5   8   91.94    1.42   0
  -1  -9  10   15.53    1.19   0
  -1  -1   3   48.46    0.58   0
   0  -7   8    4.91    0.91   0
   0   2  -8  122.28    1.48   0
   0   2  -7   39.15    0.86   0
   2  -5   4   98.95    1.08   0
   3  -9   6  437.49    2.93   0
   4 -12   6    2.41    0.84   0
   4 -10   5    2.97    0.72   0
   5 -12   4    2.00    0.72   0
   5  -9   2    8.55    0.64   0
  -7   5  -3   16.33    0.65   0
  -6   5  -4   11.72    0.66   0
  -5  -3   8    1.97    0.70   0
  -3  -4   8   12.07    0.91   0
  -2  -6   9  430.55    3.27   0
   0 -10  10   12.02    1.20   0
   2 -12   9    6.11    1.11   0
   2 -10   8   39.95    1.19   0
   2  -7   6   54.99    1.15   0
   3  -2  -7   37.03    0.79   0
   4  -4  -7    0.68    0.51   0
   5 -10   3  106.41    1.35   0
   5  -8   1   27.06    0.64   0
  -6  -5  10    0.20    0.95   0
  -5  -4   9    4.07    0.85   0
  -5   0   5  240.24    1.41   0
  -3  -1   5  128.25    1.09   0
  -3   4  -6   70.96    1.11   0
  -2   3  -4   18.67    0.58   0
  -1   2  -3  704.15    2.12   0
   0  -8   9   23.29    0.98   0
   2  -8   7    5.01    0.88   0
   2  -4   3  206.74    1.30   0
   2  -1  -3  418.80    1.31   0
   3 -12   8    4.11    1.04   0
   3 -10   7    6.04    0.91   0
   3  -2  -5   10.27    0.38   0
   4 -13   7    9.15    1.11   0
   5 -13   5    3.03    0.88   0
   5 -11   4   22.71    0.90   0
  -8   5  -3    5.21    0.58   0
  -6   5  -5   36.17    1.03   0
  -3   3  -2   50.48    0.63   0
  -3   4  -7  177.73    1.74   0
  -2   2  -1  148.93    0.74   0
  -1 -10  11   79.64    1.91   0
   1 -11  10    2.12    1.11   0
   1  -9   9   -0.61    0.93   0
   2 -11   9    7.32    1.11   0
   3  -3  -9    0.07    0.64   0
   4  -8   4    1.06    0.63   0
   4  -4  -6   19.78    0.59   0
  -7  -2   8    0.31    0.77   0
  -7  -1   7   17.57    0.81   0
  -7   5  -4   53.44    1.05   0
  -5  -5  10   75.91    1.69   0
  -4   4  -4    0.75    0.44   0
  -1  -4   7  241.08    2.00   0
   0  -9  10    4.86    1.00   0
   0  -5   7   39.32    1.03   0
   0  -4   6   67.15    1.09   0
   3 -11   8    3.26    0.95   0
   3  -8   6   14.78    0.93   0
   3  -7   5    3.43    0.65   0
   3  -6   4    5.61    0.54   0
   4  -9   5  280.86    2.26   0
   4  -7   3   32.58    0.75   0
   4  -4  -5   11.59    0.48   0
   5 -12   5    1.06    0.76   0
  -8   5  -4    0.14    0.72   0
  -7  -3   9    1.10    0.80   0
  -4  -4   9  179.33    2.11   0
  -2   3  -8   72.62    1.32   0
  -2   3  -7    4.46    0.61   0
  -2   3  -6   75.96    1.11   0
  -2   3  -5 1326.38    3.81   0
  -1  -9  11  188.13    2.78   0
  -1  -5   8   90.06    1.51   0
  -1  -3   6 1230.88    3.89   0
   0  -6   8   38.88    1.05   0
   0  -1   2 1054.96    1.96   0
   1 -10  10   17.43    1.27   0
   2  -1  -7  120.83    1.31   0
   3  -9   7   12.50    0.96   0
   3  -3  -8    7.73    0.74   0
   4  -4  -4   65.25    0.59   0
   5 -14   6    0.17    1.04   0
   5 -10   4   -0.84    0.73   0
   5  -9   3    1.55    0.66   0
  -7   0   6    2.53    0.51   0
  -7   4  -1  110.93    1.02   0
  -7   5  -5    1.31    0.66   0
  -6  -3   9    2.12    0.87   0
  -5  -6  11    2.16    1.06   0
  -4   4  -5   15.73    0.67   0
  -3  -7  11  303.00    3.28   0
  -3   0   4  132.39    0.94   0
  -2  -3   7   25.09    0.86   0
  -1  -6   9   53.87    1.29   0
  -1   2  -8  228.83    2.07   0
  -1   2  -4    9.93    0.52   0
   0 -10  11    5.60    1.19   0
   0  -7   9   29.02    1.20   0
   1  -4   5  341.31    2.01   0
   1   0  -8   95.82    1.35   0
   1   0  -3  753.77    1.92   0
   3 -12   9    1.06    1.05   0
   3  -5   3    1.19    0.39   0
   4 -13   8    1.18    1.07   0
   4 -11   7  117.20    1.89   0
   4  -6   2   24.53    0.54   0
   5 -13   6   11.56    1.07   0
   5 -11   5    5.84    0.80   0
  -6  -1   7    6.15    0.62   0
  -4   3  -1  275.72    1.21   0
  -4   4  -7   12.94    0.68   0
  -4   4  -6   75.02    1.22   0
  -2  -5   9   59.21    1.29   0
  -1  -7  10    0.72    0.96   0
   0  -8  10   16.05    1.17   0
   0   1  -8    2.48    0.51   0
   2 -11  10   60.37    1.77   0
   2  -7   7   74.41    1.41   0
   2  -6   6    6.89    0.54   0
   2  -3   2  779.08    2.04   0
   2  -1  -5  338.39    1.67   0
   3 -10   8   18.17    0.93   0
   5  -8   2   15.61    0.60   0
   6 -12   3   17.44    0.91   0
   6 -11   2   16.99    0.77   0
  -6   4  -2   57.61    0.82   0
  -4  -6  11  152.81    2.30   0
  -3   3  -3   53.90    0.75   0
  -2  -6  10  534.05    3.78   0
  -2  -2   6  130.05    1.30   0
   0   1  -7   79.51    1.17   0
   1   0  -7  143.78    1.41   0
   2  -5   5  368.96    2.14   0
   3  -3  -7   13.24    0.73   0
   4  -9   6   30.00    1.07   0
   4  -8   5   13.78    0.84   0
   5 -12   6    2.39    0.83   0
   6 -10   1    6.62    0.53   0
  -6  -5  11    8.17    1.17   0
  -6   0   6  478.54    2.20   0
  -5  -4  10   54.35    1.44   0
  -5  -2   8   23.32    0.89   0
  -5   4  -4    3.39    0.53   0
  -4  -7  12   77.77    2.08   0
  -3  -4   9    3.23    0.64   0
  -3  -3   8  211.31    1.96   0
  -2  -7  11   11.90    1.16   0
  -1  -8  11   12.79    1.01   0
   0  -9  11  125.20    2.30   0
   0  -2   4  411.28    1.84   0
   0   1  -6   38.34    0.80   0
   0   1  -5 1301.25    3.51   0
   0   1  -4  259.47    1.41   0
   1  -3   4    1.54    0.48   0
   1   0  -6   83.65    1.03   0
   1   0  -5  145.58    1.18   0
   1   0  -4    1.06    0.36   0
   2  -9   9    0.96    0.69   0
   3  -8   7   12.22    0.98   0
   3  -7   6   33.26    1.00   0
   4  -7   4  108.45    1.28   0
   5 -13   7    2.28    1.03   0
   5 -10   5  302.87    2.47   0
  -5  -5  11    1.67    1.03   0
  -5  -1   7  164.25    1.59   0
  -5   4  -6   22.08    0.92   0
  -5   4  -5  138.17    1.52   0
  -3   3  -7   83.11    1.34   0
  -1  -9  12    9.46    1.34   0
   2  -4   4  232.26    1.54   0
   2  -2  -8    2.41    0.65   0
   3 -12  10    2.48    1.17   0
   3  -6   5   21.81    0.76   0
   4 -11   8    1.18    0.91   0
   5 -11   6  117.38    1.78   0
   6 -12   4   27.30    1.10   0
   6 -11   3    0.55    0.68   0
  -7   1   5   26.58    0.53   0
  -7   4  -2   79.24    1.02   0
  -6   4  -3  167.82    1.46   0
  -3   3  -6    0.57    0.55   0
  -3   3  -5  166.27    1.49   0
  -3   3  -4   39.55    0.70   0
  -2  -8  12   -0.47    0.82   0
  -2  -1   5  580.19    2.26   0
  -1  -5   9  506.64    3.40   0
   0  -6   9   21.61    1.14   0
   0  -5   8   20.65    0.83   0
   0  -4   7   26.73    0.87   0
   1  -7   9  196.03    2.33   0
   1  -6   8   30.02    1.13   0
   1  -5   7   23.52    0.90   0
   5 -12   7   72.43    1.65   0
   6 -13   5   48.38    1.35   0
   6 -10   2    0.49    0.54   0
  -7   3   1  329.20    1.19   0
  -6   4  -4   48.09    0.98   0
  -5  -6  12   16.51    1.41   0
  -4  -4  10   10.80    1.00   0
  -3  -1   6    0.54    0.41   0
  -2   2  -2  126.52    0.87   0
  -1  -6  10    3.35    0.75   0
  -1  -4   8  121.35    1.55   0
  -1   0   2 1033.24    1.73   0
   0  -8  11   16.90    1.20   0
   1  -8  10    0.29    0.95   0
   1  -1  -8   19.71    0.86   0
   2  -7   8  241.51    2.42   0
   3 -11  10   41.78    1.53   0
   3  -4   2  238.53    1.24   0
   4 -12   9   -0.50    1.05   0
   4  -6   3   14.15    0.55   0
  -7   4  -3   48.10    1.03   0
  -6   4  -5  180.99    1.83   0
  -4  -2   8  196.21    1.89   0
  -4   3  -2    4.63    0.35   0
  -2   2  -7   89.21    1.32   0
  -1  -7  11   13.74    0.93   0
  -1  -1   4   16.34    0.44   0
  -1   1  -8   37.37    0.94   0
   0   0  -8   45.71    1.11   0
   1  -9  11    1.05    1.07   0
   2  -8   9    8.85    0.78   0
   2  -6   7   34.35    0.93   0
   3  -5   4   11.73    0.58   0
   4 -10   8   16.79    1.09   0
   4  -9   7    4.12    0.87   0
   4  -8   6  104.99    1.56   0
   4  -5   1    3.55    0.26   0
   5 -13   8   24.10    1.32   0
  -8   4  -3    1.14    0.58   0
  -7   4  -5    3.84    0.72   0
  -7   4  -4   37.14    0.98   0
  -6  -4  11    1.32    1.10   0
  -6  -3  10    3.51    0.83   0
  -5   0   6    1.16    0.53   0
  -4  -6  12    4.86    1.14   0
  -4   3  -7   83.41    1.42   0
  -3   2   0   29.30    0.32   0
  -2  -7  12    1.16    1.04   0
  -2   2  -6  240.61    1.86   0
   0  -9  12   27.84    1.52   0
   0  -3   6  172.30    1.50   0
   2  -5   6   40.91    0.96   0
   3  -4  -7    0.33    0.62   0
   4 -11   9   77.57    1.80   0
   4  -7   5    6.58    0.70   0
   5 -11   7  153.92    2.10   0
   6 -13   6   39.41    1.35   0
   6 -10   3   71.55    1.15   0
  -8   3   1  119.79    0.90   0
  -4  -1   7   65.49    1.06   0
  -4   3  -6   21.82    0.83   0
  -3  -5  11  156.02    2.29   0
  -2   2  -3  185.59    1.22   0
  -1   1  -7   44.79    0.98   0
   0   0  -7   32.16    0.87   0
   1  -1  -7   18.99    0.75   0
   2 -10  11   11.93    1.02   0
   3 -10  10   16.69    1.23   0
   3  -9   9    2.23    0.71   0
   3  -7   7    2.91    0.63   0
   5 -12   8    4.61    0.98   0
   5  -8   4  144.56    1.51   0
   6  -9   1   39.46    0.67   0
  -6  -1   8    1.11    0.68   0
  -6   1   5   59.13    0.69   0
  -5  -4  11   -0.77    0.89   0
  -4   3  -5   80.06    1.15   0
  -4   3  -4  122.53    1.25   0
  -4   3  -3  237.00    1.51   0
  -3  -6  12   32.90    1.48   0
  -2   2  -5 1367.45    3.90   0
  -2   2  -4 1096.57    3.18   0
  -1  -2   6  495.37    2.42   0
  -1   1  -1 1907.75    2.26   0
   0  -6  10   -0.19    0.91   0
   1  -7  10   28.49    1.28   0
   1  -6   9   57.36    1.44   0
   1  -3   5  718.33    2.79   0
   1  -2   3  641.75    2.01   0
   2  -3   3  310.16    1.53   0
   2  -2  -6   11.68    0.57   0
   4  -5  -5  289.98    1.55   0
   5 -13   9    1.19    1.18   0
   5  -7  -4    0.03    0.33   0
   6 -12   6    5.22    0.87   0
   6 -11   5    9.28    0.79   0
  -6   3   0  135.21    0.91   0
  -5  -5  12    1.74    1.13   0
  -5  -2   9    1.91    0.69   0
  -3   2  -7  170.70    1.82   0
  -1  -5  10    2.15    0.95   0
  -1   1  -6 2489.51    5.59   0
   0  -8  12   57.97    1.75   0
   0  -7  11    5.75    0.82   0
   0  -5   9  101.43    1.60   0
   1  -8  11    0.85    0.98   0
   1  -5   8   61.65    1.33   0
   2  -4   5  190.80    1.51   0
   3 -11  11   21.98    1.23   0
   3  -3  -4    1.51    0.26   0
   4 -10   9  184.64    2.44   0
   4  -9   8    2.37    0.89   0
   4  -8   7  183.71    2.05   0
   4  -6   4   12.39    0.61   0
   6 -13   7   17.57    1.19   0
   6 -10   4    7.43    0.77   0
   6  -9   2    0.47    0.49   0
  -4  -4  11   46.18    1.40   0
  -3   0   5   24.37    0.57   0
  -1  -7  12   44.70    1.58   0
  -1  -4   9  257.69    2.42   0
   0  -4   8   43.76    1.02   0
   0  -1   3  106.57    0.83   0
   0   0  -6  446.55    2.34   0
   1  -9  12    0.05    1.01   0
   1  -1  -6  305.37    1.90   0
   2  -9  11    0.93    1.07   0
   3  -4   3    9.26    0.46   0
   4 -11  10   40.18    1.55   0
   4  -5   2   44.30    0.65   0
   5 -12   9    6.54    1.13   0
  -5  -1   8   14.55    0.86   0
  -5   3  -5  176.32    1.72   0
  -4  -6  13    0.96    1.26   0
  -4  -3  10   21.08    1.05   0
  -3   2  -6    2.54    0.57   0
  -2  -6  12    1.46    1.06   0
  -2  -5  11  342.86    3.17   0
  -2  -4  10    0.96    0.88   0
  -2   0   4   28.31    0.50   0
  -1  -3   8   93.53    1.44   0
   1  -4   7  143.52    1.61   0
   2  -3  -7    0.63    0.58   0
   2  -2  -5   18.41    0.53   0
   3  -9  10   16.98    1.16   0
   3  -5  -7   67.79    1.20   0
   3  -5   5    6.04    0.46   0
   4  -7   6    2.84    0.78   0
   5  -8   5  111.35    1.46   0
   5  -7   3  461.58    2.21   0
   6 -12   7   45.21    1.39   0
   6 -11   6    7.21    0.83   0
  -5   3  -4   -0.25    0.50   0
  -5   3  -3    3.01    0.46   0
  -5   3  -2  370.11    1.79   0
  -4  -2   9  185.07    1.95   0
  -4   0   6   53.81    0.86   0
  -3   1   3    5.81    0.24   0
  -2  -3   9   94.45    1.57   0
  -2  -1   6   40.77    0.78   0
  -1   1  -4  630.65    2.32   0
   0   0  -5   34.68    0.72   0
   3 -10  11   16.06    1.08   0
   6 -13   8    0.97    1.07   0
   6 -10   5  153.24    1.74   0
   6  -9   3   64.59    0.99   0
  -7   3   0   11.41    0.48   0
  -3  -5  12  103.04    2.05   0
  -3  -4  11   86.55    1.74   0
  -3   2  -5   52.89    0.94   0
  -1  -1   5  612.72    2.36   0
  -1   0  -7  160.16    1.68   0
  -1   1  -3  538.16    1.88   0
  -1   1  -2  553.16    1.58   0
   0  -6  11    4.99    1.01   0
   1  -7  11    3.23    0.99   0
   1  -2  -7   96.53    1.33   0
   1  -1  -5   25.51    0.61   0
   4 -10  10   12.44    1.17   0
   4  -9   9  146.64    2.16   0
   4  -6   5    5.90    0.63   0
   4  -5  -4    0.33    0.33   0
   5 -10   8    5.78    0.93   0
  -6   3  -1  348.33    1.67   0
  -3  -6  13    2.68    0.91   0
  -2   1  -6 1680.40    4.85   0
   0  -7  12    7.97    0.93   0
   0  -5  10   44.35    1.36   0
   1  -5   9   29.21    1.22   0
   2  -3   4   19.22    0.64   0
   2  -2  -4   73.62    0.75   0
   4  -8   8   77.74    1.43   0
   5  -7   4  343.32    2.11   0
   6 -12   8   -0.28    0.96   0
   6 -11   7    0.84    0.82   0
   6  -9   4    0.33    0.67   0
  -6   3  -3  257.30    1.83   0
  -6   3  -2    9.24    0.52   0
  -5   1   5    0.69    0.33   0
  -4  -1   8   19.85    0.82   0
  -3   2  -4 1083.53    3.33   0
  -3   2  -1   93.54    0.68   0
  -2  -2   8   37.75    1.02   0
  -1  -5  11  318.98    3.00   0
  -1  -4  10   39.93    1.29   0
  -1  -2   7    3.55    0.46   0
   0  -4   9    0.85    0.88   0
   0   0  -4 5185.11    6.28   0
   1  -2   4    9.54    0.45   0
   2  -4  -7  223.65    1.99   0
   2  -3  -6  169.65    1.49   0
   2  -2   1  137.54    0.67   0
   3  -9  11    5.66    1.13   0
   3  -5   6    2.80    0.65   0
   3  -4   4  671.53    2.59   0
   3  -3  -2  610.34    1.12   0
   4  -7   7  314.63    2.54   0
   4  -5   3   97.63    0.98   0
   5  -8   6  442.72    2.86   0
  -7   3  -2    0.50    0.62   0
  -7   3  -1  247.40    1.59   0
  -5  -2  10  126.79    1.77   0
  -5   0   7    2.29    0.61   0
  -4  -4  12    3.58    0.99   0
  -3  -2   9   69.54    1.35   0
  -3   2  -3  368.93    1.78   0
  -3   2  -2   33.07    0.57   0
   1  -4   8    0.67    0.77   0
   1  -1  -4   74.42    0.80   0
   2  -5   8   38.03    1.19   0
   3  -5  -6  284.01    1.98   0
   5 -11  10   40.59    1.56   0
   5 -10   9  198.61    2.51   0
  -6  -1   9   65.61    1.19   0
  -4  -3  11   41.59    1.33   0
  -4   2  -5    3.56    0.44   0
  -2   1  -5 8389.29    9.83   0
  -1  -3   9    3.23    0.89   0
   0  -1  -6    5.49    0.54   0
   0   0  -3 2342.96    3.66   0
   1  -2  -6    5.90    0.56   0
   3  -6   8   45.33    1.29   0
   4  -9  10  100.70    1.95   0
   4  -8   9    5.89    0.97   0
   5  -7  -3  253.96    1.09   0
   5  -7   5   49.04    1.05   0
   6 -12   9    0.02    1.06   0
   6 -11   8   89.16    1.78   0
   6  -9   5   13.71    0.78   0
   6  -8   0  178.73    0.84   0
   6  -8   2  132.35    1.14   0
  -7   1   6   33.43    0.58   0
  -3   1  -6   83.24    1.27   0
  -2  -3  10  166.08    2.08   0
   0  -7  13   -0.18    1.16   0
   0  -6  12    7.51    1.14   0
   0  -3   8   12.14    0.69   0
   0  -1   4  245.56    1.39   0
   1  -7  12    2.28    1.04   0
   1  -6  11   -0.32    0.93   0
   1  -3  -7    0.11    0.64   0
   2  -8  12   37.34    1.56   0
   2  -7  11   17.02    1.19   0
   2  -2  -3  404.39    1.38   0
   3  -3   1  197.28    0.88   0
   4  -5   4   32.30    0.74   0
   5  -6   2   45.62    0.66   0
   7 -12   6    2.44    0.82   0
   7 -11   4    1.63    0.68   0
  -5  -1   9   32.80    0.96   0
  -5   2  -5   51.68    1.10   0
  -4  -2  10   37.04    1.15   0
  -4   2  -4   25.43    0.71   0
  -4   2   1  451.82    0.91   0
  -3  -5  13   48.35    1.69   0
  -3  -4  12    9.94    1.11   0
  -3   0   6  307.67    1.76   0
  -1  -1  -7  206.10    1.92   0
   0  -5  11    6.37    1.03   0
   0  -2  -7   38.63    1.03   0
   1  -1  -3    0.34    0.30   0
   2  -5  -7    2.54    0.71   0
   3  -9  12   10.93    1.29   0
   3  -8  11  187.51    2.63   0
   6  -8   3   18.25    0.64   0
   7 -11   5    2.86    0.80   0
  -4   0   7  250.71    1.78   0
  -3  -3  11    0.84    0.89   0
  -2   0   5  696.06    2.38   0
  -2   1  -4 3326.59    5.63   0
  -1  -2   8    0.14    0.72   0
  -1  -1   6   81.55    1.05   0
  -1   0  -5 1329.63    3.83   0
   0  -4  10    0.10    0.93   0
   1  -2   5  569.42    2.46   0
   2  -3  -5    4.62    0.45   0
   2  -2   2  118.92    0.83   0
   3  -7  10  153.59    2.12   0
   3  -4   5   25.67    0.66   0
   4  -5  -3   21.65    0.41   0
   5 -10  10   51.81    1.47   0
   5  -6   3   19.19    0.60   0
   6 -11   9   65.54    1.70   0
   6  -8   4  131.99    1.47   0
   7 -13   8    2.45    1.14   0
   7 -12   7   18.02    1.12   0
  -6   0   8    2.36    0.61   0
  -5  -3  12    4.65    1.03   0
  -5   2  -4    7.42    0.63   0
  -4   1  -6  229.52    2.06   0
  -4   2  -3    3.49    0.44   0
  -3   1  -5 2659.98    5.94   0
  -2  -5  13   20.68    1.42   0
  -2  -2   9   80.82    1.44   0
  -1  -4  11   68.55    1.50   0
   1  -4   9   34.89    1.24   0
   2  -5   9  125.42    1.77   0
   2  -4  -6   11.32    0.68   0
   3  -6  -6   18.92    0.77   0
   3  -6   9  270.28    2.66   0
   3  -3   2   50.39    0.62   0
   4  -9  11    5.14    0.83   0
   4  -8  10    4.75    1.00   0
   4  -6   7   18.22    1.01   0
   5  -8   8    7.89    0.95   0
   5  -7   6   44.69    1.01   0
   6 -10   8   28.27    1.18   0
  -7   2  -4   18.00    0.93   0
  -4  -4  13    0.65    1.15   0
  -4  -1   9   85.12    1.38   0
  -2  -4  12    9.19    1.09   0
   0  -2   7   38.74    0.85   0
   0  -1  -5    2.70    0.45   0
   0   0  -1  210.56    0.66   0
   1  -7  13   15.63    1.41   0
   1  -2  -5   37.77    0.74   0
   2  -7  12   12.43    1.25   0
   3  -4  -4   79.00    0.81   0
   4  -7   9    0.26    0.92   0
   4  -5   5    1.05    0.42   0
   5  -6   4   45.76    0.91   0
   7 -10   3   46.96    0.92   0
  -5  -2  11    0.74    0.83   0
  -4   1   5   20.89    0.45   0
  -4   2  -2  121.97    1.03   0
  -2   1  -3 2739.98    4.58   0
  -1  -1  -6   36.26    0.91   0
   0  -6  13   14.90    1.35   0
   0  -3   9   13.61    0.81   0
   0  -1   5 1332.22    3.61   0
   1  -6  12   69.42    1.69   0
   1  -3  -6   99.91    1.31   0
   3  -8  12    7.28    1.18   0
   3  -5  -5    3.17    0.50   0
   3  -5   8    2.13    0.91   0
   4  -6  -4   64.99    0.83   0
   5 -10  11   54.94    1.79   0
   5  -7   7   74.39    1.44   0
   6 -11  10   26.58    1.46   0
   7 -11   7    5.95    0.92   0
   7 -10   4   10.15    0.66   0
  -5   0   8   72.08    1.11   0
  -5   2  -3    3.02    0.48   0
  -4   1  -5  380.02    2.47   0
  -4   2  -1  267.01    1.29   0
  -4   2   0  143.83    0.79   0
  -3  -4  13    1.37    1.15   0
  -3   0  -6   86.27    1.38   0
   0  -5  12    3.60    0.81   0
   0  -2  -6    0.73    0.43   0
   1  -5  11   41.81    1.29   0
   1  -1  -2    0.56    0.21   0
   2  -2   3  186.46    1.22   0
   3  -3   3   53.47    0.76   0
   5  -8   9   41.11    1.38   0
   7 -10   5   18.03    0.83   0
  -5   1  -5   17.68    0.91   0
  -5   1   6   17.18    0.57   0
  -4  -2  11   12.70    1.00   0
  -3   1  -4 4723.17    7.28   0
  -2  -1   8   39.46    1.07   0
  -2   0  -5  535.98    2.67   0
   0  -4  11    2.63    0.99   0
   1  -4  10    2.39    1.00   0
   4  -8  11   -0.37    0.77   0
   4  -4   2   15.96    0.43   0
   5  -6   5  136.44    1.53   0
   7 -12   9    1.08    1.14   0
   7 -11   8   39.68    1.42   0
  -5  -1  10  104.18    1.59   0
  -5   2  -2    4.16    0.44   0
  -3  -1   9   70.47    1.34   0
  -2  -1  -6   29.18    0.97   0
  -2   1  -2   64.27    0.71   0
   1  -1   3  562.29    1.94   0
   2  -3  -4    4.21    0.38   0
   4  -7  10    2.97    0.98   0
   5  -9  11    0.33    1.04   0
  -8   2  -1   19.28    0.77   0
  -6   2  -2   25.51    0.74   0
  -4   0   8  264.34    2.02   0
  -4   1  -4  941.60    3.59   0
  -2  -4  13    8.55    1.26   0
  -1  -3  11   67.20    1.65   0
   0  -1  -4 1215.87    3.27   0
   0   0   1  189.05    0.59   0
   1  -6  13    7.97    1.26   0
   1  -2  -4   25.44    0.58   0
   2  -6  12    2.76    1.14   0
   2  -4  -5   34.04    0.80   0
   2  -4   9   97.28    1.77   0
   2  -3   7    4.84    0.74   0
   3  -3   4   42.16    0.79   0
   5  -6   6    1.59    0.80   0
   6  -7   3   22.31    0.69   0
  -1  -1  -5  269.99    1.88   0
   0  -1   6   37.50    0.78   0
 -10  -1  -1    8.77    1.22   0
  -8  -4   3   -0.62    1.01   0
  -8  -3   1   47.33    1.33   0
  -8   0  -3    6.70    0.77   0
  -8   2  -5  106.18    1.38   0
  -7  -1  -2  254.10    2.25   0
  -7   3  -6    2.97    0.43   0
  -6  -6   9   32.47    1.49   0
  -5  -6  10  571.86    4.31   0
  -5  -6  11    2.50    1.09   0
  -4  -5   5  188.54    2.10   0
  -3  -5   6    3.31    0.76   0
  -3   6  -7   40.55    0.62   0
  -3   9  -8   25.94    0.82   0
  -2  -5   9   64.62    1.22   0
  -2  -5  10    1.73    0.66   0
  -2  -4   4 1182.32    3.79   0
  -2  -3   2   28.86    0.63   0
  -2   0  -2  842.36    1.70   0
  -1  -4  11   75.28    1.07   0
  -1   8  -6    6.74    0.69   0
   0  -3  10   46.20    0.68   0
   0  -2   3 2031.34    2.76   0
   0   2  -2   94.55    0.64   0
   2   1   4  834.15    2.21   0
 -10   0  -2   18.62    1.23   0
  -9  -3   2    4.96    1.11   0
  -8   1  -4    9.60    0.72   0
  -7  -4   3  173.00    2.33   0
  -6  -5   5   33.12    1.27   0
  -6  -1  -2  346.39    2.34   0
  -5  -5   5   10.07    0.95   0
  -5  -1  -2   28.59    0.77   0
  -4  -4   3    2.84    0.67   0
  -4  -3   1  129.51    1.39   0
  -3  -5  12  108.17    1.76   0
  -1   7  -6   49.58    0.92   0
   0   5  -4  169.38    1.36   0
   0   8  -5   47.73    1.11   0
   1   4  -2  267.66    1.66   0
   2   1   8   43.82    0.65   0
   2   5   0   -0.10    0.52   0
 -10   1  -3    4.01    1.09   0
  -8  -2   0   -0.32    0.82   0
  -7  -5   6    5.19    1.08   0
  -7   1  -4   41.69    0.99   0
  -6  -4   3  134.01    1.96   0
  -6  -3   1   48.69    1.25   0
  -6   0  -3   37.21    0.94   0
  -5  -3   1   14.51    0.69   0
  -5   0  -3  195.01    1.43   0
  -5   1  -4  168.94    1.20   0
  -4  -5   6  340.51    2.75   0
  -4   5  -7  247.22    0.78   0
  -3  -2   0    0.43    0.32   0
  -2   5  -6   38.78    0.57   0
  -1  -4   7  239.00    1.65   0
  -1  -4  10   40.55    0.85   0
   0  -3   6  176.68    1.06   0
   0   7  -5  135.70    1.49   0
   2   2   2   23.47    0.53   0
   2   3   1  117.62    1.12   0
 -10   2  -4    1.41    0.86   0
  -8  -4   4    9.25    0.92   0
  -7  -5   7   22.91    1.30   0
  -6  -5   6    7.38    0.97   0
  -6   2  -5  142.10    1.15   0
  -4  -5  12   22.65    1.16   0
  -3  -5  11  164.24    2.03   0
  -3  -4   4  413.03    2.49   0
  -3   8  -8   14.59    0.59   0
  -2  -4   5   23.82    0.73   0
  -1  -4   9  255.15    1.78   0
   0  -3   9   13.90    0.47   0
   2   4   0  403.98    2.14   0
 -11   1  -2   21.68    1.51   0
 -10  -1   0   22.90    1.35   0
  -9  -3   3   19.46    1.34   0
  -9  -2   1    6.20    1.08   0
  -9   0  -2    6.63    0.89   0
  -7  -5   8    1.43    1.03   0
  -7  -2   0   57.21    1.34   0
  -6  -5   7   24.64    1.22   0
  -5  -5   7   37.40    1.27   0
  -5  -5  12    2.06    1.03   0
  -4  -2   0    3.88    0.51   0
  -3  -3   2    0.16    0.47   0
  -3   4  -6   71.65    0.41   0
  -2  -4  12    9.04    0.72   0
  -1   3  -4    1.85    0.21   0
   0  -3   8   12.06    0.44   0
   0   3  -3  825.04    2.17   0
   1   5  -3   57.19    0.93   0
   2   1   3 1007.05    2.34   0
   2   5  -1   26.79    0.76   0
  -7  -3   2  998.15    4.96   0
  -6  -5   8  171.71    2.42   0
  -6  -5  11    8.65    1.18   0
  -6  -2   0  596.77    3.29   0
  -5  -5  11    1.96    0.94   0
  -5  -4   4  140.22    1.83   0
  -5  -2   0    0.24    0.57   0
  -4  -5  11   62.56    1.49   0
  -4  -4   4   59.32    1.17   0
  -3  -1  -1  238.85    1.34   0
  -2  -3   3 1039.66    3.18   0
  -1   6  -6  174.79    1.37   0
   1   7  -4    2.59    0.62   0
 -10   0  -1    3.64    1.04   0
  -9   1  -3    8.55    0.85   0
  -8  -3   3   17.85    1.15   0
  -8  -2   1    5.81    0.93   0
  -6  -3   2  260.19    2.43   0
  -5  -3   2  209.18    2.00   0
  -3  -4   5  158.85    1.62   0
  -2  -4   6 1414.13    4.21   0
  -2   9  -8   29.78    0.87   0
  -1  -2   2  545.44    1.73   0
   1   2  -1  556.18    1.78   0
   2   0   7  133.07    0.71   0
   2   3   0   62.41    0.85   0
   2   6  -2    2.54    0.58   0
   3   4   4    7.22    0.63   0
   3   5   4    0.66    0.60   0
  -9  -3   4    5.94    0.91   0
  -9  -1   0    6.34    0.95   0
  -9   2  -4   88.71    1.46   0
  -9   3  -5   17.46    0.88   0
  -8  -4   6    7.06    0.90   0
  -7  -1  -1  567.34    3.25   0
  -6  -4   5   82.06    1.64   0
  -3  -4  12   10.66    0.88   0
  -2  -4   7  183.47    1.62   0
  -2  -4  10    1.31    0.73   0
  -1   0  -1  429.80    0.83   0
  -1   8  -7   19.29    0.77   0
   0   4  -4  741.07    2.38   0
   0   8  -6   77.73    1.23   0
   1   6  -4   76.14    1.13   0
   2   2   1  282.01    1.47   0
   2   4  -1  152.23    1.37   0
   3   4   3  102.51    1.29   0
 -10  -1   1   17.14    1.30   0
  -9  -2   2   34.15    1.24   0
  -7  -4   6    1.10    0.91   0
  -7  -3   3   39.70    1.30   0
  -6  -1  -1  154.58    1.65   0
  -5  -4   5    4.35    0.87   0
  -4  -4   5  120.76    1.52   0
  -4  -1  -1    0.41    0.39   0
  -3  -4   6  250.31    2.03   0
  -3   7  -8   85.17    0.90   0
  -2  -4   9    7.61    0.68   0
  -1  -3  11   66.97    1.01   0
  -1   4  -5  346.08    1.42   0
   1   4  -3  752.18    2.68   0
   2   5  -2    9.26    0.58   0
   3   3   4   33.31    0.76   0
   3   3   5    2.25    0.48   0
   3   4   2    8.26    0.59   0
 -11   1  -1    1.86    1.19   0
  -8  -3   4    0.97    0.93   0
  -8   1  -3   61.14    1.21   0
  -7  -4   7    0.40    0.99   0
  -7   0  -2   45.37    1.07   0
  -6  -4   6    2.33    0.85   0
  -6  -3   3   20.06    1.05   0
  -5  -1  -1  403.28    2.23   0
  -3  -3   3  246.78    1.74   0
  -3   0  -2 1227.21    2.56   0
  -2   8  -8   21.64    0.69   0
  -1  -3   5 1634.47    3.61   0
   0   7  -6   30.86    0.84   0
   1   1   0   17.22    0.28   0
   2   7  -3   12.31    0.67   0
   3   3   6    1.28    0.46   0
 -10   0   0    3.25    1.01   0
 -10   2  -3    2.70    0.89   0
  -9  -2   3   37.05    1.45   0
  -8  -2   2    1.61    0.88   0
  -8   2  -4    5.61    0.64   0
  -8   4  -6    8.20    0.58   0
  -7  -4   8   13.09    1.19   0
  -6  -2   1  276.38    2.33   0
  -5  -4  12    3.12    1.05   0
  -4  -4   6  861.78    3.95   0
  -3  -4   7  738.56    3.46   0
  -3  -4  10   14.70    0.86   0
  -3   9  -9    1.24    0.46   0
  -2  -3   4 3090.38    5.49   0
  -1   7  -7   56.38    0.94   0
   0   5  -5    9.31    0.48   0
   1   7  -5  174.69    1.76   0
   2   0   8  164.07    0.73   0
   2   1   2   25.35    0.46   0
   2   6  -3   18.29    0.75   0
   3   4   1   77.10    1.10   0
 -11   2  -2    9.38    1.19   0
 -10  -1   2    1.60    1.10   0
 -10   3  -4   15.85    0.98   0
  -8   3  -5    3.42    0.54   0
  -7  -4   9   20.70    1.10   0
  -6  -4   7  134.57    1.96   0
  -6  -4  10   23.08    1.25   0
  -6  -4  11    1.62    1.07   0
  -6   0  -2  367.68    2.26   0
  -5  -4   7 1582.74    5.99   0
  -5  -4  11    0.04    0.91   0
  -5  -2   1  303.70    2.14   0
  -4  -4   7    2.11    0.79   0
  -4  -2   1  116.08    1.22   0
  -4   8  -9    4.57    0.41   0
  -3  -4   8   13.33    0.82   0
  -2  -1   0    4.82    0.35   0
  -1  -3   6 1223.96    3.24   0
  -1  -3  10    8.90    0.62   0
   1   5  -4 1423.67    4.01   0
   3   2   5   16.21    0.59   0
   3   3   2    0.25    0.42   0
   3   5   0    0.88    0.40   0
  -9   1  -2   21.20    1.03   0
  -8   0  -1   12.69    0.88   0
  -7  -2   2  129.90    1.87   0
  -7  -1   0   -0.45    0.74   0
  -6  -4   9    2.72    0.71   0
  -6  -3   4   37.82    1.24   0
  -5  -4   8   25.02    1.12   0
  -5   0  -2  102.53    1.10   0
  -4   0  -2   89.45    0.88   0
  -1   5  -6  104.55    0.92   0
   2   0   4 3098.64    3.24   0
   2   3  -1  194.19    1.36   0
   2   4  -2    6.73    0.52   0
   3   2   4  379.72    1.88   0
   3   2   6   10.15    0.48   0
   3   6  -1   90.15    1.33   0
 -10   1  -1    3.31    0.97   0
  -9  -2   4  142.39    2.29   0
  -5  -3   4   48.60    1.18   0
  -4  -3   4   86.46    1.28   0
  -3  -3   4  742.84    3.02   0
  -2  -2   2  640.74    2.19   0
  -1  -3   7  315.35    1.73   0
  -1  -3   8   93.08    1.07   0
  -1  -3   9    2.59    0.48   0
   0  -2  10    6.71    0.42   0
   0   6  -6   12.68    0.58   0
   0   8  -7    3.53    0.66   0
   1   6  -5    3.12    0.54   0
   2   2   0  532.24    2.02   0
   3   4   0   11.84    0.61   0
   3   5  -1   45.24    0.99   0
 -10   0   1    1.03    1.01   0
  -9  -2   5   26.72    1.42   0
  -9  -1   2   37.54    1.40   0
  -9   0   0    0.18    0.84   0
  -9   2  -3   10.88    0.84   0
  -7  -3   6   15.77    1.10   0
  -6  -3   5   48.03    1.34   0
  -6  -2   2  295.43    2.46   0
  -6  -1   0   92.62    1.38   0
  -6   1  -3  367.83    2.09   0
  -3  -3  12   17.56    0.94   0
  -3   1  -3  989.53    1.92   0
  -2  -3   5 9612.43    9.91   0
  -2   7  -8  219.42    1.50   0
  -2   9  -9   -0.11    0.51   0
  -1  -2   3 1547.30    2.96   0
  -1   8  -8   28.86    0.82   0
   3   3   1   54.23    0.87   0
 -11   2  -1    0.77    1.05   0
 -10   2  -2   50.74    1.44   0
  -9   3  -4   -0.24    0.77   0
  -7  -3   7    5.13    0.99   0
  -7  -2   3    2.03    0.86   0
  -7   0  -1   10.84    0.83   0
  -7   4  -6    1.79    0.43   0
  -6  -3  12   14.58    1.35   0
  -5  -3  12    5.29    1.08   0
  -5  -2   2    3.56    0.64   0
  -5  -1   0    0.54    0.52   0
  -5   1  -3   70.44    0.89   0
  -4  -3  12   17.17    1.10   0
  -3  -2   2  254.22    1.64   0
  -3  -1   0   14.66    0.50   0
  -3   5  -7  230.71    0.90   0
   2   6  -4    5.32    0.48   0
  -7  -3   8    5.95    1.07   0
  -7  -3   9    1.82    1.04   0
  -7  -1   1   69.36    1.41   0
  -6  -3  11    5.37    1.11   0
  -5  -3   5    6.60    0.64   0
  -4  -3   5  721.35    3.43   0
  -4  -1   0  129.84    1.22   0
  -4   1  -3  225.00    1.19   0
  -4   6  -8  255.00    0.89   0
  -3  -3   5 2876.06    6.07   0
  -3  -3  11   -0.05    0.69   0
  -2  -3   6 1164.59    3.59   0
  -2  -3  10  170.42    1.68   0
  -1   6  -7  110.17    1.07   0
   1   3  -3  938.47    2.66   0
   1   7  -6    7.92    0.56   0
   3   2   2   18.62    0.54   0
 -10   0   2    5.16    1.11   0
 -10   3  -3  117.02    1.85   0
  -9  -1   3   57.88    1.50   0
  -9   0   1   33.26    1.26   0
  -9   4  -5   60.27    1.16   0
  -8  -1   2   18.65    1.08   0
  -6  -3   7  102.55    1.82   0
  -6  -3  10    4.21    1.01   0
  -6  -2   3    3.14    0.84   0
  -5  -3   6    0.62    0.79   0
  -5  -3  11   16.99    1.12   0
  -2  -3   7   23.36    0.71   0
  -2  -3   9   97.80    1.29   0
  -1  -2  11   12.21    0.63   0
  -1  -1   1    9.65    0.22   0
   0  -2   9  138.09    1.02   0
   1   4  -4  125.93    1.12   0
   2   1   1  299.13    1.31   0
   3   3   0    2.26    0.45   0
   3   4  -1    3.45    0.40   0
   3   5  -2    5.45    0.48   0
 -11   3  -2   20.08    1.30   0
  -8   2  -3  128.01    1.60   0
  -6  -3   8    8.06    0.78   0
  -6  -3   9    1.59    0.67   0
  -6   0  -1  298.63    2.12   0
  -6   3  -5   63.84    0.83   0
  -5  -3  10    9.15    0.95   0
  -4  -3  10   21.56    1.03   0
  -3  -3   6    6.52    0.48   0
   0   3  -4 4486.84    4.95   0
   0   4  -5   10.84    0.41   0
   2   3  -2   31.72    0.71   0
   2   5  -4  154.56    1.52   0
   3   1   5  205.60    1.22   0
   3   1   6   -0.15    0.34   0
   4   4   2   25.23    0.84   0
 -11   2   0    1.27    1.14   0
 -11   4  -3    0.97    1.16   0
 -10   0   3    1.87    1.11   0
 -10   4  -4   89.80    1.61   0
  -9  -1   4    5.13    0.85   0
  -8  -2   7   26.47    1.39   0
  -8  -2   8    4.49    1.10   0
  -7  -2   5  207.80    2.45   0
  -7   1  -2    6.88    0.72   0
  -6  -1   1  158.68    1.69   0
  -5  -3   8    2.62    0.80   0
  -5  -3   9    6.58    0.71   0
  -4  -3   8  206.28    2.11   0
  -3  -3   7  269.03    2.06   0
  -3  -3   9   80.34    1.34   0
  -2  -2   3  933.91    2.73   0
  -2   4  -6    1.95    0.21   0
  -2   8  -9    7.91    0.59   0
  -1   9  -9   -0.05    0.58   0
   0  -2   8  124.75    0.94   0
   3   1   4  193.55    1.20   0
   4   5   0    1.34    0.68   0
 -10   2  -1    7.09    1.01   0
  -9   0   2   24.43    1.20   0
  -9   2  -2   91.15    1.60   0
  -8  -1   3  104.36    1.77   0
  -8   3  -4    1.10    0.59   0
  -7  -1   2   13.47    0.96   0
  -7   0   0    1.69    0.75   0
  -6  -2   4  233.51    2.33   0
  -6  -2  12   -0.32    1.16   0
  -5   0  -1   66.88    0.97   0
  -4  -2   3   89.70    1.21   0
  -3  -2   3 1031.79    3.31   0
  -3  -2  12    1.04    0.78   0
  -1  -2   4  402.09    1.60   0
  -1   7  -8    8.81    0.55   0
   0  -2   7   40.50    0.56   0
   0   2  -3 2213.22    2.88   0
   0   5  -6  109.63    1.06   0
   1  -1   9  287.38    0.95   0
   1   6  -6   18.92    0.62   0
   2   0   3   16.84    0.32   0
   2   2  -1  310.23    1.59   0
   3   1   7    5.15    0.37   0
   3   2   1   99.57    1.03   0
   4   3   3    8.16    0.61   0
   4   4   1    0.04    0.59   0
  -9  -1   6    0.94    1.08   0
  -8   0   1   24.99    1.11   0
  -7  -2   6   84.53    1.72   0
  -7  -2  10    0.99    1.13   0
  -5  -2  12    0.23    1.04   0
  -5  -1   1   80.32    1.11   0
  -4  -2  12    0.34    0.89   0
  -3   6  -8   44.36    0.55   0
  -2   0  -1  596.98    1.50   0
  -1  -2  10   66.51    1.02   0
   3   4  -2   16.64    0.59   0
   3   5  -3  180.91    1.72   0
   4   5  -1   22.06    0.90   0
 -11   3  -1    0.49    1.03   0
 -10   3  -2    2.73    0.88   0
  -9   3  -3   55.83    1.27   0
  -8  -1   4    8.30    0.81   0
  -8   4  -5   22.87    0.76   0
  -7  -2   7  105.14    1.83   0
  -7  -2   8    0.04    0.93   0
  -7  -2   9    0.97    0.72   0
  -7   2  -3  113.25    1.39   0
  -6  -2   5  210.77    2.21   0
  -6  -2  11    1.44    0.78   0
  -6  -1   2   24.01    0.98   0
  -6   1  -2   32.44    0.83   0
  -5  -2   4  180.68    1.81   0
  -4  -1   1  499.66    2.37   0
  -4   0  -1  526.46    2.14   0
  -2  -1   1  487.85    1.71   0
   0   6  -7   32.53    0.75   0
   2   7  -6  248.94    2.21   0
   3   1   3  355.16    1.62   0
   3   3  -1   13.24    0.50   0
   4   4   0  530.27    2.91   0
 -10   1   2    5.04    1.07   0
 -10   2   0   16.79    1.15   0
  -9   0   3   20.68    1.19   0
  -8   6  -7    0.57    0.49   0
  -7  -1   3   60.54    1.32   0
  -6  -2   6    8.94    0.97   0
  -6  -2  10   10.04    1.10   0
  -6   0   0  179.21    1.74   0
  -5  -2  11    1.80    0.92   0
  -4  -2   4  691.64    3.16   0
  -3  -2  11    6.73    0.79   0
  -3   0  -1    1.00    0.33   0
  -1   8  -9    0.78    0.61   0
 -11   4  -2    2.06    1.05   0
  -9   1   1   40.49    1.35   0
  -9   2  -1   32.27    1.19   0
  -8  -1   6   79.43    1.82   0
  -8   0   2  439.57    3.38   0
  -8   2  -2  202.96    2.05   0
  -7   0   1   35.58    1.14   0
  -7   1  -1  391.09    2.63   0
  -6  -2   7   26.92    1.00   0
  -6  -2   8  115.90    1.94   0
  -6  -2   9   99.04    1.78   0
  -5  -2   5   31.75    0.92   0
  -5  -2  10  151.96    2.14   0
  -3  -2   4 4728.78    7.27   0
  -1  -2   5  827.88    2.40   0
  -1  -2   9    0.55    0.47   0
   1   1  -1   11.36    0.28   0
   2   4  -4 1220.04    3.79   0
   2   5  -5   21.26    0.74   0
   4   2   4    3.35    0.48   0
   4   2   5   24.28    0.74   0
   4   3   1    6.76    0.57   0
   4   5  -2   27.69    0.97   0
 -11   3   0    1.53    1.12   0
 -10   4  -3    0.25    0.82   0
  -9   0   4   18.35    1.05   0
  -8  -1   7    0.65    0.72   0
  -8  -1   8   12.15    1.24   0
  -7   3  -4    7.23    0.60   0
  -6  -1  12    0.62    1.24   0
  -5  -1   2  128.03    1.48   0
  -5   1  -2   74.40    0.93   0
  -5   5  -7    0.41    0.22   0
  -4  -2   5   48.12    1.03   0
  -3  -2  10   22.06    0.92   0
  -2   6  -8    4.94    0.40   0
   1   4  -5  223.76    1.50   0
   2   6  -6   69.12    1.21   0
   3   1   2   25.36    0.54   0
   3   4  -3   40.17    0.90   0
   4   2   3   25.34    0.69   0
   4   4  -1    0.72    0.42   0
 -11   5  -3    9.71    1.14   0
  -9   5  -5    0.78    0.75   0
  -7  -1   5    0.76    0.88   0
  -7  -1  10    3.77    1.16   0
  -6   2  -3  130.04    1.29   0
  -5  -2   8   22.63    1.06   0
  -5  -1  12   -0.56    1.05   0
  -5   0   0    4.34    0.53   0
  -4  -2   9  190.51    2.10   0
  -4   7  -9    0.76    0.27   0
  -3  -2   5    3.96    0.54   0
  -3   7  -9    0.30    0.37   0
  -2  -2   5  395.73    1.96   0
  -2  -2   9   84.26    1.27   0
  -1  -2   6  477.24    1.94   0
  -1  -2   8    0.12    0.40   0
  -1   4  -6  297.63    1.28   0
  -1   5  -7   23.00    0.53   0
   1  -1   4  481.95    0.57   0
   1   5  -6    2.41    0.47   0
   2   1   0    5.76    0.29   0
   3   6  -5   63.37    1.27   0
   4   3   0    0.29    0.50   0
 -10   3  -1   25.22    1.06   0
 -10   5  -4   24.77    1.10   0
  -9   1   2   15.94    1.11   0
  -9   6  -6   69.21    1.26   0
  -8   3  -3    6.32    0.73   0
  -7  -1   6   10.29    1.03   0
  -7  -1   9   29.22    1.41   0
  -4  -2   6   32.01    0.85   0
  -4  -2   7   16.98    0.89   0
  -4  -2   8  198.62    2.05   0
  -4  -1  12    8.40    1.04   0
  -1  -1  11    0.42    0.60   0
   0  -1  10    0.50    0.43   0
   0   8  -9   22.72    0.82   0
   1   3  -4 1614.04    3.49   0
   1   6  -7  104.88    1.30   0
   4   2   2    1.59    0.46   0
   4   5  -3    3.89    0.71   0
   5   4   2   16.26    0.86   0
 -11   4  -1    6.24    1.13   0
 -10   6  -5    5.68    0.99   0
  -9   2   0    2.27    0.88   0
  -8   1   1    1.01    0.85   0
  -7  -1   7   16.37    0.95   0
  -7  -1   8   19.53    1.03   0
  -7   0   2   28.52    0.99   0
  -7   4  -5    5.69    0.52   0
  -6  -1  10    3.29    1.01   0
  -6   0   1  332.99    2.41   0
  -6   1  -1   29.82    0.84   0
  -5  -1   3  168.40    1.72   0
  -5  -1  11   12.17    1.12   0
  -3  -2   6   15.77    0.57   0
  -3  -2   7    3.48    0.61   0
  -2  -2   6  124.43    1.20   0
  -2  -2   7   79.31    1.06   0
  -2   7  -9    0.83    0.43   0
  -1   3  -5  730.86    1.62   0
  -1   6  -8   30.71    0.70   0
   2   2  -2  683.12    2.35   0
   4   4  -2   10.42    0.70   0
   5   4   1    7.49    0.76   0
 -10   4  -2    6.95    0.97   0
  -9   1   3    0.18    0.93   0
  -8   2  -1   19.19    0.97   0
  -7   1   0    5.09    0.80   0
  -7   2  -2   25.78    0.91   0
  -6  -1   5  116.98    1.77   0
  -6  -1   9   72.58    1.68   0
  -4   0   0  189.03    1.39   0
  -4   1  -2  142.63    1.05   0
  -3  -1   2 1265.13    3.39   0
  -1  -1   2  182.02    0.87   0
   1  -1   8   40.06    0.43   0
   1   7  -8   84.58    1.30   0
   2   0   2  930.16    1.87   0
   3   2  -1  423.57    2.10   0
   5   3   3   14.09    0.83   0
 -11   5  -2    8.75    1.19   0
 -10   3   0   37.64    1.42   0
  -9   4  -3   33.81    1.18   0
  -8   0   6    2.53    0.97   0
  -8   0   8   48.92    1.70   0
  -8   4  -4   18.36    0.80   0
  -7   5  -6   19.59    0.65   0
  -6  -1   7    5.91    0.95   0
  -6  -1   8    0.68    0.88   0
  -6   3  -4   15.58    0.66   0
  -5  -1   4   -0.32    0.61   0
  -5  -1  10  116.31    1.94   0
  -4  -1  11    1.29    0.82   0
  -2  -1  11   14.13    0.77   0
   1   2  -3 1604.36    3.07   0
   3   1   1  262.88    1.47   0
   3   5  -5   61.27    1.17   0
   4   2   1  211.77    1.60   0
   4   3  -1  131.33    1.40   0
   5   3   2   30.91    0.93   0
   5   3   5    7.61    0.68   0
   5   4   0   14.56    0.72   0
 -11   4   0    1.66    0.84   0
  -9   2   1  148.48    2.16   0
  -8   1   2   40.69    1.31   0
  -7   0  10    1.06    1.09   0
  -6   0   2    1.90    0.71   0
  -5   0   1    8.33    0.62   0
  -5   2  -3    3.33    0.39   0
  -4  -1   3  319.36    2.02   0
  -3   8 -10  259.93    1.52   0
   0   4  -6   64.51    0.75   0
   0   5  -7   36.78    0.69   0
   2   4  -5   23.11    0.69   0
   3   4  -4  413.05    2.44   0
   3   6  -6    7.87    0.63   0
   4   5  -4   28.39    1.02   0
 -10   3   1   -0.76    0.99   0
 -10   5  -3    0.12    0.85   0
  -7   0   4   23.75    1.13   0
  -7   0   9   36.50    1.50   0
  -7   6  -7    1.74    0.42   0
  -6   0  11   14.12    1.29   0
  -5  -1   5  335.30    2.53   0
  -4  -1  10   82.47    1.56   0
  -3   0   0   21.11    0.53   0
   3   0   5   11.94    0.33   0
   3   0   6   90.75    0.66   0
   3   3  -3  265.90    1.85   0
   4   1   4   73.23    0.89   0
   4   1   5  388.96    1.87   0
   5   4  -1  149.97    1.75   0
 -11   5  -1    6.27    1.15   0
  -9   5  -4   14.43    0.86   0
  -8   1   3   19.29    1.12   0
  -8   5  -5   68.10    1.13   0
  -7   0   5   80.39    1.65   0
  -7   0   8   41.62    1.46   0
  -7   3  -3  308.59    2.16   0
  -5  -1   6  220.18    2.18   0
  -5  -1   7  164.92    2.00   0
  -5   1  -1   10.27    0.54   0
  -4  -1   4   13.05    0.68   0
  -3  -1   3  626.11    2.51   0
  -2  -1  10    7.73    0.68   0
  -1   8 -10    0.06    0.59   0
   0  -1   9   59.77    0.78   0
   0   1  -2 1069.34    1.50   0
   0   3  -5 1179.28    2.59   0
   0   7  -9   27.38    0.79   0
   2   3  -4 3126.25    5.55   0
   4   1   6   14.44    0.53   0
   4   2   0    3.14    0.50   0
   4   3  -2   12.82    0.67   0
 -10   3   2    0.25    1.03   0
  -7   0   7    9.96    0.85   0
  -7   2  -1  131.49    1.62   0
  -6   0  10    4.67    0.99   0
  -6   1   0  277.70    2.05   0
  -6   2  -2   26.05    0.77   0
  -5   0  11   11.25    1.14   0
  -4  -1   9   86.45    1.51   0
   1  -1   7   46.16    0.42   0
   2   1  -1  492.46    1.76   0
   5   2   3  148.25    1.54   0
   5   2   4   22.58    0.74   0
   5   3   0    4.52    0.66   0
   5   4  -2  234.97    2.23   0
  -9   2   3    1.59    0.94   0
  -9   3   0    7.57    0.95   0
  -8   1   5   54.47    1.54   0
  -8   1   7    0.25    0.98   0
  -8   1   8    7.78    1.20   0
  -8   6  -6   11.59    0.73   0
  -4  -1   5   86.26    1.25   0
  -4  -1   6    1.65    0.63   0
  -4  -1   7   63.89    1.24   0
  -4  -1   8   21.00    0.97   0
  -4   0   1   97.11    1.08   0
  -4   0  11    1.03    1.01   0
  -3  -1   9   70.67    1.29   0
  -2  -1   3 1259.32    3.02   0
   1   4  -6 2011.42    4.39   0
   1   6  -8   32.12    0.85   0
   3   1   0   14.98    0.53   0
   3   2  -2  267.28    1.72   0
   4   1   2    9.95    0.49   0
   5   2   2  258.46    1.96   0
   5   2   5    4.88    0.55   0
 -10   4   0    3.49    1.00   0
 -10   5  -2   18.81    1.13   0
  -8   2   1 1330.95    5.47   0
  -7   1   2  191.87    2.03   0
  -7   1  10    1.73    1.14   0
  -6   0   4   20.92    0.83   0
  -6   0   8    2.47    0.90   0
  -5   0  10   21.08    1.15   0
  -3  -1   4  919.73    3.15   0
  -2  -1   9  403.11    2.43   0
  -1  -1   9   82.57    1.05   0
   1   7  -9   71.18    1.20   0
   3   0   3  305.69    1.33   0
   3   4  -5  151.42    1.55   0
   3   5  -6    3.85    0.52   0
   4   1   7   52.02    0.71   0
   4   2  -1  120.03    1.29   0
   5   3  -1   14.73    0.80   0
  -9   3   1   13.85    1.02   0
  -8   3  -1  801.58    4.00   0
  -7   1   3   49.21    1.31   0
  -6   0   5   73.09    1.37   0
  -6   0   6  481.94    3.36   0
  -6   0   7   38.81    1.27   0
  -6   1   1    0.49    0.63   0
  -4   2  -3    2.89    0.28   0
  -3  -1   5  123.13    1.27   0
  -3   0  11  125.74    1.81   0
   5   2   1   80.37    1.19   0
   4   3  -3   17.98    0.63   0
  -8   8 -10    4.86    0.71   0
  -8   9 -12   35.38    1.17   0
  -8  10 -18    1.27    0.95   0
  -8  10 -16    3.59    1.01   0
  -8  10 -15   27.21    1.25   0
  -7  11 -17    4.86    1.00   0
  -6   8  -8   21.70    0.76   0
  -6  10 -22    0.66    0.93   0
  -6  11 -20    4.74    1.02   0
  -5   9  -9   94.48    1.36   0
  -5  12 -18    0.24    0.72   0
  -4  12 -20    0.18    0.97   0
  -4  12 -19    0.70    0.91   0
  -4  12 -17   25.36    1.25   0
  -4  12 -16    2.53    0.95   0
  -3   8  -7   10.34    0.62   0
  -3  10 -10   17.11    0.80   0
  -3  11 -23   -0.10    0.92   0
  -3  11 -12    5.29    0.60   0
  -3  12 -21    1.42    0.93   0
  -3  12 -20    6.35    1.03   0
  -3  12 -16    1.17    0.89   0
  -2   8  -7    3.27    0.55   0
  -2  10 -10   16.68    0.70   0
  -2  12 -21    2.24    0.96   0
  -2  12 -16    0.89    0.88   0
  -1  11 -23   11.17    1.04   0
  -1  12 -21    1.67    0.68   0
  -1  12 -20   11.90    1.16   0
  -1  12 -17    4.37    0.97   0
   0   9  -9   88.04    1.30   0
   0  10 -11    7.27    0.73   0
   0  11 -23    1.02    0.89   0
   0  12 -19   12.11    1.09   0
   0  12 -18    5.31    0.76   0
   1   8  -8  133.21    1.46   0
   1  11 -22    4.73    1.01   0
   2  11 -21    5.96    1.01   0
   2  11 -20    0.41    0.99   0
   2  11 -17    3.91    0.92   0
   2  11 -16    3.85    0.90   0
   3  10 -22    0.21    0.94   0
   4   9 -13   15.51    0.93   0
   4  10 -19    7.94    1.08   0
   4  10 -18    0.81    0.96   0
   4  10 -17    0.81    0.87   0
   5   9 -20   -0.07    0.95   0
   5   9 -16    1.47    0.86   0
   6   7 -12  300.43    2.40   0
   6   8 -15   13.69    0.99   0
   7   7 -15   23.94    1.11   0
  -7  10 -20    2.14    1.03   0
  -7  10 -13   -0.20    0.82   0
  -5  10 -11   57.09    1.26   0
  -4   7  -6    2.10    0.45   0
  -4  11 -22    1.44    0.98   0
  -4  11 -13    4.18    0.83   0
  -3  12 -19    3.73    0.98   0
  -3  12 -17    0.49    0.91   0
  -2  11 -13   46.82    1.28   0
  -2  12 -20    3.39    0.79   0
  -2  12 -19    4.07    1.01   0
  -2  12 -17    0.29    0.89   0
  -1   7  -6   49.27    0.84   0
  -1   9  -9    0.51    0.53   0
  -1  11 -13    1.22    0.57   0
  -1  12 -19   23.01    1.13   0
  -1  12 -18    2.55    0.76   0
   0  11 -22    0.81    0.95   0
   0  11 -14   24.94    1.15   0
   1   9 -10   15.36    0.78   0
   1  10 -12    0.94    0.69   0
   1  11 -15   16.40    1.06   0
   2   6  -6   65.24    0.91   0
   2  10 -23   -0.03    0.72   0
   2  10 -13    0.83    0.74   0
   2  11 -19    3.10    0.94   0
   2  11 -18    7.34    1.01   0
   3   9 -12   46.22    1.16   0
   3  10 -21    5.71    1.01   0
   3  10 -15    2.38    0.87   0
   4   7  -9  200.07    1.75   0
   4   8 -11    6.16    0.68   0
   5   9 -19    0.90    0.99   0
   5   9 -18    0.38    0.95   0
   5   9 -17    5.49    1.00   0
   6   6 -10   33.62    0.87   0
   6   8 -19    1.01    0.99   0
   6   8 -16   -0.48    0.90   0
   7   6 -12    4.30    0.69   0
   7   7 -19   -0.40    1.00   0
   7   7 -18    0.63    1.05   0
   7   7 -17    0.04    1.04   0
   7   7 -16   21.90    1.14   0
  -8   7  -9   42.02    1.01   0
  -7   9 -21   -0.62    0.97   0
  -7   9 -11    2.85    0.71   0
  -7  10 -19    0.71    1.03   0
  -7  10 -14   73.89    1.66   0
  -6   7  -7   98.33    1.20   0
  -6   9 -10   21.79    0.88   0
  -6  10 -21   10.52    1.15   0
  -6  11 -18    5.38    1.06   0
  -5  10 -22    0.22    0.90   0
  -5  11 -20    1.22    1.03   0
  -4   6  -5    5.35    0.41   0
  -4   9  -9  133.03    1.58   0
  -4  10 -23    0.34    0.95   0
  -4  10 -11   80.11    1.43   0
  -4  11 -21    2.49    1.06   0
  -3   7  -6   30.59    0.72   0
  -3   9  -9    1.48    0.62   0
  -3  11 -22    0.28    0.93   0
  -2   7  -6   50.99    0.86   0
  -2   9  -9   -0.29    0.59   0
  -2  10 -11   12.97    0.81   0
  -2  11 -22    4.66    1.05   0
  -1   6  -5   56.70    0.81   0
  -1  11 -22    4.22    0.97   0
   0  11 -21    1.71    0.92   0
   0  11 -15    3.41    0.88   0
   1  10 -23    4.63    0.98   0
   1  11 -20    2.53    1.02   0
   1  11 -19    5.03    1.04   0
   1  11 -17   -0.60    0.92   0
   1  11 -16   14.01    1.09   0
   2   8  -9   12.84    0.60   0
   2   9 -11   40.70    1.06   0
   2  10 -22    2.33    1.02   0
   3   8 -10   42.52    1.00   0
   3   9 -23    5.38    1.02   0
   3  10 -20   -0.55    0.98   0
   3  10 -16   52.38    1.50   0
   4   9 -14  285.39    2.70   0
   5   4  -6   38.62    0.66   0
   5   8 -22   -0.11    0.75   0
   5   8 -22    0.13    0.52   0
   5   8 -13  255.05    2.41   0
   6   8 -18    5.67    0.99   0
   6   8 -17   -0.15    0.91   0
  -8   8 -11   45.40    1.20   0
  -8   9 -18    1.81    0.99   0
  -8   9 -17    4.52    1.09   0
  -8   9 -15   32.46    1.44   0
  -7  10 -17    7.18    1.15   0
  -7  10 -16   23.38    1.27   0
  -7  10 -15    1.64    0.94   0
  -6   5  -5   38.34    0.68   0
  -6   6  -6   81.19    1.02   0
  -6   9 -22    1.93    0.96   0
  -6  10 -20    1.40    0.99   0
  -5   8  -8    7.47    0.53   0
  -5  10 -12   15.34    0.94   0
  -5  11 -19    5.51    1.09   0
  -5  11 -17    9.68    1.10   0
  -5  11 -16    2.13    0.98   0
  -5  11 -15    0.75    0.66   0
  -4  11 -20    9.24    1.10   0
  -3  10 -23    0.26    0.98   0
  -3  10 -11   15.58    0.71   0
  -3  11 -21    6.03    1.10   0
  -3  11 -14    7.16    0.94   0
  -2   6  -5   14.53    0.51   0
  -2  10 -23    3.65    1.00   0
  -2  11 -21    3.91    1.03   0
  -2  11 -14   54.81    1.43   0
  -1   5  -4   69.86    0.79   0
  -1  10 -23    1.43    0.91   0
  -1  11 -21   -0.48    0.95   0
   0   8  -8   23.01    0.71   0
   0  10 -23    2.19    0.96   0
   0  10 -12    0.83    0.70   0
   0  11 -20   22.02    1.31   0
   1   7  -7  190.38    1.56   0
   1  10 -13   77.58    1.54   0
   1  11 -18    0.71    0.75   0
   2   5  -5   20.98    0.52   0
   3   6  -7   55.34    0.92   0
   3  10 -19    0.85    0.93   0
   3  10 -18    2.13    0.98   0
   3  10 -17    7.92    1.03   0
   4   9 -15   33.39    1.27   0
   5   6  -9  181.56    1.64   0
   5   7 -11   11.95    0.77   0
   5   8 -21    1.09    1.03   0
   5   8 -14   28.94    1.13   0
   6   3  -6   24.48    0.56   0
   6   7 -21    5.53    1.10   0
   6   7 -13    2.33    0.76   0
   7   6 -13    1.06    0.74   0
  -8   9 -16    1.65    0.98   0
  -7   6  -7    0.70    0.49   0
  -7   8 -10    7.62    0.75   0
  -7   9 -20    1.75    0.99   0
  -7   9 -12    3.25    0.82   0
  -6   8  -9   60.27    1.17   0
  -6   9 -11    2.96    0.73   0
  -6  10 -19    0.69    1.01   0
  -5   9 -10   18.14    0.85   0
  -4   8  -8   74.70    1.20   0
  -4  10 -22    4.52    1.06   0
  -4  10 -12  131.50    1.85   0
  -4  11 -19   10.38    1.20   0
  -4  11 -16    6.16    1.02   0
  -3   5  -4    9.61    0.34   0
  -3  11 -20   16.93    1.29   0
  -3  11 -15    2.21    0.92   0
  -2  11 -20    0.60    0.99   0
  -2  11 -15    1.73    0.90   0
  -1   8  -8   31.48    0.89   0
  -1  10 -12   29.78    1.07   0
  -1  11 -20   -0.53    0.99   0
  -1  11 -16    9.71    1.06   0
  -1  11 -15    7.56    0.78   0
   0  11 -19    1.24    0.99   0
   0  11 -18    1.46    0.98   0
   1   9 -11  189.96    2.03   0
   1  10 -22   -0.57    0.93   0
   2   9 -23    3.83    0.97   0
   2   9 -12    2.93    0.72   0
   2  10 -20   15.07    1.26   0
   2  10 -15  153.49    2.21   0
   3   9 -22    0.11    0.97   0
   3   9 -13   87.52    1.50   0
   4   6  -8   48.50    0.90   0
   4   8 -12    0.00    0.70   0
   4   9 -20    0.27    0.80   0
   4   9 -19    0.69    1.02   0
   4   9 -18    2.28    1.02   0
   4   9 -17    1.34    0.92   0
   4   9 -16   -0.37    0.94   0
   5   8 -20    2.35    1.03   0
   6   5  -9  116.88    1.33   0
   6   6 -11   45.58    1.07   0
   6   7 -20    6.55    1.23   0
   6   7 -14    0.40    0.79   0
   7   4  -9   20.61    0.73   0
   7   6 -20    1.30    1.02   0
  -8   7 -10   10.82    0.81   0
  -7   9 -19    2.08    1.11   0
  -7   9 -13   34.66    1.27   0
  -6   9 -21    0.72    1.00   0
  -6  10 -18   51.54    1.68   0
  -6  10 -15   30.30    1.34   0
  -5   9 -22    0.18    1.01   0
  -4   9 -10  104.62    1.53   0
  -4  10 -21   11.61    1.17   0
  -4  11 -18   14.82    0.99   0
  -4  11 -17    0.34    0.75   0
  -3   8  -8   16.00    0.76   0
  -3  10 -22    1.52    0.98   0
  -3  10 -12    3.56    0.74   0
  -3  11 -19   -0.00    0.96   0
  -3  11 -17   -0.27    0.95   0
  -3  11 -16    1.17    0.95   0
  -2   8  -8   22.30    0.81   0
  -2  10 -22    4.06    1.08   0
  -2  10 -12  148.05    1.93   0
  -2  11 -19    5.13    1.09   0
  -2  11 -18    1.38    1.03   0
  -2  11 -17   -0.01    1.00   0
  -2  11 -16    4.87    0.98   0
  -1   9 -10    9.98    0.75   0
  -1  10 -22    0.41    0.99   0
  -1  11 -19    0.28    0.74   0
  -1  11 -18   -0.88    0.95   0
   0   7  -7   42.90    0.90   0
   0  10 -13    1.15    0.79   0
   1   6  -6   18.89    0.59   0
   1   8  -9    0.95    0.43   0
   1   9 -23    1.74    1.00   0
   1  10 -21    2.97    1.05   0
   1  10 -14    1.22    0.80   0
   2   7  -8   38.62    0.82   0
   2   8 -10   56.71    1.16   0
   2  10 -19    3.71    1.07   0
   2  10 -18   24.64    1.33   0
   2  10 -17    1.89    1.01   0
   2  10 -16    1.29    0.69   0
   3   8 -23    8.97    1.12   0
   3   8 -11   28.04    0.94   0
   3   9 -21    0.17    1.03   0
   3   9 -14    0.74    0.84   0
   5   7 -22    0.82    1.06   0
   5   8 -19    2.99    1.09   0
   5   8 -16    0.26    0.94   0
   5   8 -15    0.15    0.86   0
   6   7 -19   23.50    1.43   0
   7   5 -11    0.77    0.62   0
   7   6 -19    0.80    1.04   0
   7   6 -14    2.01    0.83   0
  -8   8 -17    2.64    1.20   0
  -7   8 -20    1.58    1.08   0
  -7   9 -18   10.43    1.19   0
  -6   7  -8    0.13    0.52   0
  -6   9 -20   -0.13    1.02   0
  -6   9 -12    1.09    0.77   0
  -6  10 -16    1.88    0.97   0
  -5   6  -6    0.90    0.46   0
  -5   9 -11   -0.32    0.66   0
  -5  10 -19    0.39    1.04   0
  -5  10 -14    5.92    0.99   0
  -4  10 -13   29.77    1.17   0
  -3   9 -10   16.50    0.72   0
  -3  10 -21    1.47    1.10   0
  -2   9 -23    1.62    1.04   0
  -2   9 -10   25.18    0.80   0
  -1   9 -23    1.98    1.04   0
  -1  10 -13    2.00    0.77   0
   0   9 -11  129.48    1.75   0
   0  10 -21    0.78    1.08   0
   0  10 -14    0.74    0.83   0
   1  10 -20   -0.58    1.04   0
   1  10 -15   16.79    1.12   0
   2   9 -22    2.63    0.82   0
   2   9 -13   -0.07    0.74   0
   3   5  -6    3.88    0.42   0
   3   9 -20   -0.20    1.05   0
   3   9 -15   33.10    1.31   0
   4   8 -21    1.26    1.09   0
   4   8 -13   26.33    1.08   0
   5   5  -8  526.27    2.56   0
   5   7 -12  132.01    1.76   0
   5   8 -18   12.08    1.13   0
   5   8 -17    3.49    1.05   0
   6   7 -18   15.28    1.25   0
   6   7 -17    1.15    0.97   0
   7   6 -17    6.65    1.11   0
   7   6 -16    3.07    1.01   0
   7   6 -15    2.02    0.94   0
  -8   8 -16    2.16    1.08   0
  -8   8 -15    2.40    1.06   0
  -8   8 -14   50.84    1.52   0
  -7   7  -9   58.64    1.17   0
  -7   8 -11    1.83    0.76   0
  -7   9 -17    6.83    1.12   0
  -7   9 -16   10.22    1.19   0
  -7   9 -15    1.30    1.01   0
  -6   8 -21    2.23    1.09   0
  -6   8 -10   12.28    0.82   0
  -5   8 -22    6.03    1.11   0
  -5   8  -9   38.34    0.92   0
  -5   9 -21    0.34    1.08   0
  -5  10 -18   31.06    1.48   0
  -5  10 -17   19.26    1.30   0
  -5  10 -16    0.50    0.97   0
  -4   7  -7  273.52    1.92   0
  -4   9 -22   10.57    1.00   0
  -4  10 -20    2.34    1.05   0
  -4  10 -14    4.81    0.95   0
  -3   7  -7    2.65    0.54   0
  -3  10 -20    1.01    1.04   0
  -2  10 -21    3.68    1.09   0
  -2  10 -13    5.03    0.67   0
  -1   7  -7   54.84    0.98   0
  -1  10 -21    1.43    0.83   0
   0  10 -20    1.10    1.04   0
   1   5  -5  417.80    1.96   0
   1   9 -12   10.79    0.86   0
   1  10 -19   24.69    1.23   0
   1  10 -18   38.72    1.51   0
   1  10 -17   14.96    1.19   0
   1  10 -16    2.47    0.74   0
   2   8 -23    1.81    0.99   0
   2   9 -21    1.25    1.10   0
   3   8 -22   -0.13    1.07   0
   3   9 -19    1.35    1.05   0
   3   9 -18    6.09    1.13   0
   3   9 -17   13.90    1.18   0
   3   9 -16    1.32    0.97   0
   4   8 -20   14.23    1.24   0
   4   8 -14    9.34    0.94   0
   5   6 -10  562.16    3.05   0
   6   4  -8  479.61    2.42   0
   6   6 -21    5.67    1.09   0
   6   6 -12   20.10    0.93   0
   7   5 -12   54.20    1.22   0
  -8   7 -11    5.06    0.85   0
  -7   7 -20   -0.20    1.04   0
  -7   8 -19   -0.44    1.10   0
  -6   9 -19    4.66    1.12   0
  -6   9 -13    6.22    0.94   0
  -5   5  -5    4.53    0.41   0
  -5   9 -12    3.58    0.80   0
  -4   8  -9    5.36    0.68   0
  -4   9 -21    0.37    1.06   0
  -4   9 -11    4.36    0.73   0
  -4  10 -19    0.53    1.01   0
  -4  10 -18    8.92    1.19   0
  -4  10 -15    7.94    1.05   0
  -3   8 -23    3.31    1.07   0
  -3   9 -22    2.06    0.87   0
  -3  10 -19    1.29    1.08   0
  -3  10 -14   -0.58    0.87   0
  -2   7  -7   66.21    1.01   0
  -2   9 -22    0.41    1.05   0
  -2   9 -11    0.83    0.68   0
  -2  10 -20    0.63    1.02   0
  -2  10 -14  108.92    1.90   0
  -1   8  -9    0.52    0.62   0
  -1   9 -22    4.16    1.13   0
  -1   9 -11    1.82    0.53   0
  -1  10 -20    0.76    0.78   0
  -1  10 -19    3.23    1.01   0
   0  10 -19   -1.20    0.98   0
   0  10 -18   52.82    1.69   0
   0  10 -17    1.61    1.03   0
   1   7  -8   81.50    1.16   0
   1   8 -23    1.44    1.02   0
   1   8 -10  194.34    1.96   0
   1   9 -21   14.34    1.23   0
   2   6  -7   23.40    0.64   0
   2   8 -11   16.58    0.88   0
   2   9 -20   21.59    1.39   0
   2   9 -14    4.86    0.90   0
   3   4  -5  142.70    1.12   0
   3   7 -23    1.97    1.07   0
   4   7 -22   18.90    1.35   0
   4   7 -11   84.34    1.41   0
   4   8 -19    3.25    1.13   0
   4   8 -15   -0.23    0.89   0
   5   6 -22    0.03    1.06   0
   5   7 -20    0.98    1.13   0
   6   5 -10    0.68    0.57   0
   6   6 -20    5.15    1.12   0
   7   3  -8    5.34    0.48   0
   7   5 -20    2.65    1.13   0
  -8   7 -12    3.24    0.90   0
  -7   6  -8   38.87    0.95   0
  -7   8 -18   17.29    1.34   0
  -7   8 -12   16.33    1.01   0
  -6   6  -7    0.41    0.50   0
  -6   7 -21    0.25    1.03   0
  -6   8 -20    4.15    1.18   0
  -6   9 -18   14.92    1.28   0
  -6   9 -17   27.22    1.42   0
  -6   9 -15   23.65    1.28   0
  -6   9 -14   57.10    1.58   0
  -5   8 -21    0.76    1.05   0
  -4   6  -6  162.18    1.42   0
  -4   8 -22    5.38    1.19   0
  -4  10 -17   11.69    0.99   0
  -4  10 -16    1.04    0.78   0
  -3   8  -9   34.78    0.98   0
  -3   9 -21    7.28    1.13   0
  -3  10 -18   29.65    1.46   0
  -3  10 -17    7.57    1.13   0
  -3  10 -16    5.74    1.07   0
  -3  10 -15   25.25    1.24   0
  -2   8 -23    0.12    1.00   0
  -2  10 -19    1.59    0.82   0
  -2  10 -18    7.89    1.18   0
  -2  10 -16    3.57    1.03   0
  -1   6  -6  167.19    1.43   0
  -1   8 -23    0.58    1.04   0
  -1  10 -18   -0.09    1.01   0
  -1  10 -17    0.63    1.05   0
  -1  10 -16    9.06    1.10   0
   0   9 -12   29.25    0.97   0
   1   9 -13   14.61    0.82   0
   2   7  -9  770.80    3.53   0
   2   8 -22    3.46    1.08   0
   2   9 -19    2.06    1.08   0
   2   9 -18    7.58    1.10   0
   2   9 -16  158.49    2.39   0
   3   6  -8   97.61    1.21   0
   3   8 -21    0.58    0.85   0
   3   8 -13   32.72    1.19   0
   4   8 -18    0.93    1.08   0
   4   8 -17    0.12    1.03   0
   4   8 -16    3.16    1.02   0
   5   7 -19    6.74    1.22   0
   7   4 -10    6.67    0.64   0
   7   5 -19    5.48    1.20   0
   7   5 -13    0.41    0.78   0
  -8   6 -10    3.14    0.87   0
  -7   7 -19    0.97    1.10   0
  -7   7 -10   11.94    0.83   0
  -7   8 -17    0.68    1.12   0
  -6   8 -11    6.51    0.83   0
  -6   9 -16    6.67    0.92   0
  -5   8 -10    1.51    0.48   0
  -5   9 -13    2.24    0.88   0
  -4   9 -12    2.16    0.76   0
  -3   6  -6   71.12    1.00   0
  -3   8 -22   -0.57    1.12   0
  -3   9 -12   11.56    0.92   0
  -2   6  -6    6.88    0.51   0
  -2   9 -21    0.03    1.12   0
  -2   9 -12    5.71    0.84   0
  -1   9 -21    7.05    1.17   0
  -1   9 -12   -0.94    0.67   0
   0   8 -10   16.49    0.88   0
   0   9 -13    7.26    0.92   0
   1   8 -22    2.63    1.14   0
   1   9 -20    2.00    0.84   0
   1   9 -14    6.81    0.94   0
   2   8 -21   -0.68    1.01   0
   2   8 -12   -0.34    0.68   0
   3   7 -22    2.89    1.17   0
   3   8 -20    0.33    1.14   0
   4   7 -21    6.09    1.14   0
   4   7 -12   90.03    1.57   0
   5   6 -21    2.86    1.19   0
   5   6 -11    3.02    0.70   0
   6   5 -21    3.41    1.17   0
   6   6 -19   -0.19    1.07   0
   6   6 -18    2.91    1.10   0
   6   6 -14    7.59    0.96   0
   7   5 -18    1.89    1.14   0
   7   5 -14   28.69    1.28   0
  -8   7 -15    0.92    1.11   0
  -8   7 -14    3.90    1.05   0
  -7   5  -7    0.78    0.52   0
  -7   8 -16    1.09    1.08   0
  -7   8 -15    8.39    1.15   0
  -6   5  -6  293.81    1.88   0
  -6   6 -21    0.76    1.10   0
  -6   8 -19    1.89    1.10   0
  -6   8 -12   -0.21    0.79   0
  -5   9 -18    5.97    0.99   0
  -5   9 -17  101.12    2.17   0
  -5   9 -16   17.91    1.25   0
  -5   9 -15    2.92    1.04   0
  -5   9 -14   18.47    1.17   0
  -4   5  -5    0.75    0.35   0
  -4   7  -8  364.24    2.44   0
  -4   8 -21   -0.35    1.11   0
  -4   8 -10    4.69    0.72   0
  -4   9 -19   11.36    1.27   0
  -4   9 -13    8.69    0.96   0
  -3   9 -20    0.63    1.08   0
  -2   7 -23    1.25    1.07   0
  -2   8 -22    2.04    1.14   0
  -2   9 -20    0.99    1.12   0
  -1   7 -23    8.00    1.16   0
  -1   7  -8   10.10    0.72   0
  -1   8 -22    0.69    1.14   0
  -1   8 -10   -0.00    0.67   0
  -1   9 -20    0.43    1.07   0
  -1   9 -13    1.80    0.80   0
   1   6  -7  100.74    1.23   0
   1   7 -23    4.59    1.10   0
   1   9 -19    5.13    0.87   0
   1   9 -18    5.73    1.18   0
   1   9 -17   22.69    1.35   0
   1   9 -16   71.08    1.81   0
   2   5  -6    5.46    0.36   0
   3   8 -19   54.53    1.78   0
   4   7 -20    7.81    1.27   0
   5   5 -22    0.81    1.16   0
   5   5  -9  602.43    3.02   0
   6   3  -7   87.83    1.03   0
   6   6 -15   15.83    1.15   0
   7   4 -20    1.11    1.17   0
   7   5 -17    7.14    1.20   0
   7   5 -16   96.29    1.94   0
   7   5 -15   39.43    1.41   0
  -8   6 -11   18.37    1.13   0
  -7   7 -18   -0.55    1.15   0
  -7   7 -11    0.10    0.78   0
  -6   4  -5  185.78    1.41   0
  -6   8 -18    0.24    1.18   0
  -5   6  -7    5.22    0.60   0
  -5   7 -21    3.47    1.18   0
  -5   8 -11    8.93    0.85   0
  -4   9 -18    0.17    1.08   0
  -4   9 -17   40.78    1.59   0
  -4   9 -14    0.34    0.92   0
  -3   5  -5    4.92    0.41   0
  -3   7  -8   87.94    1.31   0
  -3   8 -21   -0.01    1.16   0
  -3   9 -19    0.69    1.11   0
  -3   9 -13    7.62    0.93   0
  -2   7  -8  230.70    1.98   0
  -2   8 -10   16.91    0.87   0
  -2   9 -19    2.61    1.17   0
  -2   9 -13    0.28    0.79   0
  -1   5  -5   33.67    0.67   0
  -1   9 -19    1.75    1.10   0
   0   9 -14   82.29    1.64   0
   1   7  -9   76.21    1.21   0
   1   8 -21    0.38    1.04   0
   2   6 -23    8.01    1.30   0
   2   6  -8   88.57    1.26   0
   2   7 -22    2.08    1.09   0
   2   7 -10  204.14    2.04   0
   2   8 -20   18.72    1.37   0
   2   8 -13    3.86    0.86   0
   3   5  -7   62.04    0.99   0
   3   7 -21    6.45    1.24   0
   3   7 -11  306.76    2.51   0
   3   8 -18   12.12    1.04   0
   3   8 -17   16.24    1.30   0
   4   5  -8 1677.52    4.76   0
   4   7 -19    4.56    1.25   0
   4   7 -13   11.05    0.95   0
   6   4  -9    2.70    0.56   0
   6   5 -20    3.40    1.25   0
   7   4 -11    0.18    0.66   0
  -7   6 -19    0.71    1.12   0
  -7   6  -9   42.69    1.09   0
  -7   7 -17    2.77    1.22   0
  -6   5 -21    0.29    1.20   0
  -6   7 -19    9.77    1.31   0
  -6   7 -10    0.75    0.71   0
  -6   8 -17    2.04    1.09   0
  -6   8 -16    4.05    1.15   0
  -6   8 -14    2.05    1.01   0
  -6   8 -13    4.96    0.93   0
  -4   8 -20    2.77    1.20   0
  -4   8 -11   -0.28    0.69   0
  -4   9 -16   19.70    1.27   0
  -3   7 -22   -0.07    1.09   0
  -3   9 -16   29.34    1.39   0
  -3   9 -14   43.00    1.41   0
  -2   5  -5  337.09    1.84   0
  -2   6 -23    0.93    1.13   0
  -2   7 -22    3.61    1.15   0
  -2   8 -21    1.12    1.12   0
  -2   9 -18    1.22    1.11   0
  -2   9 -14   18.07    1.13   0
  -1   8 -21   -0.08    1.14   0
  -1   9 -18    7.87    1.20   0
  -1   9 -17   51.31    1.69   0
  -1   9 -16   47.80    1.61   0
  -1   9 -14   27.41    1.08   0
   1   6 -23    2.28    1.15   0
   1   8 -20    2.51    1.20   0
   2   8 -19   16.73    1.31   0
   3   6 -22    0.82    1.17   0
   4   6 -21    2.65    1.21   0
   4   7 -18    1.29    1.13   0
   4   7 -14    6.49    0.97   0
   5   3  -6    0.42    0.39   0
   5   5 -21    5.50    1.22   0
   6   4 -21    5.84    1.26   0
   6   5 -19    2.44    1.14   0
   6   5 -12    3.23    0.79   0
   7   3  -9    1.79    0.56   0
   7   4 -19    5.84    1.27   0
  -8   6 -15   48.61    1.64   0
  -8   6 -14    2.91    1.21   0
  -8   6 -13    3.78    1.04   0
  -8   6 -12   35.99    1.29   0
  -7   6 -18    0.71    1.29   0
  -7   7 -15    0.58    1.03   0
  -7   7 -13   45.30    1.47   0
  -6   6 -20    2.41    1.16   0
  -5   6 -21    1.24    1.18   0
  -5   7 -20    4.17    1.27   0
  -5   8 -12    1.38    0.62   0
  -4   6  -7   17.66    0.73   0
  -4   7 -21    0.39    1.11   0
  -4   8 -19   12.37    1.34   0
  -3   8 -20    0.55    1.20   0
  -2   8 -20    0.63    1.15   0
  -2   9 -16    1.74    1.01   0
  -1   6 -23   -0.36    0.84   0
  -1   7 -22    0.44    1.11   0
  -1   8 -20    1.91    1.16   0
  -1   8 -11    0.35    0.69   0
   0   6 -23    3.58    0.94   0
   1   8 -19    1.92    1.20   0
   2   4  -5   23.05    0.56   0
   2   5 -23    1.85    1.12   0
   2   7 -21    2.72    1.16   0
   2   8 -18    7.84    0.99   0
   2   8 -17    9.79    1.21   0
   2   8 -16    2.47    1.05   0
   2   8 -15   10.34    1.10   0
   3   7 -12  130.01    1.79   0
   4   5 -22    0.04    1.10   0
   4   7 -16   28.62    1.38   0
   5   4 -22    2.95    1.22   0
   7   4 -18   -0.88    1.31   0
  -7   5 -19    1.60    1.22   0
  -7   6 -10   -0.19    0.75   0
  -6   7 -18    0.12    1.19   0
  -6   7 -11   12.15    0.94   0
  -5   5  -6   34.07    0.79   0
  -5   8 -17    9.83    1.30   0
  -5   8 -13    1.08    0.86   0
  -4   5 -22    2.60    1.16   0
  -4   7  -9    1.43    0.50   0
  -4   8 -18    3.28    1.16   0
  -4   8 -12    5.12    0.87   0
  -3   6 -22    4.16    1.20   0
  -3   6  -7   39.28    0.91   0
  -3   7 -21    0.34    1.20   0
  -3   8 -19   12.36    1.35   0
  -1   6  -7  108.17    1.30   0
  -1   7  -9  190.21    1.93   0
   1   5 -23   -0.05    1.10   0
   1   7 -21    2.05    1.27   0
   1   7 -10    1.15    0.70   0
   1   8 -14    4.83    0.98   0
   2   6 -22    1.18    0.94   0
   2   7 -20    1.31    1.19   0
   2   7 -11   12.00    0.83   0
   3   6 -21    0.03    1.21   0
   3   7 -19   21.41    1.42   0
   3   7 -13    0.08    0.83   0
   4   6 -20   30.00    1.56   0
   5   4  -8   24.56    0.75   0
   6   2  -6    8.44    0.52   0
   6   4 -20    0.25    1.26   0
   6   5 -18    4.24    1.18   0
   6   5 -13    3.74    0.87   0
   7   3 -20    9.46    1.27   0
   7   4 -17    4.65    1.35   0
   7   4 -13    2.55    0.88   0
  -7   5  -8   -0.82    0.59   0
  -7   6 -17    0.09    1.22   0
  -6   5 -20   -0.15    1.16   0
  -6   6 -19    0.35    1.17   0
  -6   7 -17    3.74    1.24   0
  -6   7 -12    0.35    0.84   0
  -5   5 -21    1.71    1.21   0
  -5   6 -20    0.55    1.19   0
  -4   8 -17   22.64    1.42   0
  -3   7  -9    0.93    0.51   0
  -3   8 -18    1.04    1.15   0
  -3   8 -12    6.82    0.88   0
  -2   6 -22    0.99    1.14   0
  -2   6  -7   32.10    0.76   0
  -2   7 -21    0.91    0.96   0
  -2   7  -9    1.12    0.50   0
  -2   8 -19    1.03    1.08   0
  -2   8 -12   39.98    1.23   0
  -1   5 -23    8.20    1.03   0
  -1   6 -22    1.26    1.24   0
  -1   7 -21    3.79    1.24   0
  -1   8 -19   19.94    1.39   0
  -1   8 -12   53.33    1.25   0
   0   5 -23   -0.56    1.07   0
   0   6 -22    6.60    1.32   0
   1   6 -22    4.55    1.00   0
   1   6  -8   32.30    0.81   0
   1   8 -16   22.59    1.34   0
   2   5  -7   10.36    0.62   0
   2   6  -9  429.71    2.74   0
   3   4  -6  241.15    1.63   0
   3   5 -22   -0.15    1.14   0
   3   7 -18   23.24    1.44   0
   3   7 -17   40.47    1.64   0
   4   4 -22   15.62    1.43   0
   4   4  -7    1.59    0.51   0
   4   5 -21    6.19    1.34   0
   4   5  -9    0.87    0.62   0
   4   6 -19    3.68    1.24   0
   4   6 -12    5.03    0.84   0
   5   3 -22   15.54    1.43   0
   6   3 -21    0.47    1.29   0
   6   4 -10   23.31    0.89   0
   6   5 -17    0.12    1.09   0
   6   5 -15    0.53    1.02   0
   6   5 -14   16.72    1.12   0
   7   4 -16   19.47    1.36   0
   7   4 -15    2.19    1.09   0
   7   4 -14    0.74    0.97   0
   8   3 -15    1.26    1.07   0
  -7   5 -18    6.69    1.33   0
  -7   6 -16    6.96    1.28   0
  -7   6 -11    3.85    0.89   0
  -6   4 -20    0.24    1.17   0
  -6   6  -9  132.61    1.69   0
  -6   7 -16   36.15    1.57   0
  -6   7 -15   22.87    1.39   0
  -6   7 -13   17.22    1.17   0
  -5   4 -21    0.15    1.12   0
  -4   7 -19    4.21    1.30   0
  -4   7 -10    2.43    0.73   0
  -4   8 -16   25.02    1.39   0
  -4   8 -14   14.89    1.11   0
  -3   5 -22    0.75    1.10   0
  -3   6 -21    6.47    1.33   0
  -3   7 -20   -0.47    1.16   0
  -3   8 -17   86.51    2.09   0
  -3   8 -13    4.33    0.91   0
  -2   7 -20    5.63    1.25   0
  -2   8 -18    2.48    1.15   0
  -2   8 -13   25.09    1.18   0
  -1   8 -18    3.04    1.10   0
  -1   8 -17   54.50    1.75   0
   1   7 -20    0.05    0.86   0
   2   5 -22    0.21    1.30   0
   2   6 -21    0.18    1.18   0
   2   7 -19    2.87    0.97   0
   2   7 -12    1.03    0.59   0
   3   5  -8 2068.92    5.45   0
   3   6 -20   -0.65    1.25   0
   4   6 -18    7.84    1.27   0
   6   3  -8    7.58    0.59   0
   6   4 -19    4.84    1.33   0
   7   3 -19   33.40    1.60   0
   7   3 -10   32.39    0.96   0
  -7   6 -13   12.42    1.13   0
  -7   6 -12   22.61    1.23   0
  -6   5 -19    4.60    1.33   0
  -6   7 -14    5.01    0.84   0
  -5   4  -5  133.98    1.21   0
  -5   5 -20    1.40    1.18   0
  -4   5  -6   22.82    0.61   0
  -4   6 -20    1.06    1.25   0
  -4   6  -8  254.04    2.11   0
  -3   4 -22    1.25    1.14   0
  -3   7 -19   19.39    1.50   0
  -3   7 -10  155.74    1.90   0
  -3   8 -16   23.71    1.18   0
  -3   8 -14    3.72    0.71   0
  -2   5 -22    0.67    1.20   0
  -2   6 -21   -0.01    1.28   0
  -2   7 -10   25.38    1.01   0
  -2   8 -15   17.04    1.25   0
  -2   8 -14   28.66    1.29   0
  -1   5 -22    9.13    1.31   0
  -1   6 -21   23.84    1.58   0
  -1   7 -20    1.22    0.95   0
  -1   7 -10   28.54    1.02   0
  -1   8 -16  253.88    3.09   0
  -1   8 -14   25.06    1.07   0
   0   5 -22   15.60    1.43   0
   0   6 -21    1.88    1.24   0
   1   4  -5  217.28    1.47   0
   1   5 -22    0.05    1.25   0
   1   6 -21    0.14    1.20   0
   1   7 -19    1.04    1.16   0
   2   7 -18   19.35    1.18   0
   2   7 -17   -0.45    1.16   0
   2   7 -13   45.96    1.34   0
   3   4 -22    0.35    1.22   0
   3   5 -21    1.35    1.28   0
   3   6 -19    0.36    1.17   0
   4   5 -20    3.03    1.30   0
   4   6 -14    0.09    0.91   0
   6   3 -20    5.53    1.27   0
   6   4 -11    1.64    0.74   0
   7   2 -20    0.69    1.21   0
   7   2  -8   -0.12    0.48   0
   7   3 -18   67.99    1.94   0
  -7   4 -18    1.76    1.31   0
  -7   4  -7   82.01    1.22   0
  -7   5 -17    5.15    1.31   0
  -7   5  -9    0.56    0.69   0
  -6   3 -20    0.34    1.26   0
  -6   4  -6  296.03    2.00   0
  -6   6 -17   -0.35    1.23   0
  -5   7 -13    7.00    1.01   0
  -5   7 -12    5.85    0.94   0
  -4   7 -18    8.19    1.28   0
  -4   7 -11    3.42    0.82   0
  -3   5 -21   -0.28    1.16   0
  -3   5  -6    3.50    0.48   0
  -3   6 -20    0.27    1.19   0
  -2   7 -19    2.84    1.30   0
  -1   5  -6  105.06    1.18   0
  -1   7 -19    0.78    1.16   0
   1   6  -9   55.08    1.20   0
   1   7 -18   42.56    1.73   0
   2   4 -22    0.40    1.18   0
   2   5 -21    0.06    1.20   0
   2   6 -20   -0.11    0.88   0
   2   7 -15    3.85    1.04   0
   4   3 -22    9.77    1.33   0
   4   4 -21   13.52    1.46   0
   4   6 -16    5.90    0.89   0
   5   4  -9    5.09    0.64   0
   5   5 -17   19.50    1.42   0
   6   2 -21    5.12    1.26   0
   6   4 -18    0.06    1.20   0
   7   3 -11    0.94    0.73   0
   8   2 -17    5.12    1.28   0
  -7   5 -16   41.13    1.70   0
  -6   4 -19    0.09    1.27   0
  -6   5 -18    1.14    1.28   0
  -6   5  -8   35.06    0.98   0
  -6   6 -16    1.23    1.14   0
  -6   6 -11   -0.73    0.79   0
  -5   4 -20    2.53    1.30   0
  -5   5  -7   -0.07    0.57   0
  -5   7 -15    2.81    0.88   0
  -5   7 -14   29.89    1.38   0
  -4   4 -21    2.34    1.21   0
  -4   5 -20    0.09    1.23   0
  -4   6 -19    2.11    1.33   0
  -4   7 -17    1.09    1.16   0
  -4   7 -12    3.21    0.88   0
  -3   7 -18    1.39    1.19   0
  -3   7 -11   16.10    0.98   0
  -2   4 -22   14.58    1.37   0
  -2   5 -21   13.94    1.44   0
  -2   6 -20   50.08    1.95   0
  -2   6  -8    3.71    0.68   0
  -1   4 -22   27.65    1.59   0
  -1   7 -11    3.28    0.78   0
   0   6 -20   -1.81    1.21   0
   1   4 -22    3.88    1.35   0
   1   5 -21    0.14    1.24   0
   1   5  -7   50.36    0.95   0
   1   6 -20    0.05    1.22   0
   2   6 -19    3.33    1.22   0
   3   3 -22    0.33    1.22   0
   3   5 -20   -0.55    1.31   0
   4   5 -19    3.47    1.20   0
   5   3  -7  246.44    1.77   0
   5   4 -19   10.05    1.37   0
   5   5 -16   44.97    1.63   0
   5   5 -14    0.31    0.99   0
   6   4 -17    0.17    1.22   0
   6   4 -12   -0.19    0.80   0
   7   2 -19    1.50    1.33   0
   7   3 -17   30.11    1.57   0
   8   2 -16   15.84    1.38   0
   8   2 -12    8.12    1.07   0
  -7   4 -17    2.65    1.29   0
  -7   5 -15    0.26    1.16   0
  -7   5 -10   16.79    1.01   0
  -6   6 -15    0.61    1.14   0
  -6   6 -12    3.19    0.94   0
  -5   5 -19   -0.67    1.19   0
  -4   3 -21    0.42    1.26   0
  -4   7 -14    4.16    1.04   0
  -3   4 -21    2.41    1.25   0
  -3   6 -19   24.99    1.60   0
  -3   7 -17   -0.91    1.17   0
  -3   7 -12    4.06    0.89   0
  -2   3 -22    0.57    1.21   0
  -2   7 -17    0.36    1.16   0
  -1   5 -21   24.59    1.63   0
  -1   6 -20    9.31    1.12   0
  -1   7 -12    2.17    0.82   0
   0   4 -22   36.22    1.58   0
   0   5 -21   -0.31    1.24   0
   1   6 -19   18.97    1.49   0
   1   7 -15   17.55    1.05   0
   2   3 -22    0.17    1.19   0
   2   4  -6 1397.68    3.94   0
   2   5  -8   90.12    1.30   0
   3   4 -21    0.99    1.25   0
   3   5  -9  185.77    1.82   0
   3   6 -15  100.85    2.04   0
   3   6 -13    2.41    0.90   0
   4   2 -22    1.43    1.21   0
   4   3  -6    2.81    0.44   0
   4   4 -20   11.55    1.47   0
   4   4  -8  171.06    1.66   0
   6   1 -21    1.53    1.31   0
   6   2 -20    1.83    1.35   0
   6   3 -19   57.35    1.94   0
   6   3  -9    2.34    0.60   0
   6   4 -16    0.95    1.14   0
   6   4 -15    6.61    1.15   0
   6   4 -14    0.43    0.99   0
   6   4 -13    2.86    0.93   0
   7   3 -16   -0.04    1.20   0
   7   3 -15    1.36    1.04   0
   7   3 -13   25.08    1.30   0
   7   3 -12    5.44    0.89   0
   8   1 -18    0.79    1.32   0
   8   2 -15   27.86    1.44   0
  -7   4  -8   -0.50    0.76   0
  -7   5 -14   51.66    1.71   0
  -7   5 -12   16.23    1.29   0
  -7   5 -11    9.78    1.00   0
  -6   3 -19    2.77    1.30   0
  -6   4 -18    0.19    1.21   0
  -6   5 -17    1.53    1.31   0
  -6   6 -14    1.79    1.03   0
  -6   6 -13   17.77    1.19   0
  -5   3 -20    1.42    1.34   0
  -4   5  -7  248.35    1.96   0
  -4   6 -18    1.42    1.23   0
  -3   7 -16   18.83    1.15   0
  -3   7 -14    4.52    1.04   0
  -3   7 -13    4.32    0.94   0
  -2   4 -21    0.24    1.21   0
  -2   6 -19   30.98    1.74   0
  -2   7 -16   37.94    1.61   0
  -2   7 -13   33.55    1.29   0
  -2   7 -12   11.79    0.80   0
  -1   3 -22    6.81    1.35   0
  -1   6 -19   13.16    1.45   0
  -1   6  -9   54.69    1.22   0
  -1   7 -16   20.27    1.38   0
  -1   7 -15   95.76    2.01   0
  -1   7 -13   18.33    1.11   0
   0   3 -22   12.73    1.45   0
   0   6 -19   11.67    1.44   0
   1   6 -10    4.13    0.78   0
   2   4 -21    1.61    1.30   0
   2   5 -20    1.17    0.99   0
   3   2 -22    5.25    1.35   0
   3   4  -7  720.40    3.06   0
   3   5 -19    4.19    1.28   0
   5   4 -18   -1.14    1.30   0
   6   2  -7   26.12    0.77   0
   6   3 -18   20.90    1.53   0
   7   2  -9   -0.13    0.59   0
   7   3 -14    4.54    1.07   0
  -7   3 -17   63.52    2.01   0
  -7   4 -16    6.95    1.33   0
  -7   5 -13    1.68    1.01   0
  -6   2 -19   13.71    1.52   0
  -6   3  -5   58.50    0.89   0
  -6   5 -16    0.42    1.16   0
  -6   5  -9   34.61    1.06   0
  -5   2 -20    0.64    1.30   0
  -5   4 -19   -0.06    1.33   0
  -5   5 -18    6.06    1.29   0
  -4   5 -19   -0.81    1.19   0
  -4   6 -17    1.28    1.25   0
  -3   3 -21   -0.26    1.28   0
  -3   4  -5   22.71    0.60   0
  -3   6 -18   47.72    1.87   0
  -3   6  -9  235.62    2.12   0
  -2   5 -20   29.23    1.70   0
  -2   6  -9  433.93    2.87   0
  -2   7 -15    6.63    0.89   0
  -2   7 -14    2.82    0.76   0
  -1   2 -22    1.35    1.17   0
  -1   4 -21   11.11    1.50   0
  -1   5 -20    5.18    1.41   0
  -1   7 -14   22.23    1.03   0
   0   4 -21    3.75    1.32   0
   0   5 -20    0.44    1.27   0
   1   4 -21    0.69    1.38   0
   1   5 -20    0.95    0.97   0
   1   6 -18   17.38    1.41   0
   2   2 -22   -0.14    1.26   0
   2   5 -19    1.93    1.26   0
   2   6 -13    6.82    0.95   0
   2   6 -12    2.05    0.63   0
   3   3 -21    1.76    1.37   0
   3   4 -20   17.24    1.61   0
   3   5 -18    6.43    1.33   0
   4   4 -19    0.42    1.31   0
   4   5 -16   15.07    1.37   0
   4   5 -13   61.27    1.54   0
   5   4 -17   14.11    1.41   0
   7   0 -20    2.43    1.29   0
   7   1 -19   10.74    1.53   0
   8   1 -17   -0.71    1.29   0
  -6   3 -18    4.50    1.32   0
  -6   4 -17    5.93    1.31   0
  -5   4  -6   23.24    0.74   0
  -5   5 -17   11.96    1.41   0
  -5   5  -8    1.88    0.50   0
  -4   3 -20   -0.24    1.33   0
  -4   6 -16    6.89    1.27   0
  -3   2 -21    1.99    1.29   0
  -3   4 -20    0.76    1.29   0
  -3   5 -19   -0.45    1.25   0
  -3   5  -7  238.32    1.90   0
  -3   6 -17    9.85    1.36   0
  -2   3 -21    9.75    1.46   0
  -2   4  -5  186.55    1.41   0
  -2   5  -7    1.52    0.56   0
  -2   6 -18   10.57    1.11   0
  -1   5  -7   22.81    0.75   0
  -1   6 -18  104.24    2.40   0
   0   2 -22    0.21    1.20   0
   0   6 -18   -0.44    0.88   0
   1   5  -8   84.38    1.29   0
   1   6 -11   40.67    1.10   0
   2   3 -21    4.09    1.36   0
   2   4 -20   -0.09    1.27   0
   2   5  -9   63.99    1.26   0
   2   6 -15    2.01    1.03   0
   2   6 -14   62.76    1.62   0
   4   2 -21    0.51    1.32   0
   4   3 -20    0.03    1.37   0
   4   5 -15   14.66    1.05   0
   4   5 -14    3.91    1.03   0
   5   2 -20   13.81    1.58   0
   5   3 -19    8.34    1.39   0
   5   3  -8    1.59    0.58   0
   5   4 -16    0.14    1.14   0
   6   1 -20    3.54    1.40   0
   6   2 -19    4.88    1.36   0
   6   3 -10    4.11    0.73   0
   7   1  -7   16.13    0.61   0
   7   2 -17    1.64    1.33   0
   8   0 -18   -0.65    1.33   0
   8   1 -16    2.83    1.31   0
  -7   3 -16    4.87    1.37   0
  -7   4 -14    7.43    1.42   0
  -7   4  -9   -0.07    0.76   0
  -6   5 -15    0.15    1.12   0
  -6   5 -10    7.78    0.86   0
  -5   3 -19    0.87    1.28   0
  -5   4 -18   -0.90    1.28   0
  -4   4 -19    4.14    1.41   0
  -4   5 -18   12.56    1.23   0
  -4   6 -11    1.96    0.82   0
  -3   6 -16    2.39    1.18   0
  -3   6 -10    1.15    0.54   0
  -2   4 -20    1.75    1.36   0
  -2   5 -19    0.06    1.35   0
  -2   6 -17    4.30    1.31   0
  -2   6 -10   34.20    1.14   0
  -1   3 -21    7.48    1.45   0
  -1   5 -19    9.48    1.41   0
  -1   6 -17  109.21    2.38   0
   0   3 -21   17.28    1.61   0
   0   5 -19    2.29    1.27   0
   0   6 -17   17.94    1.41   0
   1   4 -20    1.49    1.43   0
   1   5 -19    0.44    0.92   0
   1   6 -16   42.94    1.64   0
   1   6 -12   23.23    1.09   0
   2   1 -22   -0.76    1.19   0
   2   5 -18    0.93    1.25   0
   3   2 -21    0.38    1.38   0
   3   4 -19   -0.12    1.26   0
   3   5 -17   49.56    1.64   0
   3   5 -11  166.72    2.04   0
   4   4 -18   -0.38    1.23   0
   5   2  -6   70.10    0.96   0
   5   4 -14    8.81    1.10   0
   5   4 -13    3.25    0.97   0
   5   4 -12    3.61    0.90   0
   6   3 -16   32.96    1.62   0
   6   3 -11    5.36    0.82   0
   7  -1 -20    2.01    1.08   0
   7  -1 -20    1.72    0.79   0
   7   0 -19    1.10    1.58   0
   7   1 -18    8.01    1.47   0
   7   2 -10   -0.00    0.69   0
   8   1 -15    6.16    1.39   0
  -7   3  -7   66.90    1.25   0
  -7   4 -10    1.08    0.85   0
  -6   4 -16   -0.81    1.20   0
  -6   5 -13    0.40    1.05   0
  -6   5 -12    5.51    1.04   0
  -6   5 -11    0.52    0.86   0
  -5   2 -19    1.85    1.37   0
  -4   2 -20    2.04    1.27   0
  -4   5 -17    1.62    1.30   0
  -4   5  -8   18.89    0.89   0
  -4   6 -14    0.42    0.99   0
  -4   6 -12   22.50    0.97   0
  -3   3 -20   -1.09    1.32   0
  -3   4 -19    6.76    1.36   0
  -3   5 -18    5.20    1.33   0
  -3   6 -11   20.93    1.07   0
  -2   2 -21   -0.01    1.24   0
  -2   6 -16   56.11    1.85   0
  -1   4 -20    4.93    1.14   0
  -1   6 -16   39.80    1.66   0
  -1   6 -11    0.33    0.77   0
   0   4 -20   13.20    1.49   0
   0   6 -16   30.12    1.54   0
   1   5 -18    3.52    1.34   0
   1   6 -14  140.85    2.17   0
   2   2 -21    0.85    1.37   0
   2   4 -19    0.30    1.32   0
   2   4  -7  180.02    1.63   0
   2   5 -17   27.84    1.61   0
   3   3 -20   12.53    1.49   0
   3   4  -8   12.62    0.76   0
   3   5 -16    4.89    0.93   0
   3   5 -15   19.07    1.33   0
   4   1 -21    0.91    1.06   0
   4   2 -20    0.63    1.30   0
   4   3 -19    1.92    1.36   0
   4   3  -7  485.21    2.54   0
   4   4 -17   39.77    1.78   0
   5   1 -20    8.33    1.44   0
   5   3 -18  105.13    2.29   0
   6   2 -18   13.52    1.54   0
   6   3 -15    7.57    1.26   0
   7   2 -15   15.34    1.35   0
   7   2 -11   -0.81    0.78   0
   8   0 -17    1.32    1.36   0
   8   1 -14    1.72    1.17   0
   8   1 -11    7.35    0.89   0
  -7   2 -16    7.74    1.43   0
  -7   3 -15   45.45    1.79   0
  -7   4 -12   54.29    1.60   0
  -7   4 -11    0.18    0.94   0
  -6   1 -18    2.80    1.47   0
  -6   3 -17   33.09    1.70   0
  -6   4  -8   80.61    1.36   0
  -5   1 -19    0.13    1.29   0
  -5   3 -18    0.59    1.34   0
  -5   4 -17    8.30    1.44   0
  -4   1 -20    1.60    1.28   0
  -4   4 -18    1.28    1.29   0
  -3   2 -20    1.14    1.28   0
  -3   6 -14   11.63    1.18   0
  -3   6 -13    3.60    0.98   0
  -3   6 -12   31.96    1.20   0
  -2   1 -21    2.01    1.33   0
  -2   3 -20    4.56    1.43   0
  -2   4 -19    0.82    1.28   0
  -2   5 -18    5.03    1.30   0
  -2   6 -15    0.92    1.09   0
  -2   6 -14   15.12    1.22   0
  -2   6 -13   28.29    1.25   0
  -2   6 -12    2.71    0.90   0
  -1   2 -21    0.77    1.03   0
  -1   5 -18    2.45    1.30   0
  -1   5  -8   57.93    1.15   0
  -1   6 -15   24.19    1.40   0
  -1   6 -14   37.26    1.42   0
  -1   6 -13    8.95    1.03   0
   0   2 -21    4.60    1.40   0
   0   5 -18    0.25    1.25   0
   1   4 -19    5.52    1.39   0
   1   5  -9  491.16    3.03   0
   2   3 -20    0.59    1.40   0
   2   5 -16   36.92    1.64   0
   3   1 -21    0.30    1.38   0
   3   3  -6    5.57    0.48   0
   3   4 -18    3.87    1.31   0
   3   5 -14   17.39    1.02   0
   3   5 -13   60.27    1.44   0
   4   0 -21    0.63    1.37   0
   4   4 -16    9.02    1.30   0
   4   4 -10    9.78    0.68   0
   5   2 -19    9.77    1.22   0
   5   3 -17   65.11    2.06   0
   6   2  -8  113.89    1.39   0
   6   3 -14    9.31    1.13   0
   6   3 -13   10.49    1.08   0
   7   1 -17    1.41    1.38   0
   7   2 -14   61.92    1.76   0
   7   2 -13   54.93    1.57   0
   7   2 -12   24.21    1.19   0
   8  -1 -18    3.18    1.44   0
   8   1 -13    0.21    1.00   0
   8   1 -12  100.40    1.79   0
  -6   0 -18    0.63    1.46   0
  -6   4 -15    1.42    1.25   0
  -5   0 -19    2.28    1.40   0
  -5   4  -7  243.22    2.01   0
  -5   5 -10   35.81    1.07   0
  -4   5 -16   28.25    1.56   0
  -2   5 -17   14.96    1.48   0
  -2   5  -8   34.43    1.00   0
  -1   1 -21    1.01    1.34   0
  -1   3 -20    9.44    1.47   0
  -1   4 -19   35.67    1.87   0
   0   1 -21    2.78    1.31   0
   0   3 -20    3.04    1.46   0
   0   4 -19    1.06    1.33   0
   0   5 -17   25.75    1.58   0
   1   5 -17   31.20    1.44   0
   2   1 -21    4.22    1.44   0
   2   4 -18   -0.52    1.29   0
   2   5 -15   31.19    1.49   0
   3   2 -20    2.36    1.45   0
   3   3 -19    0.20    1.32   0
   3   4 -17   61.37    1.99   0
   4   3 -18   15.02    1.55   0
   5   0 -20    7.91    1.47   0
   6  -1 -20   -0.71    1.33   0
   6   2 -17   31.28    1.68   0
   7  -1 -19    4.96    1.52   0
   7   0 -18    7.92    1.53   0
   7   1  -8   18.61    0.76   0
   8   0 -16    9.60    1.47   0
  -7   2 -15    0.39    1.48   0
  -7   3 -14   18.11    1.43   0
  -7   3  -8   35.58    1.07   0
  -6   2 -17    6.03    1.35   0
  -6   3 -16   23.82    1.61   0
  -6   3  -6    0.14    0.53   0
  -5   2 -18   -0.10    1.39   0
  -5   3  -5  177.07    1.44   0
  -5   4 -16    5.70    1.36   0
  -4   4 -17    2.45    1.33   0
  -4   5 -15   44.10    1.72   0
  -3   1 -20    0.77    1.30   0
  -3   3 -19    1.57    1.07   0
  -3   4 -18    3.83    1.07   0
  -3   4  -6   70.27    1.03   0
  -3   5 -16   42.44    1.77   0
  -2   2 -20   12.70    1.48   0
  -1   0 -21    8.50    1.49   0
  -1   4  -6  295.78    1.93   0
  -1   5 -17   27.22    1.38   0
   1   4 -18    7.05    1.41   0
   1   5 -16    7.00    1.34   0
   1   5 -10    0.97    0.79   0
   2   0 -21    2.83    1.30   0
   2   2 -20    4.37    1.47   0
   2   3 -19    7.82    1.53   0
   2   5 -12   17.73    0.91   0
   3   0 -21    1.67    1.06   0
   3   4  -9    3.40    0.72   0
   4   1 -20    3.36    1.15   0
   4   2 -19    2.15    1.42   0
   4   4 -14    1.56    1.03   0
   4   4 -13   -0.05    0.88   0
   4   4 -12    4.90    0.93   0
   5   1 -19   17.62    1.68   0
   5   2 -18    2.30    1.33   0
   5   3 -16    1.11    0.96   0
   6  -2 -20    7.33    1.54   0
   6   0 -19    1.94    1.47   0
   6   1  -6   26.02    0.67   0
   6   2 -16    0.30    1.29   0
   8  -2 -18   13.10    1.61   0
   8  -1 -17    5.22    1.49   0
  -7   3 -13   62.58    1.82   0
  -6   1 -17   -0.09    1.42   0
  -6   4 -13   32.31    1.49   0
  -6   4 -12   22.52    1.26   0
  -6   4 -10    0.54    0.84   0
  -5   1 -18    0.02    1.33   0
  -5   3 -17    1.68    0.99   0
  -5   4 -15   11.01    1.33   0
  -4   1 -19    1.58    1.38   0
  -4   5 -14   -1.08    1.07   0
  -4   5 -13   50.52    1.57   0
  -4   5 -11   19.64    1.07   0
  -4   5 -10    1.78    0.79   0
  -3   2 -19   71.16    2.24   0
  -3   5  -9   11.27    0.70   0
  -2   1 -20    9.48    1.54   0
  -2   3 -19   13.23    1.55   0
  -2   4  -6    1.79    0.34   0
  -2   5 -16    1.14    1.17   0
  -2   5  -9  136.03    1.76   0
  -1   2 -20   13.43    1.31   0
  -1   3 -19    1.19    1.42   0
  -1   4 -18    0.32    1.34   0
  -1   5 -16   -0.30    1.18   0
  -1   5  -9   28.29    1.05   0
   0   0 -21   -0.46    1.01   0
   0   2 -20    0.05    1.39   0
   0   3 -19    1.58    1.33   0
   0   4 -18   32.71    1.75   0
   1   0 -21   -0.87    1.30   0
   1   5 -15   46.00    1.66   0
   1   5 -14    1.61    1.00   0
   2  -1 -21   -0.16    1.21   0
   2   4 -17   35.63    1.75   0
   2   4  -8  495.69    2.84   0
   3  -1 -21    4.25    1.31   0
   3   1 -20    4.25    1.49   0
   3   3 -18   28.06    1.72   0
   3   4 -16   25.39    1.50   0
   3   4 -10   15.53    0.92   0
   4   0 -20   10.92    1.53   0
   4   3  -8  197.66    1.85   0
   5  -1 -20    0.57    1.46   0
   5   2  -7   41.55    0.95   0
   5   3 -14   34.73    1.46   0
   5   3 -11   16.14    0.98   0
   6   2 -15    1.58    1.17   0
   6   2  -9  103.44    1.47   0
   7   0 -17    6.61    1.39   0
   7   1 -15    2.54    1.41   0
   8   0 -15    7.82    1.37   0
  -7   1 -15    1.39    1.52   0
  -7   3 -11   28.68    1.32   0
  -7   3 -10    6.97    0.97   0
  -7   3  -9    2.89    0.80   0
  -6   2 -16    0.43    1.33   0
  -6   4 -11   13.17    1.06   0
  -5   4  -8    7.72    0.77   0
  -4   0 -19    3.03    1.48   0
  -4   4 -16    6.00    1.37   0
  -4   4  -7   15.67    0.76   0
  -4   5 -12    1.97    0.91   0
  -3   3 -18    3.92    1.39   0
  -3   4 -17    6.38    1.12   0
  -3   5 -14   34.56    1.51   0
  -2   0 -20    8.75    1.54   0
  -2   4 -17    6.87    1.36   0
  -2   5 -15    1.71    1.14   0
  -1   1 -20    3.06    1.45   0
  -1   5 -15   70.34    1.92   0
  -1   5 -10   21.56    1.03   0
   0   5 -15   51.05    1.69   0
   0   5 -14  248.95    2.96   0
   1  -1 -21    1.21    1.22   0
   1   4 -17  103.62    2.44   0
   1   5 -13   12.98    1.07   0
   1   5 -12   57.06    1.34   0
   2   1 -20    0.34    1.46   0
   2   3 -18    9.21    1.43   0
   2   4 -16    3.59    1.21   0
   3   2 -19   -0.46    1.08   0
   3   4 -15    0.72    1.14   0
   4   1 -19   -0.00    1.48   0
   4   2 -18   15.38    1.60   0
   4   3 -16    7.40    1.35   0
   5   0 -19   17.19    1.67   0
   5   2 -17    2.26    1.33   0
   6  -1 -19   43.82    2.07   0
   6   2 -14   15.40    1.27   0
   6   2 -10    9.54    0.84   0
   7  -3 -19    0.57    1.48   0
   7  -1 -18    2.78    1.41   0
   7   0  -6    2.06    0.44   0
   8  -3 -18    0.55    1.51   0
   8  -1 -16    1.03    1.56   0
   8   0 -14    3.45    1.26   0
  -6  -1 -17   10.90    1.63   0
  -6   3 -14   25.39    1.52   0
  -5  -1 -18    0.59    1.39   0
  -5   0 -18   -0.60    1.35   0
  -5   2 -17    6.09    1.39   0
  -5   3 -16    1.49    1.29   0
  -4  -1 -19   -0.09    1.37   0
  -4   3 -17    1.39    1.30   0
  -4   4 -15    1.61    1.19   0
  -3   1 -19    1.95    1.46   0
  -3   4 -16   41.90    1.80   0
  -3   5 -13   11.01    1.09   0
  -3   5 -12   -0.50    0.90   0
  -3   5 -11    1.37    0.87   0
  -2  -1 -20    3.94    1.41   0
  -2   2 -19    4.33    1.41   0
  -2   3 -18    3.63    1.43   0
  -2   5 -14   49.95    1.64   0
  -1   0 -20    3.50    1.38   0
  -1   2 -19   12.60    1.59   0
  -1   4 -17   20.88    1.59   0
  -1   5 -14   41.17    1.55   0
   0   1 -20    2.96    1.14   0
   0   4 -17    6.61    1.32   0
   0   5 -12    3.12    0.90   0
   2   2 -19    0.96    1.39   0
   2   3  -6 1128.94    3.64   0
   2   4  -9    8.52    0.83   0
   3   0 -20    0.37    1.38   0
   3   3 -17    3.37    1.36   0
   3   3  -7  263.05    1.95   0
   3   4 -14   18.01    1.06   0
   3   4 -13    0.56    0.95   0
   3   4 -12   11.29    1.00   0
   3   4 -11   89.01    1.52   0
   5  -2 -20    1.79    1.13   0
   5   1 -18    2.06    1.35   0
   5   2 -16    1.37    1.20   0
   6   2 -12    0.37    0.91   0
   6   2 -11    1.77    0.84   0
   7   1 -10    3.48    0.79   0
   8  -4 -18    0.70    1.62   0
   8   0 -13    1.40    1.14   0
   8   0 -10    0.34    0.91   0
  -7   2 -13  505.01    4.27   0
  -6   2 -15   80.76    2.19   0
  -5  -2 -18    2.16    1.41   0
  -5   1 -17    9.41    1.48   0
  -5   3 -15    2.26    1.28   0
  -5   3  -6   20.48    0.82   0
  -5   4 -13    8.87    1.19   0
  -5   4 -12    9.44    1.13   0
  -5   4 -10   80.33    1.61   0
  -5   4  -9  123.92    1.69   0
  -4   1 -18   25.07    1.82   0
  -4   3  -5   79.35    1.01   0
  -3   0 -19    0.80    1.42   0
  -3   2 -18   20.41    1.70   0
  -3   3 -17   -1.10    1.32   0
  -3   4  -7  197.81    1.79   0
  -2   1 -19    3.10    1.43   0
  -2   4  -7  305.45    2.16   0
  -2   5 -12   14.99    0.87   0
  -1  -1 -20    1.35    1.32   0
  -1   3 -18   26.16    1.48   0
  -1   4  -7  134.37    1.48   0
  -1   5 -12  118.08    1.86   0
   0   0 -20    1.26    1.41   0
   0   3 -18   25.00    1.66   0
   0   4 -16   12.61    1.41   0
   1   0 -20    1.98    1.44   0
   1   4 -16  281.73    3.51   0
   1   4  -8  116.73    1.43   0
   2   0 -20   -0.36    1.38   0
   2   3 -17   31.53    1.74   0
   2   4 -15    2.23    0.86   0
   3  -1 -20   -0.67    1.44   0
   3   1 -19    3.18    1.55   0
   3   2 -18   20.08    1.63   0
   4  -2 -20    0.40    1.37   0
   4   0 -19    6.03    1.55   0
   4   2 -17   14.49    1.57   0
   4   2  -6   31.81    0.73   0
   4   3  -9   11.37    0.67   0
   5  -1 -19   28.93    1.86   0
   6  -2 -19    0.73    1.43   0
   7  -2 -18   12.18    1.67   0
   7  -1 -17    7.42    1.55   0
   7   0 -16   51.57    1.92   0
   7   1 -13   21.94    1.28   0
   7   1 -11    4.32    0.88   0
   8   0 -12   14.25    1.15   0
   8   0 -11   40.12    1.32   0
  -7   1 -14    0.31    1.32   0
  -7   2 -12  152.70    2.43   0
  -6   0 -16    9.37    1.48   0
  -6   2  -5  140.54    1.37   0
  -6   3 -13   12.28    1.26   0
  -6   3  -8   67.91    1.34   0
  -5   2 -16    1.07    1.37   0
  -5   4 -11   14.57    1.08   0
  -4   0 -18    4.45    1.52   0
  -4   3 -16    3.15    1.32   0
  -4   4 -14    8.62    1.22   0
  -4   4  -8  115.35    1.50   0
  -3  -2 -19    0.05    1.36   0
  -2   2 -18    1.80    1.46   0
  -2   3 -17   40.96    1.93   0
  -1  -2 -20    0.96    1.42   0
  -1   1 -19    6.41    1.58   0
  -1   4 -16    9.08    1.08   0
   0  -1 -20    0.71    1.40   0
   1  -1 -20    0.98    1.41   0
   2  -1 -20   -0.75    1.42   0
   2   1 -19    0.54    1.43   0
   2   2 -18    6.67    1.53   0
   2   4 -14    6.23    0.88   0
   2   4 -13    8.78    1.08   0
   2   4 -10    0.69    0.60   0
   3  -2 -20    2.56    1.33   0
   3   3 -16   19.29    1.25   0
   4   1 -18   37.68    1.94   0
   4   3 -14   31.08    1.43   0
   5   0 -18    0.35    1.52   0
   5   1 -17    3.83    1.43   0
   5   2 -15    3.05    1.25   0
   6  -3 -19    6.93    1.60   0
   7   0 -15    0.83    1.26   0
   8  -3 -17    3.69    1.55   0
   8  -2 -16   11.55    1.73   0
   8  -1 -15   -0.40    1.26   0
  -7   2 -11   82.25    1.83   0
  -7   2  -8   27.90    1.16   0
  -6  -1 -16   -0.23    1.42   0
  -6   1 -15   12.06    1.44   0
  -6   2 -14  169.14    2.78   0
  -6   3 -12    1.29    1.03   0
  -6   3 -11    1.11    0.97   0
  -6   3  -9   -0.48    0.78   0
  -5   0 -17    6.05    1.47   0
  -4  -1 -18   -0.10    1.49   0
  -4   4 -13    1.10    1.05   0
  -4   4 -12   18.51    1.18   0
  -4   4  -9    0.53    0.78   0
  -3   1 -18   24.65    1.81   0
  -3   3 -16    0.36    1.32   0
  -3   3  -5  156.05    1.35   0
  -3   4 -14   31.98    1.52   0
  -3   4  -8  335.00    2.49   0
  -2   0 -19   -0.05    1.38   0
  -1   2 -18    8.99    1.60   0
  -1   3 -17    8.56    1.47   0
  -1   4 -15   26.87    1.52   0
   0  -2 -20   -0.09    1.32   0
   0   1 -19   20.24    1.50   0
   0   2 -18    7.95    1.55   0
   0   3 -17    1.41    1.32   0
   0   4 -15   52.45    1.76   0
   0   4  -8   43.61    0.97   0
   1  -2 -20    2.08    1.37   0
   1   4 -14   53.66    1.69   0
   1   4  -9  233.09    2.14   0
   2  -2 -20    1.66    1.40   0
   2   3 -16    2.52    1.29   0
   3  -3 -20    0.40    1.42   0
   3   0 -19    4.95    1.59   0
   3   1 -18   16.13    1.64   0
   3   2 -17    2.10    1.39   0
   3   3  -8  217.66    1.96   0
   4  -1 -19   25.27    1.92   0
   4   2 -16    6.25    1.41   0
   4   3 -12   17.07    1.11   0
   5  -2 -19   10.62    1.70   0
   5   2 -14   -0.16    1.14   0
   6  -4 -19    4.54    1.58   0
   7  -3 -18    6.13    1.55   0
   7   0  -7   10.60    0.73   0
   8  -1 -14    5.38    1.28   0
  -7   0 -14    0.20    1.43   0
  -7   1 -13   -0.05    1.28   0
  -7   2  -9   21.22    1.08   0
  -6  -2 -16   -0.46    1.56   0
  -6   3 -10    1.16    0.86   0
  -5  -2 -17    2.08    1.48   0
  -5  -1 -17   -0.42    1.44   0
  -5   1 -16    3.54    1.44   0
  -5   3 -13    3.47    1.14   0
  -5   3  -7  100.29    1.43   0
  -4  -3 -18    0.28    1.49   0
  -4  -2 -18    1.07    1.45   0
  -4   2 -16    3.11    1.41   0
  -4   3 -15   35.53    1.49   0
  -4   4 -11   17.78    1.08   0
  -4   4 -10   24.17    1.10   0
  -3   0 -18    2.83    1.51   0
  -3   2 -17    4.61    1.11   0
  -3   4 -13    5.67    1.07   0
  -2  -2 -19    4.40    1.56   0
  -2  -1 -19    0.80    1.38   0
  -2   1 -18   98.68    2.60   0
  -2   3  -5 1346.41    3.77   0
  -2   4 -14   42.87    1.62   0
  -2   4  -8   16.09    0.85   0
  -1   0 -19    0.39    1.41   0
  -1   4 -14  107.13    2.16   0
  -1   4  -8    0.26    0.46   0
   0   0 -19   16.20    1.74   0
   0   4 -14    3.71    1.11   0
   0   4  -9    0.90    0.82   0
   1  -3 -20    1.33    1.06   0
   1   0 -19    1.69    1.52   0
   1   3  -6 1159.03    3.74   0
   1   4 -13    6.37    1.04   0
   1   4 -12  109.36    1.92   0
   1   4 -10   42.64    1.24   0
   2  -3 -20    0.91    1.31   0
   2   0 -19    0.83    1.45   0
   2   2 -17    2.13    1.34   0
   3   3 -14    1.25    1.09   0
   4   1 -17    5.16    1.45   0
   5  -3 -19   22.54    1.81   0
   5  -1 -18   10.65    1.62   0
   5   1 -16   10.08    1.47   0
   5   2 -13    4.78    1.08   0
   6   1  -8    1.77    0.63   0
   7  -4 -18    1.15    1.61   0
   7  -2 -17   36.48    1.96   0
   7  -1 -16   -0.91    1.41   0
   8  -4 -17    3.09    1.61   0
  -7   1 -12    7.57    1.38   0
  -6   0 -15   47.59    1.98   0
  -6   2 -13  331.90    3.57   0
  -5  -3 -17    1.67    1.50   0
  -4   0 -17   -0.30    1.47   0
  -4   3 -14    1.68    1.22   0
  -3  -1 -18    6.53    1.52   0
  -3   3 -15   -0.23    1.23   0
  -3   4 -12   76.62    1.73   0
  -3   4 -10   21.08    1.07   0
  -3   4  -9  125.04    1.67   0
  -2  -3 -19    0.94    1.15   0
  -2   2 -17   29.40    1.79   0
  -2   4  -9   85.13    1.50   0
  -1  -1 -19   -0.70    1.40   0
  -1   1 -18    3.26    1.46   0
  -1   2 -17    4.49    1.39   0
  -1   3 -16   57.25    1.97   0
  -1   4 -13   16.93    1.19   0
  -1   4  -9   32.12    1.12   0
   0  -1 -19    0.00    1.42   0
   0   1 -18    1.23    1.44   0
   0   3 -16    3.96    1.29   0
   0   4 -13   11.16    1.07   0
   0   4 -12   13.65    1.09   0
   0   4 -10    1.18    0.86   0
   2  -1 -19    8.11    1.55   0
   2   1 -18    8.96    1.23   0
   2   3 -15   15.36    1.37   0
   3  -1 -19   23.45    1.60   0
   3   2 -16    1.05    1.34   0
   3   3 -13    2.86    1.03   0
   4  -2 -19    1.18    1.41   0
   4   2 -15    0.51    1.19   0
   4   2  -7   16.43    0.74   0
   5  -4 -19   -0.65    1.41   0
   5   0 -17   -0.21    1.35   0
   5   2 -12   -0.66    0.92   0
   5   2 -11    2.20    0.88   0
   5   2 -10  150.36    1.94   0
   7  -5 -18    0.45    1.58   0
   7   0 -13   10.63    1.43   0
   8  -5 -17    1.24    1.74   0
   8  -3 -16   -0.17    1.51   0
  -7   0 -13   33.45    1.68   0
  -6  -1 -15    0.90    1.61   0
  -6   1 -14   10.77    1.41   0
  -6   2 -12  497.62    4.11   0
  -6   2  -6    6.23    0.65   0
  -5   0 -16    9.91    1.47   0
  -5   1 -15   17.80    1.50   0
  -5   2 -14  153.81    2.69   0
  -5   3 -12   38.24    1.47   0
  -5   3 -11   34.07    1.33   0
  -5   3  -8    6.21    0.78   0
  -4  -1 -17    5.56    1.48   0
  -4   2 -15    2.80    1.30   0
  -3  -4 -18    0.74    1.46   0
  -3  -3 -18    0.40    1.45   0
  -3   2 -16   34.68    1.78   0
  -2   0 -18    2.39    1.44   0
  -2   4 -12    7.97    0.78   0
  -1  -3 -19    0.60    1.47   0
  -1  -2 -19    9.69    1.32   0
  -1   4 -10    1.84    0.88   0
   0  -2 -19    2.83    1.42   0
   0   2 -17   40.53    1.72   0
   0   4 -11    2.01    0.66   0
   1  -1 -19   -0.35    1.08   0
   2   3 -14   45.87    1.65   0
   3  -2 -19    9.99    1.65   0
   3   0 -18    1.79    1.44   0
   3   1 -17    6.01    1.49   0
   3   3 -12   17.40    1.10   0
   3   3 -11   -0.50    0.84   0
   3   3 -10  354.32    2.78   0
   4  -3 -19    1.43    1.49   0
   4  -1 -18    6.05    1.65   0
   4   1 -16   11.31    1.46   0
   4   2 -14    1.02    1.15   0
   5  -2 -18    3.22    1.65   0
   5   1 -15   43.97    1.79   0
   5   1  -6  216.71    1.65   0
   6   1 -12   -0.10    0.97   0
   7  -3 -17   16.78    1.80   0
   7  -1 -15    0.11    1.37   0
   7   0  -8   45.30    1.06   0
   8  -6 -17    4.88    1.76   0
   8  -1 -12    0.18    1.07   0
  -7   1 -11   -0.61    1.10   0
  -6  -2 -15    8.10    1.77   0
  -6   2 -11   88.95    1.98   0
  -5  -1 -16   10.14    1.62   0
  -5   3 -10  101.85    1.81   0
  -4  -2 -17   -0.48    1.53   0
  -4   3 -13   20.96    1.34   0
  -3   0 -17    4.79    1.48   0
  -3   3 -14   55.91    1.82   0
  -3   3  -6    0.80    0.48   0
  -2  -1 -18    0.32    1.47   0
  -2   1 -17   52.49    2.09   0
  -2   2 -16    5.64    1.47   0
  -1   0 -18    0.21    1.38   0
   0  -4 -19   -0.67    1.44   0
   0  -3 -19    2.38    1.48   0
   1  -3 -19    2.99    1.42   0
   1  -2 -19    6.30    1.48   0
   1   0 -18    0.77    1.49   0
   1   3  -7  318.61    2.19   0
   2  -3 -19   -0.02    1.41   0
   2  -2 -19   11.76    1.36   0
   2   0 -18   30.19    1.90   0
   2   1 -17    2.97    1.44   0
   2   2 -16   -0.51    0.94   0
   2   3  -8   59.92    1.09   0
   3  -3 -19    1.00    1.45   0
   3   2  -6   15.67    0.61   0
   4  -4 -19    1.61    1.39   0
   4   0 -17    2.62    1.48   0
   4   2 -13   11.95    1.19   0
   4   2  -8  195.81    1.90   0
   5  -1 -17   28.93    1.87   0
   6   1 -11    3.42    0.89   0
   7  -2 -16   28.84    1.82   0
   7   0 -12    1.49    0.98   0
   7   0 -11    0.35    0.93   0
   7   0 -10   -0.53    0.91   0
   7   0  -9   41.15    1.13   0
   8  -4 -16    1.14    1.56   0
   8  -1 -11    8.82    1.10   0
   8  -1 -10    9.32    1.11   0
   8  -1  -9   39.51    1.15   0
   9  -3 -13   31.60    1.76   0
  -7   0 -12   27.67    1.58   0
  -6   0 -14   14.18    1.52   0
  -6   1 -13   17.00    1.46   0
  -6   2 -10   47.87    1.45   0
  -6   2  -7  110.45    1.54   0
  -5  -4 -16    5.01    1.59   0
  -5  -3 -16    0.22    1.57   0
  -5  -2 -16   12.02    1.73   0
  -5   0 -15    2.86    1.36   0
  -5   2 -13  230.84    3.06   0
  -5   2  -5   57.49    0.95   0
  -4  -4 -17    0.06    1.51   0
  -4  -3 -17    2.68    1.51   0
  -4   3 -12   12.97    1.17   0
  -3   1 -16    6.79    1.47   0
  -3   2 -15   10.05    1.43   0
  -3   3 -13   14.51    1.27   0
  -2  -3 -18    2.91    1.51   0
  -2  -2 -18    2.12    1.56   0
  -2   3 -14  107.51    2.26   0
  -2   3  -6   75.45    1.08   0
  -1  -1 -18    3.49    1.53   0
  -1   1 -17    8.69    1.48   0
  -1   2 -16    7.84    1.41   0
  -1   3 -14   21.20    1.40   0
  -1   3  -6  111.14    1.26   0
   0   1 -17   40.38    1.98   0
   0   2 -16   30.86    1.75   0
   0   3 -14   93.87    2.09   0
   1  -4 -19   -0.73    1.39   0
   2  -1 -18    2.95    1.54   0
   2   3 -12    0.55    0.89   0
   2   3 -10  166.32    2.05   0
   2   3  -9   96.89    1.54   0
   3  -5 -19    2.05    1.34   0
   3  -1 -18    1.40    1.50   0
   3   0 -17    0.47    1.43   0
   3   2 -14   62.09    1.83   0
   4  -2 -18   37.82    2.12   0
   4   1 -15    1.05    1.23   0
   4   2 -12    1.29    0.94   0
   5  -3 -18   11.81    1.68   0
   5   1 -14    1.25    0.87   0
   7  -4 -17    3.59    1.55   0
   7  -1 -14    5.03    1.37   0
   8  -3 -15    1.63    1.51   0
   9  -5 -15   -0.23    1.50   0
   9  -4 -14    7.58    1.72   0
  -7   1  -9   15.45    1.08   0
  -7   1  -8    0.62    0.82   0
  -6   2  -9  118.87    1.85   0
  -6   2  -8  403.50    2.96   0
  -5   1 -14    7.88    1.42   0
  -4   3 -11   93.39    1.82   0
  -4   3 -10  203.44    2.38   0
  -4   3  -8  197.67    2.04   0
  -3  -1 -17    1.29    1.41   0
  -2  -4 -18    5.46    1.28   0
  -2   0 -17   21.56    1.71   0
  -2   3 -13   11.78    1.20   0
  -1  -2 -18   -0.57    1.46   0
   0  -1 -18    0.61    1.42   0
   0   3 -13    6.08    1.01   0
   1  -1 -18   19.87    1.78   0
   1   3 -13    0.06    0.69   0
   1   3  -8   90.72    1.39   0
   3  -2 -18    1.28    1.58   0
   4  -3 -18   48.86    2.18   0
   4  -1 -17    7.95    1.60   0
   4   0 -16   -0.92    1.34   0
   4   2  -9  178.83    1.92   0
   5  -4 -18    7.10    1.65   0
   5  -2 -17    2.84    1.58   0
   5   0 -15   -0.08    1.29   0
   5   1 -13    7.27    1.17   0
   5   1  -7  159.93    1.61   0
   6  -3 -17    2.56    1.63   0
   7  -5 -17    4.14    1.65   0
   7  -3 -16    3.22    1.58   0
   8  -5 -16   -0.88    1.62   0
   8  -2 -13   40.07    1.74   0
  -7   0 -11   57.89    1.75   0
  -6   0 -13   27.90    1.65   0
  -6   1 -12   29.62    1.48   0
  -5  -1 -15    8.13    1.57   0
  -4   2 -13   30.31    1.53   0
  -3  -5 -17   -0.51    1.58   0
  -3  -4 -17    6.36    1.62   0
  -3  -2 -17    6.82    1.58   0
  -3   0 -16    6.35    1.53   0
  -3   2 -14   16.81    1.44   0
  -3   3 -12  156.93    2.26   0
  -3   3 -11   67.06    1.58   0
  -3   3  -7   78.50    1.17   0
  -2  -1 -17    1.18    1.44   0
  -2   1 -16    8.06    1.16   0
  -2   3 -12   11.20    1.08   0
  -1  -5 -18    0.43    1.53   0
  -1  -4 -18    0.29    1.63   0
  -1  -3 -18    3.82    1.50   0
  -1   0 -17    4.91    1.48   0
  -1   1 -16    0.31    1.43   0
  -1   2 -15    9.88    1.41   0
   0  -2 -18    4.29    1.60   0
   0   0 -17    2.89    1.52   0
   0   3  -7   11.38    0.56   0
   1  -2 -18    4.70    1.55   0
   1   0 -17    2.11    1.52   0
   1   3 -12  132.64    2.01   0
   1   3  -9    2.18    0.84   0
   2  -2 -18   13.42    1.77   0
   2   1 -16    7.54    1.16   0
   2   2 -14  106.90    2.25   0
   3  -3 -18   -1.60    1.37   0
   3   1 -15   29.70    1.65   0
   3   2 -13   32.56    1.43   0
   3   2  -7    4.02    0.61   0
   4   1 -14    2.29    1.20   0
   5  -6 -18    0.15    1.43   0
   5  -5 -18    4.60    1.46   0
   5  -1 -16   70.08    2.30   0
   6  -4 -17   -1.52    1.61   0
   6   0  -6  465.78    2.41   0
   7  -6 -17    7.94    1.61   0
   7  -1 -13    0.23    1.22   0
   8  -6 -16   10.73    1.80   0
   9  -6 -15    4.32    1.65   0
  -6  -3 -14    8.08    1.79   0
  -6  -2 -14   12.21    1.65   0
  -6   1 -11   33.77    1.47   0
  -5  -2 -15    3.25    1.51   0
  -5   0 -14    4.35    1.41   0
  -5   2 -11   -1.16    0.97   0
  -5   2  -6   38.17    0.95   0
  -4  -6 -16    1.58    1.72   0
  -4  -5 -16    3.76    1.57   0
  -4  -3 -16    3.91    1.57   0
  -4  -2 -16    5.85    1.53   0
  -3   1 -15    3.69    1.31   0
  -3   3 -10   49.17    1.37   0
  -3   3  -9    9.03    0.90   0
  -3   3  -8  237.79    2.19   0
  -2  -2 -17    6.26    1.62   0
  -2   2 -14    4.75    1.26   0
  -2   3 -11  243.94    2.64   0
  -2   3  -7    4.14    0.46   0
  -1  -1 -17    5.82    1.60   0
  -1   3 -12   76.09    1.72   0
  -1   3  -7   25.42    0.73   0
   0  -5 -18    2.83    1.53   0
   0  -4 -18    6.17    1.62   0
   0  -3 -18    8.32    1.61   0
   0   1 -16   18.63    1.36   0
   0   3 -12    2.15    0.67   0
   0   3 -11   24.00    1.15   0
   0   3  -8   12.56    0.82   0
   1   3 -10    7.88    0.72   0
   3  -4 -18   -0.49    1.48   0
   3  -1 -17   15.95    1.41   0
   3   0 -16   -0.15    1.40   0
   3   2 -12    0.21    0.95   0
   4  -6 -18   15.12    1.66   0
   4  -2 -17    3.59    1.56   0
   5  -3 -17    1.17    1.63   0
   7  -4 -16    1.25    1.60   0
   7  -1 -12   -0.26    1.24   0
   9  -5 -14    2.33    1.60   0
   9  -4 -13   -1.14    1.39   0
  -6  -1 -13   12.43    1.50   0
  -6   0 -12   23.92    1.46   0
  -6   1  -5    0.57    0.62   0
  -5  -5 -15   -0.27    1.63   0
  -5  -4 -15    9.02    1.74   0
  -5  -3 -15    1.30    1.57   0
  -5   2 -10  309.50    2.97   0
  -5   2  -7  369.27    2.62   0
  -4  -4 -16   -0.35    1.50   0
  -4   2 -12   18.79    1.30   0
  -4   2  -5    3.97    0.48   0
  -3  -1 -16    6.55    1.54   0
  -3   2 -13   41.70    1.63   0
  -2  -5 -17    4.16    1.58   0
  -2  -4 -17    4.77    1.57   0
  -2  -3 -17   -0.47    1.56   0
  -2   0 -16   46.93    1.78   0
  -2   1 -15   73.11    2.20   0
  -2   3 -10   31.57    1.20   0
  -2   3  -9    0.77    0.82   0
  -1   2 -14    5.98    1.25   0
  -1   3  -9  383.44    2.86   0
  -1   3  -8   72.19    1.31   0
   0  -1 -17   21.42    1.76   0
   0   2 -14   54.42    1.79   0
   0   3 -10   41.04    1.12   0
   0   3  -9   13.66    0.75   0
   1  -6 -18    1.32    1.43   0
   1  -5 -18    4.07    1.56   0
   1  -4 -18    2.74    1.45   0
   1  -1 -17    1.29    1.47   0
   2  -1 -17    0.20    1.08   0
   2   0 -16   13.83    1.64   0
   2   1 -15   43.66    1.82   0
   2   2 -13   24.71    1.32   0
   3  -6 -18    1.12    1.42   0
   3  -5 -18    2.73    1.42   0
   3  -2 -17    1.72    1.51   0
   3   1 -14   22.35    1.48   0
   3   2 -11    6.27    0.93   0
   3   2 -10   21.28    1.07   0
   3   2  -9   72.03    1.41   0
   3   2  -8  280.19    2.27   0
   4  -1 -16    5.22    1.53   0
   4   0 -15   23.42    1.59   0
   4   1 -13    0.57    1.09   0
   5  -4 -17  113.32    2.87   0
   5  -1 -15    0.89    1.37   0
   5   1 -10  107.20    1.65   0
   5   1  -9   32.55    0.96   0
   6  -6 -17    0.95    1.59   0
   6  -3 -16    6.79    1.70   0
   6  -2 -15   51.66    2.02   0
   6  -1 -14    1.73    1.33   0
   6   0  -7   36.63    0.94   0
   7  -5 -16    3.52    1.60   0
   7  -3 -15    0.39    1.54   0
   7  -1  -6   33.36    0.81   0
   8  -5 -15    0.31    1.47   0
   8  -2 -11    4.72    1.24   0
  -7  -1 -11    1.02    1.24   0
  -6   1 -10    5.48    1.01   0
  -5  -1 -14   53.87    2.04   0
  -5   2  -9  501.15    3.49   0
  -5   2  -8   72.74    1.42   0
  -4   1 -13    4.50    1.22   0
  -4   2 -11  174.81    2.43   0
  -3  -2 -16    8.98    1.63   0
  -3   0 -15   88.10    2.39   0
  -2  -1 -16    0.69    1.41   0
  -2   2 -13    1.28    1.11   0
  -1  -3 -17   23.39    1.81   0
  -1  -2 -17   31.30    1.68   0
  -1   1 -15   17.11    1.52   0
   0  -2 -17    0.25    1.48   0
   0   0 -16    0.45    1.46   0
   1   0 -16   51.85    2.11   0
   2  -2 -17   10.07    1.71   0
   2   2 -12   30.76    1.33   0
   3  -1 -16    2.87    1.46   0
   3   0 -15   -0.27    1.29   0
   4   1 -12    8.57    1.11   0
   4   1  -6    1.20    0.48   0
   5  -5 -17    1.13    1.48   0
   5   0 -13    0.26    1.13   0
   6   0 -10    5.58    0.91   0
   6   0  -9   14.06    1.00   0
   6   0  -8    2.35    0.70   0
   7  -6 -16   33.09    2.00   0
   8  -4 -14   18.23    1.73   0
   8  -3 -13    0.63    1.37   0
   9  -6 -14    1.65    1.63   0
   9  -4 -12    5.76    1.39   0
  -6  -2 -13   27.39    1.78   0
  -6   1  -9   14.30    1.04   0
  -5  -2 -14    0.22    1.49   0
  -4  -7 -15    1.13    1.57   0
  -4  -2 -15    1.03    1.51   0
  -3  -6 -16    2.72    1.67   0
  -3  -5 -16    0.58    1.61   0
  -3   2 -12   40.42    1.49   0
  -2   0 -15    1.40    1.38   0
  -1  -6 -17    0.00    1.57   0
  -1  -5 -17    0.88    1.65   0
  -1  -4 -17    4.54    1.67   0
  -1  -1 -16   23.98    1.78   0
   0  -3 -17    6.07    1.64   0
   0   2 -13    1.39    0.78   0
   2   1 -14   17.23    1.42   0
   2   2 -11   16.35    1.08   0
   2   2  -7   77.71    1.19   0
   3  -3 -17    5.20    1.58   0
   4   0 -14   42.31    1.77   0
   5  -7 -17    0.67    1.45   0
   5  -6 -17    1.38    1.53   0
   5  -3 -16    2.63    1.57   0
   6  -1 -13    3.16    1.27   0
   7  -8 -16    0.16    1.45   0
   7  -7 -16   -1.54    1.59   0
   7  -4 -15    1.92    1.58   0
   7  -1 -10    1.55    0.90   0
   7  -1  -7    2.33    0.61   0
   8  -6 -15    2.26    1.66   0
   8  -2 -10    4.15    0.98   0
   8  -2  -9    6.83    1.05   0
   9  -5 -13   35.36    1.89   0
  -7  -1 -10   47.70    1.65   0
  -6  -4 -13    3.35    1.76   0
  -6  -3 -13    0.38    1.47   0
  -6  -1 -12    3.46    1.28   0
  -6   0 -11   49.99    1.65   0
  -6   1  -8  181.33    2.14   0
  -6   1  -7  166.22    1.91   0
  -5  -3 -14    3.36    1.61   0
  -5   1 -11    1.11    1.05   0
  -4  -6 -15    2.55    1.75   0
  -4  -5 -15    0.20    1.56   0
  -4  -4 -15    2.33    1.55   0
  -4  -3 -15    8.47    1.69   0
  -4   2 -10  403.34    3.27   0
  -4   2  -9   81.22    1.58   0
  -4   2  -6  248.16    1.96   0
  -3  -1 -15    0.81    1.42   0
  -3   1 -13   22.66    1.47   0
  -3   2 -11   52.80    1.52   0
  -3   2  -5   52.66    0.87   0
  -2  -2 -16    6.80    1.56   0
  -2   2 -12   -0.08    0.99   0
  -1   0 -15   17.47    1.62   0
  -1   1 -14    1.23    1.24   0
  -1   2 -12    6.56    1.08   0
   0  -7 -17   -0.34    1.49   0
   0  -6 -17    0.92    1.64   0
   0  -5 -17    0.96    1.58   0
   0  -4 -17    1.60    1.61   0
   0  -1 -16    2.75    1.48   0
   0   1 -14   39.75    1.72   0
   0   2 -12    1.09    0.94   0
   1  -4 -17    0.27    1.45   0
   1  -3 -17   -0.48    1.15   0
   1  -1 -16   55.92    2.24   0
   2   2 -10   23.30    1.12   0
   2   2  -9   84.02    1.51   0
   3  -4 -17   21.06    1.88   0
   4  -7 -17    5.61    1.53   0
   4  -6 -17    1.86    1.52   0
   4  -5 -17    7.65    1.59   0
   4   1 -11    0.36    0.68   0
   5  -2 -15   -0.23    1.47   0
   5   0 -12    5.43    1.11   0
   6  -3 -15   -0.03    1.50   0
   6  -2 -14    0.56    1.39   0
   7  -3 -14    6.59    1.13   0
   7  -1  -8    0.62    0.70   0
   8  -7 -15    0.60    1.68   0
   8  -5 -14    2.49    1.77   0
   8  -3 -12   13.44    1.48   0
   8  -2  -8   28.23    1.04   0
   9  -7 -14   23.25    1.96   0
   9  -4 -11   11.85    1.49   0
  -5  -5 -14    2.35    1.69   0
  -5  -4 -14    9.68    1.74   0
  -5  -1 -13   78.96    2.22   0
  -5   0 -12   30.53    1.54   0
  -5   1 -10  107.53    1.95   0
  -4   1 -12    3.42    0.86   0
  -3  -2 -15   10.41    1.61   0
  -2  -6 -16    5.05    1.76   0
  -2  -5 -16    3.01    1.61   0
  -2  -4 -16    8.48    1.72   0
  -2  -3 -16   10.17    1.32   0
  -2  -1 -15    0.49    1.38   0
  -2   2 -11   17.96    1.17   0
  -1  -2 -16    4.89    1.51   0
   0   0 -15    1.08    1.01   0
   1  -7 -17   -0.55    1.19   0
   1  -6 -17   -0.70    1.56   0
   1  -5 -17    0.09    1.45   0
   1   2  -6  434.53    2.34   0
   2  -7 -17    2.65    1.55   0
   2  -2 -16   13.86    1.76   0
   2   1 -13   -0.31    1.07   0
   3  -7 -17    1.10    1.48   0
   3  -6 -17    2.81    1.53   0
   3  -5 -17    2.50    1.22   0
   3  -1 -15   15.27    1.65   0
   3   0 -14   43.50    1.80   0
   3   1 -12    2.29    1.01   0
   4  -3 -16    5.11    1.60   0
   4   1 -10   82.00    1.50   0
   4   1  -9   89.26    1.53   0
   4   1  -8   21.92    0.92   0
   5  -4 -16   13.05    1.79   0
   6  -7 -16    1.33    1.50   0
   6  -6 -16    4.48    1.68   0
   7  -5 -15    2.75    1.65   0
   7  -2 -12    9.69    1.28   0
   8  -9 -15   -0.73    1.65   0
   8  -8 -15    1.20    1.60   0
   9  -9 -14    1.20    1.74   0
   9  -8 -14   -1.22    1.68   0
  -6  -2 -12    2.99    1.38   0
  -6   0 -10   -0.05    0.96   0
  -5  -2 -13   35.31    1.80   0
  -4  -2 -14   -0.54    1.45   0
  -4   1 -11   44.44    1.52   0
  -3  -7 -15   15.54    1.83   0
  -3  -3 -15   -0.02    1.49   0
  -3   1 -12   19.44    1.31   0
  -3   2  -6    1.99    0.52   0
  -2   0 -14    8.22    1.42   0
  -2   1 -13   -0.20    0.77   0
  -1  -3 -16   18.68    1.79   0
  -1  -1 -15   30.03    1.83   0
  -1   1 -13   38.36    1.61   0
   0   1 -13   28.96    1.48   0
   0   2 -11    6.58    0.74   0
   1  -2 -16    1.97    1.09   0
   1   2 -10   61.04    1.45   0
   1   2  -9    0.63    0.86   0
   1   2  -7    3.69    0.60   0
   2  -1 -15   36.63    1.92   0
   2   0 -14  133.71    2.62   0
   3   1 -11   96.56    1.81   0
   4  -4 -16    3.26    1.56   0
   4  -2 -15   32.86    1.94   0
   4  -1 -14   21.75    1.61   0
   5  -3 -15    4.06    1.59   0
   5  -1 -13   52.77    1.82   0
   6  -8 -16   -0.67    1.45   0
   6  -4 -15    4.54    1.61   0
   7  -6 -15    4.76    1.70   0
   8  -6 -14   -0.52    1.62   0
   8  -3 -11   33.25    1.51   0
   9  -5 -12    4.61    1.46   0
   9  -4 -10    6.66    1.31   0
  -6  -3 -12    1.12    1.47   0
  -6   0  -9    0.73    0.91   0
  -5   0 -11   10.82    1.21   0
  -5   1  -9  324.16    2.94   0
  -4  -8 -14    0.14    1.60   0
  -4  -3 -14    6.25    1.61   0
  -3  -6 -15    5.52    1.74   0
  -3   2  -8    5.04    0.82   0
  -3   2  -7  186.81    1.85   0
  -2  -2 -15    8.05    1.58   0
  -2   2 -10  104.05    1.69   0
  -1  -7 -16   -0.42    1.23   0
  -1  -6 -16    1.65    1.67   0
  -1  -5 -16    1.33    1.65   0
  -1  -4 -16    0.50    1.15   0
   0  -8 -16    2.51    1.71   0
   0  -3 -16   10.55    1.66   0
   0  -1 -15    1.61    1.41   0
   0   2 -10    7.06    0.92   0
   0   2  -6  756.50    3.11   0
   1  -3 -16    0.70    1.51   0
   1  -1 -15    0.61    1.36   0
   1   2  -8    0.15    0.51   0
   2   1 -12   16.83    1.18   0
   3  -4 -16    9.86    1.68   0
   3  -2 -15   26.39    1.83   0
   3   0 -13   -0.40    1.08   0
   4  -5 -16   24.45    1.87   0
   4   0 -12   14.80    1.23   0
   5  -9 -16    1.34    1.43   0
   5  -8 -16    2.96    1.50   0
   5  -7 -16    8.27    1.63   0
   5  -6 -16    9.16    1.64   0
   5  -2 -14    4.16    1.39   0
   5   0 -10   23.14    1.13   0
   5   0  -6    0.68    0.53   0
   7  -9 -15   -1.13    1.72   0
   7  -8 -15   -0.24    1.55   0
   7  -7 -15    2.96    1.70   0
   7  -2 -11    6.55    1.14   0
   9  -7 -13    6.70    1.70   0
  -6  -5 -12    0.09    1.62   0
  -6  -4 -12   -0.49    1.49   0
  -5  -7 -13    0.91    1.77   0
  -5  -4 -13    4.04    1.50   0
  -5  -3 -13   10.51    1.50   0
  -5   1  -8  462.57    3.24   0
  -5   1  -5   19.62    0.73   0
  -4  -7 -14   10.13    1.77   0
  -4  -6 -14    0.08    1.69   0
  -4  -5 -14    0.52    1.63   0
  -4  -4 -14    3.73    1.62   0
  -3  -2 -14    1.37    1.39   0
  -3   1 -11  255.49    2.90   0
  -2  -8 -15    0.34    1.69   0
  -2  -3 -15   32.18    1.95   0
  -2  -1 -14   10.39    1.49   0
  -2   1 -12    1.79    1.03   0
  -2   2  -9   41.94    1.10   0
  -2   2  -8  458.30    2.98   0
  -2   2  -7   91.47    1.33   0
  -2   2  -6  223.60    1.75   0
  -1  -2 -15   18.47    1.70   0
  -1   1 -12  157.01    2.44   0
  -1   2  -9  146.71    1.91   0
  -1   2  -6    9.43    0.57   0
   0  -7 -16    1.09    1.64   0
   0  -6 -16   -0.08    1.65   0
   0  -5 -16    4.48    1.65   0
   0  -4 -16    1.35    1.15   0
   0   1 -12  153.13    2.37   0
   0   2  -9  129.61    1.70   0
   0   2  -8  128.08    1.64   0
   0   2  -7   39.87    0.94   0
   1  -8 -16    0.46    1.60   0
   1  -4 -16    1.20    1.55   0
   2  -9 -16    6.31    1.68   0
   2  -2 -15    6.55    1.56   0
   2   1 -11   12.99    1.09   0
   3  -9 -16    2.31    1.57   0
   3  -5 -16   22.01    1.91   0
   3   1 -10   94.60    1.59   0
   4  -9 -16    1.63    1.44   0
   4  -8 -16   -1.10    1.49   0
   4  -7 -16    0.40    1.51   0
   4  -6 -16    2.23    1.51   0
   4  -3 -15    3.93    1.58   0
   5  -4 -15    0.87    1.58   0
   5   0  -8   75.95    1.37   0
   7  -5 -14    0.81    1.57   0
   7  -2 -10   34.23    1.44   0
   8  -8 -14    5.62    1.67   0
   8  -3 -10    6.17    1.14   0
   9  -5 -11    1.41    1.30   0
  -6  -1 -10   66.84    1.77   0
  -6   0  -8    9.86    0.96   0
  -5  -6 -13    1.71    1.63   0
  -5  -2 -12  139.40    2.66   0
  -5   0 -10    9.74    1.11   0
  -5   1  -7 1293.01    4.95   0
  -5   1  -6    1.92    0.65   0
  -4  -2 -13  144.47    2.81   0
  -2  -6 -15    5.89    1.76   0
  -2  -5 -15    3.80    1.70   0
  -1  -9 -15    0.68    1.67   0
  -1  -3 -15    0.45    1.49   0
  -1  -1 -14    5.92    1.46   0
  -1   2  -8  219.31    2.03   0
  -1   2  -7  346.65    2.33   0
   0  -2 -15    2.42    1.11   0
   1  -7 -16    0.12    1.51   0
   1  -6 -16    7.90    1.68   0
   1  -5 -16    5.26    1.30   0
   2  -8 -16    0.82    1.51   0
   2  -7 -16   -0.37    1.53   0
   2   0 -13    8.85    1.00   0
   3  -8 -16    0.81    1.47   0
   3  -7 -16    3.32    1.54   0
   3  -6 -16    6.06    1.59   0
   3  -3 -15    3.18    1.53   0
   3   0 -12    5.33    1.10   0
   3   1  -9   63.00    1.26   0
   3   1  -8   13.27    0.87   0
   3   1  -7  280.14    2.13   0
   4  -2 -14    3.79    1.41   0
   4  -1 -13    5.97    0.99   0
   4   0 -11    1.90    0.91   0
   5  -5 -15    2.27    1.59   0
   5  -3 -14    0.15    1.48   0
   6 -10 -15    6.34    1.62   0
   6  -7 -15   -0.28    1.60   0
   6  -6 -15   16.24    1.53   0
   6  -2 -12   14.47    1.35   0
   6  -1  -9   61.61    1.41   0
   7  -4 -13    6.66    1.48   0
   7  -3 -12    5.78    1.25   0
   8 -10 -14   -0.46    1.63   0
   8  -9 -14   -0.16    1.66   0
   9  -9 -13    1.04    1.75   0
  -6   0  -7    7.85    0.83   0
  -5  -1 -11    2.32    1.21   0
  -3  -8 -14    2.36    1.75   0
  -3  -3 -14   10.65    1.58   0
  -3   0 -12   54.54    1.58   0
  -2  -2 -14    4.66    1.44   0
  -2   1 -11   41.66    1.42   0
  -1  -8 -15    0.10    1.72   0
  -1  -4 -15    2.25    1.60   0
   0  -3 -15   -0.85    1.45   0
   0   0 -13    2.42    0.89   0
   0   1 -11    2.95    0.98   0
   1  -3 -15    8.65    1.61   0
   1  -1 -14   36.59    1.58   0
   2   1 -10    6.94    0.98   0
   3  -1 -13    6.22    1.25   0
   4  -4 -15    3.38    1.49   0
   4   0 -10   34.16    1.26   0
   5 -10 -15    1.04    1.43   0
   5  -6 -15   10.00    1.69   0
   5  -1 -11    6.29    1.08   0
   6  -9 -15    0.90    1.44   0
   6  -8 -15    0.48    1.48   0
   6  -3 -13    4.25    1.06   0
   6  -1  -8    1.73    0.72   0
   6  -1  -6   18.69    0.82   0
   8  -6 -13   -1.03    1.51   0
   8  -5 -12   12.81    1.75   0
   8  -4 -11    0.82    1.23   0
   8  -3  -9    4.08    0.95   0
   9 -10 -13    1.13    1.65   0
   9  -7 -12    3.21    1.78   0
  -6  -4 -11    2.26    1.48   0
  -6  -2 -10   10.21    1.27   0
  -6  -1  -9    7.62    1.07   0
  -6   0  -6    4.54    0.71   0
  -6   0  -5  156.34    1.61   0
  -5  -8 -12   -0.08    1.77   0
  -5  -3 -12   10.20    1.48   0
  -5   0  -9   25.71    1.21   0
  -4  -4 -13   18.53    1.72   0
  -4  -3 -13   10.47    1.56   0
  -3  -7 -14   21.66    1.94   0
  -3  -6 -14    4.47    1.77   0
  -3  -2 -13  114.82    2.53   0
  -2  -9 -14   -0.15    1.71   0
  -2  -3 -14   36.01    1.92   0
  -2  -1 -13    8.09    1.39   0
  -2   0 -12   16.83    1.32   0
  -1  -7 -15    0.70    1.61   0
  -1  -6 -15    2.21    1.68   0
  -1  -5 -15    1.02    1.51   0
  -1  -2 -14   50.58    2.04   0
   0  -9 -15    2.32    1.33   0
   0  -8 -15    1.70    1.60   0
   0  -4 -15    3.46    1.56   0
   1  -4 -15    0.03    1.44   0
   2 -10 -15    5.43    1.66   0
   2  -2 -14    3.20    1.45   0
   2   0 -12    2.42    1.03   0
   2   1  -9  402.56    2.98   0
   3 -10 -15   14.49    1.75   0
   3  -4 -15    2.39    1.52   0
   3   0 -11  132.89    2.14   0
   4 -10 -15   14.00    1.80   0
   4  -5 -15    2.78    1.58   0
   4  -3 -14   11.56    1.65   0
   5  -9 -15    3.63    1.58   0
   5  -8 -15    1.44    1.54   0
   5  -7 -15   15.67    1.78   0
   5  -4 -14   21.49    1.81   0
   6  -2 -11   44.38    1.58   0
   7  -3 -11   12.51    1.33   0
   7  -2  -8   53.25    1.28   0
   7  -2  -5   16.32    0.71   0
   8  -7 -13    0.76    1.61   0
   8  -3  -8    2.44    0.83   0
   9  -6 -11    1.43    1.45   0
   9  -5 -10    1.25    1.26   0
  -6  -5 -11    3.12    1.59   0
  -5  -7 -12    0.52    1.70   0
  -5  -6 -12    2.39    1.58   0
  -5  -5 -12    0.88    1.51   0
  -5  -4 -12    8.40    1.56   0
  -5  -2 -11   22.21    1.50   0
  -4 -10 -12   -0.10    1.67   0
  -4  -7 -13   16.00    1.86   0
  -4  -6 -13    3.35    1.66   0
  -4  -5 -13    0.40    1.59   0
  -4   1  -5  386.78    2.25   0
  -3  -1 -12    0.52    1.18   0
  -2  -4 -14   21.43    1.81   0
  -2   1 -10  313.93    2.88   0
  -1 -10 -14    0.05    1.74   0
  -1  -1 -13   32.35    1.67   0
  -1   0 -12    0.70    1.09   0
   0  -7 -15    6.32    1.73   0
   0  -6 -15    0.04    1.62   0
   0  -2 -14   30.05    1.76   0
   0  -1 -13   13.09    1.38   0
   0   0 -12    5.96    1.13   0
   0   1 -10    0.90    0.90   0
   1  -9 -15   14.20    1.80   0
   1  -8 -15    1.85    1.59   0
   1  -5 -15    3.80    1.57   0
   1  -2 -14    1.73    1.36   0
   1  -1 -13   -0.93    1.21   0
   2  -9 -15   -0.69    1.57   0
   2  -1 -13   22.63    1.29   0
   2   1  -8   38.53    1.11   0
   3  -9 -15   -0.32    1.50   0
   4  -9 -15    2.50    1.60   0
   4  -8 -15    7.47    1.65   0
   4  -7 -15    7.32    1.66   0
   4  -6 -15   12.77    1.70   0
   4  -2 -13   19.05    1.49   0
   4   0  -9    0.47    0.81   0
   5  -2 -12    0.17    1.14   0
   5  -1 -10    1.10    0.90   0
   6  -6 -14    0.32    1.57   0
   6  -3 -12   11.03    1.38   0
   7  -4 -12    0.98    1.33   0
   7  -2  -7   11.50    0.78   0
   7  -2  -6   18.73    0.85   0
   8  -8 -13    6.28    1.76   0
   8  -4 -10    1.56    1.27   0
   8  -3  -7   39.84    1.10   0
   8  -3  -6    5.13    0.75   0
  -6  -3 -10    2.80    1.30   0
  -6  -1  -8   39.06    1.32   0
  -5  -1 -10   36.65    1.30   0
  -5   0  -8  253.70    2.53   0
  -4   1  -6  232.33    1.92   0
  -3  -9 -13    5.95    1.86   0
  -3  -3 -13    3.63    1.48   0
  -3   1  -8 1643.94    5.79   0
  -2  -7 -14    0.28    1.70   0
  -2  -6 -14    4.16    1.71   0
  -2  -5 -14   18.92    1.83   0
  -2  -2 -13    3.40    1.34   0
  -2   1  -9  882.49    4.50   0
  -1  -9 -14    5.40    1.72   0
  -1  -3 -14   19.88    1.40   0
   0  -3 -14   29.13    1.84   0
   1  -7 -15    3.33    1.64   0
   1  -6 -15    4.93    1.62   0
   2  -8 -15    0.38    1.55   0
   2  -7 -15   -1.70    1.60   0
   2   0 -11    8.32    1.03   0
   2   1  -7  175.78    1.68   0
   3  -8 -15    9.07    1.68   0
   3  -7 -15    9.43    1.74   0
   3  -6 -15    0.99    1.14   0
   3  -3 -14   33.54    1.63   0
   3  -2 -13   51.95    1.94   0
   3  -1 -12   11.03    1.24   0
   3   0 -10    5.93    0.97   0
   4  -4 -14   -0.25    1.47   0
   4  -1 -11   52.82    1.58   0
   4   0  -8  260.47    2.31   0
   5  -5 -14   -0.52    1.54   0
   6 -11 -14    0.14    1.44   0
   6 -10 -14   11.29    1.65   0
   6  -7 -14    1.13    1.65   0
   7  -3 -10   12.16    1.18   0
   8 -10 -13    1.42    1.74   0
   8  -9 -13    1.81    1.74   0
   9 -12 -12    1.49    1.76   0
   9  -9 -12    4.41    1.77   0
   9  -5  -9  259.25    2.92   0
  -6  -2  -9   22.04    1.31   0
  -5  -3 -11    7.99    1.45   0
  -4  -9 -12   13.99    1.99   0
  -4  -3 -12    2.63    1.36   0
  -3  -8 -13    0.12    1.76   0
  -3  -4 -13    2.00    1.50   0
  -2 -10 -13    0.63    1.74   0
  -2  -1 -12   46.19    1.72   0
  -2   0 -11    1.60    0.72   0
  -1  -8 -14    1.75    1.79   0
  -1  -5 -14   46.04    2.13   0
  -1  -4 -14   -0.04    1.41   0
  -1   1  -9  315.82    2.74   0
   0 -10 -14    0.63    1.61   0
   0   1  -9   57.73    1.38   0
   1  -3 -14   30.66    1.57   0
   1   1  -8  138.82    1.75   0
   2 -11 -14    0.96    1.60   0
   2  -2 -13    0.92    1.32   0
   2  -1 -12  101.17    2.15   0
   3  -4 -14  120.12    2.83   0
   4  -2 -12    2.60    1.14   0
   4   0  -7  245.44    2.06   0
   4   0  -6   51.99    0.97   0
   5 -11 -14    6.16    1.62   0
   5  -2 -11   49.09    1.60   0
   5  -1  -9    4.21    0.88   0
   6  -9 -14    2.10    1.53   0
   6  -8 -14   -1.18    1.22   0
   9 -11 -12    1.81    1.67   0
   9 -10 -12    0.65    1.62   0
   9  -7 -11   78.12    2.32   0
  -6  -5 -10    5.13    1.66   0
  -6  -4 -10   47.22    1.85   0
  -6  -1  -7    4.71    0.87   0
  -5  -8 -11   -0.26    1.65   0
  -5  -2 -10    2.99    1.14   0
  -5  -1  -9   18.02    1.17   0
  -5   0  -7   19.30    0.95   0
  -4 -11 -11   -0.57    1.91   0
  -4  -8 -12    1.31    1.77   0
  -4  -4 -12    2.52    1.46   0
  -3  -7 -13   37.05    2.13   0
  -3  -2 -12   61.20    1.77   0
  -3  -1 -11   22.17    1.36   0
  -3   1  -7 1229.66    4.61   0
  -3   1  -6   88.37    1.25   0
  -3   1  -5 2494.87    5.48   0
  -2  -3 -13   20.28    1.60   0
  -2   1  -8  111.49    1.66   0
  -1 -11 -13   -0.71    1.83   0
  -1  -7 -14    1.40    1.60   0
  -1  -6 -14   -0.26    1.51   0
  -1  -1 -12   -0.88    1.12   0
  -1   1  -8   42.93    1.17   0
   0  -5 -14   12.16    1.67   0
   0  -4 -14    2.42    1.12   0
   0  -1 -12    1.57    1.13   0
   0   0 -11   50.92    1.38   0
   0   1  -8    1.13    0.75   0
   1 -10 -14    9.68    1.83   0
   1  -4 -14   32.41    1.89   0
   1  -2 -13    3.86    1.35   0
   1  -1 -12   30.14    1.50   0
   1   1  -7  139.84    1.57   0
   1   1  -6   79.67    1.12   0
   2   0 -10  132.97    2.01   0
   3  -5 -14   28.92    1.85   0
   3  -1 -11   16.08    1.17   0
   3   0  -9   50.09    1.31   0
   4 -11 -14    4.56    1.32   0
   4 -10 -14    4.59    1.58   0
   4  -6 -14   21.94    1.77   0
   4  -1 -10  111.88    1.91   0
   5  -9 -14    0.02    1.60   0
   5  -7 -14   -0.13    1.51   0
   5  -3 -12    2.24    1.26   0
   6  -3 -11  105.66    2.18   0
   7  -4 -11    7.32    1.26   0
   8  -7 -12    1.21    1.55   0
   8  -4  -9    0.97    1.00   0
   9  -5  -8   11.10    1.26   0
  -6  -6 -10   13.80    1.75   0
  -6  -3  -9    2.80    1.16   0
  -5  -7 -11    5.12    1.74   0
  -5  -6 -11   11.05    1.76   0
  -5  -5 -11   23.97    1.78   0
  -5   0  -6    0.18    0.65   0
  -4  -7 -12   35.14    2.07   0
  -4  -6 -12   -0.16    1.65   0
  -4  -5 -12    7.35    1.50   0
  -3 -10 -12    0.18    1.80   0
  -3  -3 -12   23.57    1.64   0
  -2  -8 -13    8.53    1.75   0
  -2  -4 -13    1.66    1.47   0
  -2  -2 -12   42.66    1.75   0
  -2   0 -10  238.13    2.69   0
  -2   1  -7    7.31    0.72   0
  -1  -3 -13    1.38    1.36   0
   0  -8 -14    0.91    1.34   0
   0  -7 -14    1.80    1.66   0
   0  -6 -14    1.66    1.58   0
   0   1  -7   78.48    1.24   0
   1  -8 -14    3.82    1.66   0
   1  -6 -14    2.46    1.48   0
   1  -5 -14    1.60    1.54   0
   2 -10 -14   11.08    1.79   0
   2  -9 -14    0.55    1.52   0
   3  -9 -14    5.75    1.66   0
   3  -6 -14   60.77    2.34   0
   3  -3 -13   14.82    1.29   0
   3  -2 -12    5.04    1.23   0
   3   0  -8  106.14    1.58   0
   4  -9 -14    8.93    1.71   0
   4  -7 -14    8.94    1.63   0
   4  -4 -13   41.49    1.97   0
   5  -5 -13    7.11    1.61   0
   5  -1  -8   52.09    1.23   0
   6  -6 -13    1.54    1.48   0
   7  -3  -9    5.40    0.94   0
   8 -12 -12   -0.18    1.54   0
   8  -8 -12   38.11    2.16   0
  -6  -2  -8   22.51    1.21   0
  -6  -1  -6   36.19    1.08   0
  -5  -3 -10    5.25    1.25   0
  -5  -1  -8   13.69    0.99   0
  -5   0  -5   30.48    0.88   0
  -4 -10 -11    2.55    1.85   0
  -4  -3 -11   35.50    1.70   0
  -3  -4 -12    3.73    1.43   0
  -3   0  -9   15.78    0.89   0
  -2 -11 -12   -0.45    1.76   0
  -2  -7 -13   10.47    1.82   0
  -2  -6 -13   -0.17    1.58   0
  -2  -5 -13    9.91    1.27   0
  -2  -1 -11   14.11    1.16   0
  -2   1  -6 1787.59    5.00   0
  -2   1  -5 7989.84    9.57   0
  -1  -4 -13    4.64    1.48   0
  -1  -2 -12   51.52    1.83   0
  -1   0 -10   68.88    1.48   0
   0 -11 -13   -0.80    1.60   0
   0   0 -10    3.02    0.96   0
   0   1  -6   37.87    0.86   0
   1  -7 -14    3.75    1.27   0
   1  -3 -13   16.26    1.57   0
   2 -12 -13    3.99    1.63   0
   2  -8 -14    2.50    1.68   0
   2  -7 -14    2.57    1.56   0
   2  -3 -13  127.10    2.55   0
   2  -2 -12    1.98    1.21   0
   2  -1 -11   10.89    1.14   0
   2   0  -9   48.79    1.32   0
   4  -3 -12    3.15    1.26   0
   4  -2 -11    3.78    1.08   0
   5 -12 -13   17.07    1.84   0
   5  -2 -10   56.79    1.57   0
   5  -1  -7    2.45    0.70   0
   6 -11 -13   14.73    1.83   0
   6  -5 -12    8.91    1.47   0
   6  -2  -8   51.96    1.27   0
   8 -11 -12    1.90    1.71   0
   8 -10 -12    0.87    1.73   0
   8  -9 -12    2.47    1.61   0
   9 -13 -11    0.90    1.75   0
   9 -12 -11    1.32    1.94   0
   9 -10 -11    3.32    1.94   0
   9  -7 -10    4.35    1.44   0
   9  -6  -9   20.79    1.43   0
  -6  -4  -9   46.00    1.77   0
  -6  -1  -5    9.04    0.82   0
  -5  -2  -9   31.16    1.39   0
  -4  -9 -11    1.95    1.79   0
  -4  -4 -11    1.48    1.29   0
  -4   0  -7  129.46    1.75   0
  -3  -8 -12    3.35    1.75   0
  -3  -5 -12   16.86    1.76   0
  -3  -2 -11   21.05    1.19   0
  -3  -1 -10   13.67    1.14   0
  -1  -9 -13    3.19    1.40   0
  -1  -5 -13   62.98    2.32   0
  -1  -1 -11  146.72    2.28   0
  -1   1  -5  317.63    1.92   0
   0 -10 -13    0.58    1.72   0
   0  -4 -13   -0.92    1.39   0
   0  -2 -12   13.08    1.35   0
   0  -1 -11   80.01    1.88   0
   1 -11 -13    0.65    1.72   0
   1  -4 -13   40.44    1.90   0
   1  -2 -12   29.95    1.56   0
   1  -1 -11   29.75    1.42   0
   3  -4 -13    8.69    1.21   0
   3   0  -7  213.07    1.93   0
   4 -12 -13    0.14    1.52   0
   4  -5 -13   59.13    2.21   0
   4  -1  -9    9.62    0.73   0
   5 -11 -13   20.56    1.91   0
   5  -3 -11    4.45    1.16   0
   5  -1  -5    0.41    0.47   0
   6 -10 -13    8.08    1.32   0
   6  -9 -13    3.18    1.54   0
   6  -3 -10   13.99    1.16   0
   7  -3  -8    7.52    0.91   0
   8  -7 -11    8.64    1.60   0
   9 -11 -11   -0.68    1.74   0
  -6  -6  -9   -0.02    1.61   0
  -6  -5  -9   24.67    1.66   0
  -6  -2  -7   44.25    1.33   0
  -5  -9 -10    0.10    1.63   0
  -4  -8 -11    1.40    1.70   0
  -4  -5 -11    5.47    1.52   0
  -3 -11 -11    4.42    1.75   0
  -3  -7 -12    3.87    1.30   0
  -2  -4 -12    6.75    1.41   0
  -2  -2 -11   50.21    1.70   0
  -1 -11 -12    3.97    1.73   0
  -1  -7 -13    9.04    1.38   0
  -1  -6 -13    9.26    1.29   0
  -1  -3 -12   30.61    1.68   0
  -1   0  -9  254.15    2.57   0
   0  -9 -13    0.51    1.72   0
   0  -5 -13   -0.59    1.44   0
   1 -10 -13    0.66    1.76   0
   2 -11 -13    1.94    1.73   0
   2   0  -8    6.11    0.84   0
   3  -3 -12   50.98    1.87   0
   3   0  -6  302.47    2.06   0
   3   0  -5   24.16    0.65   0
   4  -6 -13   -0.27    1.50   0
   5  -9 -13    4.42    1.67   0
   5  -8 -13   13.40    1.78   0
   5  -7 -13    0.44    1.14   0
   5  -2  -9   75.42    1.60   0
   6 -13 -12    1.16    1.60   0
   6  -6 -12    3.50    1.47   0
   6  -2  -7  381.40    2.70   0
   7  -9 -12    0.73    1.59   0
   8  -6 -10    3.83    1.35   0
   8  -5  -9   16.27    1.28   0
   8  -4  -7    0.19    0.79   0
  -6  -1  -4   24.18    0.78   0
  -5  -8 -10    2.59    1.61   0
  -5  -7 -10    7.43    1.73   0
  -5  -6 -10    9.18    1.60   0
  -5  -3  -9    3.12    1.08   0
  -5  -1  -7    2.36    0.78   0
  -4 -11 -10    0.15    1.72   0
  -4  -7 -11    7.91    1.67   0
  -4  -6 -11   -0.53    1.43   0
  -4   0  -6  918.78    3.93   0
  -3 -10 -11    0.36    1.79   0
  -3  -3 -11    1.87    0.93   0
  -2 -12 -11    5.18    1.79   0
  -2  -8 -12    0.68    1.58   0
  -2  -5 -12    0.36    1.46   0
  -2  -1 -10   23.97    1.08   0
  -1  -2 -11   40.40    1.57   0
   0 -12 -12    5.17    1.45   0
   0  -8 -13    2.84    1.28   0
   0  -6 -13    3.28    1.17   0
   0  -3 -12    0.69    1.24   0
   1  -9 -13    7.40    1.85   0
   1  -6 -13   91.20    2.60   0
   1  -5 -13   25.85    1.51   0
   2 -13 -12    7.81    1.79   0
   2 -10 -13    1.15    1.70   0
   2  -3 -12    1.73    1.25   0
   2  -2 -11   11.96    1.23   0
   2  -1 -10   48.89    1.30   0
   3  -6 -13    0.76    1.45   0
   3  -1  -9   13.90    1.02   0
   4 -10 -13    3.31    1.62   0
   4  -9 -13    1.26    1.58   0
   4  -8 -13   12.14    1.71   0
   4  -7 -13   26.64    1.84   0
   4  -3 -11    8.14    1.23   0
   4  -1  -8  282.78    2.47   0
   5 -13 -12    0.08    1.59   0
   5  -5 -12    0.44    1.34   0
   6 -12 -12    1.71    1.56   0
   6  -7 -12    0.12    1.45   0
   6  -2  -6  123.85    1.55   0
   7 -10 -12    0.12    1.58   0
   7  -4  -9    1.96    1.00   0
   7  -3  -7    0.07    0.70   0
   8 -13 -11    3.06    1.65   0
   8  -9 -11    8.42    1.69   0
   9 -14 -10    0.79    1.75   0
   9  -6  -8    1.07    1.11   0
  -5  -2  -8   16.97    1.11   0
  -4 -10 -10   -0.40    1.76   0
  -4  -2  -9   56.86    1.61   0
  -3 -12 -10   -1.14    1.76   0
  -3  -9 -11    0.86    1.64   0
  -3  -2 -10    3.87    1.04   0
  -3  -1  -9   13.31    1.05   0
  -3   0  -7   46.08    1.18   0
  -2  -7 -12    0.93    1.61   0
  -2  -6 -12    0.39    1.45   0
  -2  -3 -11    0.71    1.11   0
  -2   0  -8  161.76    1.90   0
  -1 -10 -12   18.22    1.94   0
  -1  -4 -12   48.81    1.92   0
  -1  -1 -10    2.04    0.74   0
  -1   0  -8    8.73    0.91   0
   0 -11 -12    1.95    1.78   0
   0  -2 -11    0.49    1.03   0
   0  -1 -10   40.69    1.40   0
   0   0  -8   47.64    1.22   0
   1 -12 -12   -1.15    1.69   0
   1  -7 -13    3.49    1.18   0
   1  -2 -11   20.54    1.32   0
   2  -9 -13    6.67    1.37   0
   2  -7 -13   55.94    2.26   0
   2   0  -7   22.74    0.85   0
   3  -9 -13    1.14    1.26   0
   3  -8 -13    5.89    1.57   0
   3  -7 -13  108.24    2.56   0
   4 -13 -12   -1.19    1.52   0
   4  -5 -12   27.81    1.71   0
   5 -12 -12   34.07    2.06   0
   5  -6 -12   -0.40    1.43   0
   5  -3 -10    7.41    1.11   0
   6  -8 -12   13.66    1.71   0
   6  -5 -11    0.16    1.23   0
   6  -4 -10   11.14    1.23   0
   6  -2  -5   69.12    1.11   0
   7  -5 -10    5.15    1.25   0
   7  -3  -6   13.86    0.87   0
   8 -12 -11    1.41    1.61   0
   8 -11 -11    1.19    1.72   0
   8 -10 -11   -0.64    1.69   0
   8  -4  -6   33.56    1.02   0
   9 -13 -10    1.25    1.77   0
   9 -10 -10   -0.40    1.59   0
  -6  -3  -7    2.69    0.94   0
  -6  -2  -6   16.85    0.93   0
  -4 -12  -9    0.49    1.85   0
  -4  -9 -10    1.98    1.64   0
  -4  -4 -10    0.80    1.23   0
  -4   0  -5   18.97    0.73   0
  -3  -8 -11    1.60    1.68   0
  -3  -5 -11    8.22    1.49   0
  -2 -13 -10    2.25    1.83   0
  -2 -11 -11    6.65    1.47   0
  -2  -1  -9  238.67    2.60   0
  -1 -12 -11    4.52    1.85   0
  -1  -9 -12    2.13    1.64   0
  -1  -8 -12    1.97    1.62   0
  -1  -6 -12   12.57    1.67   0
   0 -13 -11    0.43    1.75   0
   0 -10 -12    1.05    1.70   0
   0  -4 -12    5.70    1.08   0
   1 -11 -12    0.95    1.66   0
   2 -12 -12   11.93    1.83   0
   2  -1  -9   24.02    1.16   0
   2   0  -6   10.67    0.61   0
   3  -3 -11   18.39    1.37   0
   3  -2 -10    3.69    0.98   0
   4 -12 -12   -0.06    1.67   0
   4  -1  -7    2.03    0.71   0
   5 -11 -12   76.57    2.52   0
   5  -7 -12    4.80    1.48   0
   5  -2  -8    0.42    0.80   0
   6 -14 -11    1.53    1.65   0
   6 -10 -12   -1.34    1.47   0
   6  -9 -12    6.74    1.54   0
   7 -13 -11    6.39    1.70   0
   8  -6  -9    9.54    1.25   0
   8  -5  -8   18.18    1.19   0
   9 -12 -10   -0.47    1.63   0
   9 -11 -10    0.85    1.74   0
  -6  -7  -8   -0.00    1.37   0
  -6  -6  -8   64.20    2.05   0
  -5  -9  -9   22.07    1.97   0
  -4  -8 -10    2.78    1.67   0
  -4  -5 -10   16.14    1.53   0
  -3 -13  -9    1.23    1.71   0
  -3 -11 -10    1.36    1.79   0
  -3  -3 -10    2.60    1.13   0
  -3  -1  -8   69.64    1.49   0
  -3   0  -6   87.07    1.30   0
  -2  -4 -11    1.22    1.25   0
  -2  -2 -10   17.17    0.98   0
  -2   0  -7  135.33    1.69   0
  -1  -7 -12    7.30    1.27   0
  -1  -3 -11   11.73    1.06   0
  -1  -1  -9   18.64    1.12   0
   0  -6 -12   56.80    2.17   0
   0  -5 -12   38.15    1.86   0
   1 -10 -12    0.30    1.65   0
   2 -14 -11    8.79    1.80   0
   2  -3 -11    3.75    1.19   0
   2  -2 -10    8.72    1.06   0
   3 -14 -11   -0.16    1.66   0
   3  -5 -12    6.63    1.13   0
   3  -1  -8   13.63    0.94   0
   4 -14 -11    1.41    1.57   0
   4  -6 -12    6.47    1.45   0
   4  -3 -10    4.31    1.03   0
   4  -2  -9  140.67    1.95   0
   4  -1  -6    8.47    0.63   0
   5 -14 -11   -0.02    1.62   0
   5  -9 -12    0.29    1.50   0
   5  -8 -12    8.15    1.58   0
   7 -12 -11    1.59    1.61   0
   7  -9 -11    2.34    1.57   0
   7  -8 -11    2.58    1.48   0
   7  -3  -5   34.45    0.87   0
   8 -14 -10   -0.68    1.65   0
   8  -8 -10   -0.37    1.49   0
   8  -4  -5  100.26    1.36   0
   9  -7  -8   11.72    1.43   0
   9  -6  -7    6.71    1.03   0
  -6  -2  -5   72.83    1.39   0
  -5  -8  -9   11.99    1.67   0
  -5  -7  -9   27.00    1.85   0
  -5  -6  -9    8.90    1.53   0
  -5  -3  -8    3.09    1.00   0
  -5  -2  -7    9.00    0.92   0
  -5  -1  -5   17.70    0.90   0
  -4 -11  -9    4.30    1.88   0
  -4  -7 -10    0.29    1.46   0
  -4  -6 -10   38.64    1.64   0
  -4  -3  -9    0.34    1.02   0
  -4  -2  -8    1.20    0.86   0
  -4  -1  -7   51.26    1.16   0
  -3  -2  -9   12.52    1.10   0
  -2 -12 -10   -0.76    1.78   0
  -2  -9 -11    1.80    1.70   0
  -2  -5 -11   36.57    1.82   0
  -1 -11 -11    6.80    1.92   0
  -1  -4 -11   30.15    1.63   0
  -1  -2 -10    8.54    0.88   0
   0 -12 -11    2.34    1.84   0
   0  -7 -12    1.63    1.46   0
   0  -2 -10   61.40    1.65   0
   0  -1  -9   47.88    1.38   0
   1 -13 -11    1.87    1.71   0
   1  -9 -12   12.26    1.85   0
   1  -8 -12   30.51    1.97   0
   1  -7 -12   21.72    1.77   0
   1  -6 -12    5.10    1.48   0
   1  -3 -11    1.50    0.79   0
   1  -2 -10   60.84    1.65   0
   2 -10 -12    4.11    1.74   0
   2   0  -5  672.44    2.74   0
   3  -7 -12   42.53    1.98   0
   3  -6 -12    0.40    1.39   0
   4 -10 -12    7.77    1.64   0
   4  -9 -12    8.93    1.68   0
   4  -8 -12   41.59    2.05   0
   4  -7 -12    1.35    1.06   0
   5  -2  -7  205.94    2.05   0
   6 -13 -11    0.33    1.24   0
   7 -10 -11    5.59    1.58   0
   7  -5  -9    1.76    1.08   0
   7  -3  -4   92.94    1.16   0
   8  -9 -10    9.94    1.73   0
   9 -14  -9    0.57    1.64   0
   9  -9  -9   -0.53    1.52   0
  10 -10  -8   36.42    1.90   0
  -6  -4  -7    1.58    1.00   0
  -6  -3  -6   42.68    1.37   0
  -3 -14  -8    3.72    1.76   0
  -3 -10 -10    3.25    1.37   0
  -3   0  -5   11.54    0.60   0
  -2  -8 -11    1.02    1.28   0
  -2  -7 -11   12.85    1.71   0
  -2  -6 -11    9.17    1.22   0
  -2  -3 -10    5.52    1.13   0
  -2   0  -6   73.56    1.17   0
  -1 -10 -11    4.19    1.78   0
   0 -11 -11    2.75    1.73   0
   0  -4 -11   55.86    1.88   0
   1 -12 -11    1.23    1.68   0
   1  -4 -11    2.14    1.17   0
   2 -13 -11   -0.20    1.32   0
   2  -9 -12    6.00    1.30   0
   2  -8 -12    8.65    1.62   0
   2  -7 -12   59.73    2.24   0
   2  -1  -8  239.22    2.32   0
   3  -9 -12    2.05    1.21   0
   3  -8 -12    1.42    1.42   0
   3  -3 -10    3.39    1.02   0
   4 -13 -11    4.25    1.77   0
   4  -5 -11   -0.50    1.25   0
   4  -2  -8  252.39    2.42   0
   4  -1  -5   22.49    0.67   0
   5 -15 -10   -0.45    1.56   0
   5 -13 -11    3.54    1.34   0
   5  -6 -11    4.40    1.38   0
   6 -15 -10   -0.28    1.56   0
   6 -12 -11    3.93    1.58   0
   6  -8 -11    1.46    1.51   0
   7 -14 -10    3.49    1.69   0
   8 -10 -10   30.96    2.03   0
   8  -7  -9   -0.35    1.29   0
   9 -13  -9    0.95    1.73   0
   9 -10  -9    1.95    1.65   0
  10 -11  -8    0.06    1.64   0
  -6  -5  -7   45.90    1.61   0
  -5 -10  -8    3.30    1.74   0
  -5  -4  -8   -0.80    1.04   0
  -4 -12  -8    6.40    2.07   0
  -4 -10  -9    1.19    1.64   0
  -4  -4  -9    5.05    0.92   0
  -4  -1  -6   14.00    0.86   0
  -3  -8 -10   -0.14    1.59   0
  -3  -3  -9    3.66    1.01   0
  -3  -1  -7    5.15    0.81   0
  -2  -2  -9   59.21    1.54   0
  -1  -9 -11    3.47    1.67   0
  -1  -8 -11   58.60    2.32   0
  -1  -6 -11    3.92    1.47   0
  -1  -5 -11   12.80    1.21   0
  -1  -3 -10    5.09    1.10   0
  -1   0  -6  498.42    2.70   0
   0   0  -6  445.07    2.51   0
   1 -14 -10   -0.90    1.70   0
   2 -12 -11    3.21    1.79   0
   2  -3 -10    2.48    1.02   0
   3 -15 -10    2.63    1.33   0
   3  -5 -11    9.55    1.39   0
   4 -15 -10    4.37    1.68   0
   4 -12 -11    6.88    1.71   0
   4  -6 -11    0.85    1.29   0
   5 -12 -11   16.01    1.80   0
   5  -7 -11    1.63    1.43   0
   6 -14 -10   -0.97    1.55   0
   6 -10 -11   -0.82    1.44   0
   6  -9 -11    4.38    1.19   0
   6  -6 -10   25.22    1.59   0
   7 -13 -10   10.05    1.73   0
   7  -8 -10    0.21    1.39   0
   8 -15  -9    0.56    1.64   0
   8  -6  -8    0.91    1.07   0
   9 -12  -9   12.27    1.87   0
   9  -8  -8    0.53    1.28   0
   9  -6  -6    7.77    0.95   0
  10 -13  -8    0.67    1.65   0
  10 -12  -8    0.42    1.68   0
  -6  -6  -7    4.33    1.26   0
  -5  -9  -8    4.20    1.65   0
  -5  -5  -8   16.94    1.41   0
  -5  -3  -7   16.14    1.06   0
  -5  -2  -6   51.20    1.24   0
  -5  -1  -4  170.44    1.57   0
  -4  -9  -9   -1.02    1.56   0
  -4  -8  -9    1.10    1.53   0
  -4  -6  -9    6.87    1.37   0
  -4  -5  -9   12.88    1.38   0
  -4  -3  -8   23.42    1.21   0
  -3 -11  -9    0.26    1.71   0
  -3  -2  -8   20.96    1.11   0
  -2 -13  -9    0.75    1.75   0
  -2 -10 -10   13.54    1.98   0
  -2  -4 -10    0.49    0.83   0
  -2   0  -5  510.35    2.53   0
  -1 -12 -10   36.89    1.99   0
  -1  -7 -11   69.80    2.13   0
  -1  -2  -9   71.91    1.66   0
   0 -13 -10   -1.51    1.72   0
   0 -10 -11   -0.59    1.30   0
   0  -9 -11   -0.17    1.56   0
   0  -6 -11   48.02    1.99   0
   0  -3 -10    0.63    1.03   0
   0  -1  -8    0.44    0.84   0
   1 -11 -11    0.27    1.66   0
   1  -5 -11    5.31    1.38   0
   1  -3 -10    0.10    1.02   0
   1  -2  -9   18.52    1.16   0
   2 -14 -10    1.72    1.78   0
   2 -11 -11    0.76    1.63   0
   2  -2  -9   10.19    0.84   0
   3  -6 -11    8.54    1.42   0
   4 -11 -11    8.86    1.68   0
   4  -7 -11   -0.59    1.34   0
   5 -14 -10   -0.57    1.57   0
   5 -11 -11   37.80    1.80   0
   5 -10 -11   61.21    2.32   0
   5  -9 -11    1.00    1.45   0
   5  -8 -11    3.63    1.46   0
   5  -5 -10    8.64    1.26   0
   5  -3  -8   32.59    1.19   0
   5  -2  -6   20.21    0.84   0
   6  -5  -9    3.25    1.06   0
   7 -12 -10    2.50    1.63   0
   7  -9 -10    2.49    1.56   0
   8 -14  -9    0.27    1.69   0
   9 -15  -8    1.49    1.88   0
  -6  -4  -6    2.71    0.93   0
  -5 -11  -7    0.54    1.93   0
  -5  -8  -8    3.80    1.56   0
  -5  -7  -8   14.60    1.59   0
  -5  -6  -8    4.92    1.34   0
  -4 -11  -8    8.52    1.75   0
  -4  -7  -9   16.96    1.58   0
  -4  -2  -7   28.59    1.11   0
  -3 -13  -8    0.77    1.82   0
  -3  -4  -9    2.42    1.09   0
  -2  -9 -10    9.71    1.75   0
  -2  -5 -10   -0.67    1.20   0
  -2  -1  -7   -0.13    0.76   0
  -1 -11 -10   14.10    1.99   0
  -1  -4 -10    2.45    1.13   0
  -1   0  -5 1263.18    3.85   0
   0  -8 -11    9.94    1.62   0
   0  -7 -11   64.42    2.27   0
   0  -2  -9   13.61    0.87   0
   0   0  -5   33.88    0.75   0
   1 -15  -9    1.22    1.76   0
   1 -13 -10   10.01    1.88   0
   1 -10 -11    0.57    1.57   0
   1  -9 -11    1.80    1.61   0
   1  -7 -11   18.02    1.62   0
   1  -6 -11    4.04    1.38   0
   2 -10 -11    0.33    1.57   0
   2  -1  -7  125.25    1.60   0
   3 -14 -10    0.67    1.64   0
   3  -7 -11    9.83    1.49   0
   3  -4 -10   23.58    1.39   0
   3  -2  -8   24.99    1.11   0
   3  -1  -6   81.86    1.18   0
   4 -14 -10    1.74    1.64   0
   4 -10 -11   32.60    2.02   0
   4  -9 -11   24.28    1.83   0
   4  -8 -11   34.89    1.87   0
   4  -2  -7  497.75    3.08   0
   5  -4  -9   25.00    1.10   0
   6 -13 -10    0.88    1.62   0
   6  -3  -6   84.72    1.35   0
   7 -15  -9    1.04    1.66   0
   7 -10 -10    9.00    1.62   0
   8 -16  -8    0.32    1.56   0
   8 -13  -9   14.12    1.86   0
   8  -9  -9   11.49    1.62   0
   8  -5  -6    0.28    0.76   0
   9  -9  -8    5.85    1.52   0
  10 -15  -7    0.91    1.75   0
  10 -10  -7    1.17    1.48   0
  -5  -4  -7   13.17    1.12   0
  -4 -13  -7   -0.60    1.81   0
  -4  -4  -8    6.34    1.08   0
  -4  -1  -5  386.05    2.45   0
  -3 -10  -9    2.82    1.71   0
  -2 -14  -8   11.31    1.90   0
  -2 -12  -9    3.96    1.80   0
  -2  -8 -10    5.09    1.58   0
  -2  -7 -10    4.21    1.46   0
  -2  -6 -10    1.91    0.99   0
  -1 -15  -8    7.91    1.89   0
  -1 -13  -9    2.37    1.81   0
  -1 -10 -10    2.99    1.71   0
  -1  -5 -10   14.28    1.39   0
   0 -14  -9    9.66    1.94   0
   0  -4 -10   15.70    1.30   0
   1  -8 -11   20.58    1.49   0
   1  -4 -10   43.85    1.61   0
   2 -15  -9    1.76    1.64   0
   2 -13 -10    4.44    1.84   0
   2  -9 -11    2.22    1.46   0
   2  -7 -11   -1.67    0.99   0
   3  -9 -11   10.04    1.58   0
   3  -8 -11   86.50    2.42   0
   3  -3  -9   -0.07    0.64   0
   4 -13 -10   -0.61    1.61   0
   4  -5 -10    9.21    1.02   0
   5 -13 -10    0.81    1.63   0
   5  -6 -10   14.20    1.17   0
   6 -15  -9    1.52    1.63   0
   6 -12 -10    3.98    1.64   0
   6 -11 -10    1.66    1.44   0
   7 -14  -9    0.74    1.51   0
   8 -12  -9    4.30    1.68   0
   8 -10  -9   24.27    1.86   0
   8  -6  -7    2.44    0.96   0
   9 -13  -8    5.15    1.94   0
   9 -10  -8    0.53    1.53   0
  10 -14  -7    3.55    1.76   0
  10 -11  -7    1.27    1.53   0
  -6  -5  -6   15.95    1.21   0
  -5 -10  -7    0.77    1.66   0
  -5  -2  -5    5.07    0.71   0
  -4 -10  -8    1.21    1.67   0
  -3 -14  -7    8.41    1.97   0
  -3 -12  -8    6.14    1.87   0
  -3  -9  -9   16.81    1.82   0
  -3  -5  -9   10.59    1.04   0
  -2  -4  -9   17.69    1.24   0
  -1  -3  -9   11.58    1.07   0
   0  -3  -9   19.68    1.17   0
   0  -1  -7    0.12    0.72   0
   1 -16  -8    1.44    1.77   0
   1 -14  -9    0.49    1.65   0
   2 -12 -10    1.89    1.68   0
   2  -2  -8    3.02    0.88   0
   3 -15  -9   -0.96    1.69   0
   3  -5 -10    1.75    1.16   0
   3  -1  -5   17.61    0.61   0
   4 -15  -9   -1.22    1.66   0
   4  -6 -10    7.36    1.30   0
   4  -3  -8    0.95    0.86   0
   5 -15  -9    1.22    1.69   0
   5 -12 -10    2.56    1.60   0
   5  -7 -10    3.47    1.36   0
   5  -5  -9   11.91    1.20   0
   5  -3  -7    4.25    0.78   0
   6 -10 -10    2.70    1.40   0
   6  -9 -10   14.36    1.34   0
   7 -16  -8   -0.01    1.64   0
   7 -13  -9   12.34    1.71   0
   7  -6  -8    0.39    1.07   0
   7  -5  -7   48.08    1.36   0
   9 -16  -7    2.45    1.73   0
   9 -11  -8    1.06    1.65   0
   9  -8  -7    7.80    1.24   0
   9  -7  -6    4.50    1.01   0
  10 -13  -7   -0.08    1.72   0
  10 -12  -7   30.67    2.00   0
  -6  -7  -6    0.45    1.37   0
  -6  -6  -6   16.88    1.31   0
  -5  -9  -7   28.53    1.90   0
  -5  -5  -7   56.62    1.68   0
  -5  -3  -6   15.55    0.95   0
  -4 -14  -6    4.92    1.84   0
  -4 -12  -7    9.49    1.93   0
  -4  -9  -8    1.10    1.55   0
  -4  -8  -8   17.97    1.61   0
  -4  -6  -8    0.50    1.16   0
  -4  -5  -8   11.28    1.21   0
  -4  -3  -7   73.66    1.56   0
  -4  -2  -6   29.86    1.03   0
  -3  -2  -7   15.95    0.96   0
  -2 -13  -8    4.79    1.86   0
  -2 -10  -9    8.50    1.69   0
  -1 -12  -9    5.57    1.87   0
  -1  -8 -10    5.93    1.18   0
  -1  -7 -10    9.77    1.23   0
   0 -15  -8   -0.09    1.76   0
   0 -13  -9    6.86    1.85   0
   0 -10 -10    2.13    1.61   0
   0  -2  -8   18.63    1.11   0
   1 -11 -10    0.60    1.66   0
   1  -5 -10   -1.45    1.06   0
   1  -3  -9  110.04    1.87   0
   2 -16  -8   -0.07    1.63   0
   2  -1  -6    0.84    0.38   0
   3  -6 -10    8.89    1.31   0
   3  -2  -7   41.01    1.13   0
   4 -12 -10    1.36    1.57   0
   4  -7 -10    2.44    1.26   0
   4  -2  -6   82.43    1.28   0
   5 -11 -10    9.71    1.66   0
   5 -10 -10   12.05    1.60   0
   5  -8 -10   26.45    1.68   0
   5  -4  -8   81.66    1.67   0
   6 -14  -9    1.04    1.65   0
   6  -5  -8   -0.30    0.93   0
   6  -3  -5   28.21    0.84   0
   7  -9  -9   10.93    1.54   0
   8 -14  -8    2.60    1.84   0
   8  -5  -5   32.05    0.99   0
  10 -16  -6    1.57    1.85   0
  -5  -8  -7   23.97    1.70   0
  -5  -6  -7   16.64    1.36   0
  -4  -7  -8   14.21    1.50   0
  -3 -15  -6    2.40    1.44   0
  -3 -13  -7    0.19    1.67   0
  -3 -11  -8    1.17    1.68   0
  -2 -16  -6   -0.17    1.85   0
  -2  -9  -9   22.74    1.89   0
  -2  -3  -8    5.50    0.95   0
  -1 -11  -9    1.85    1.58   0
   0  -9 -10    9.10    1.30   0
   0  -8 -10  143.32    3.00   0
   0  -7 -10    1.05    1.30   0
   1 -13  -9    3.51    1.72   0
   1 -10 -10    0.26    1.59   0
   1  -9 -10   -0.39    1.43   0
   1  -7 -10   33.68    1.73   0
   2 -14  -9   -0.48    1.32   0
   2 -11 -10    0.44    1.21   0
   2 -10 -10    6.11    1.55   0
   3 -16  -8    0.09    1.65   0
   3 -14  -9    6.24    1.80   0
   3  -7 -10   12.71    1.45   0
   3  -4  -9  210.28    2.57   0
   3  -3  -8    8.39    0.97   0
   4 -16  -8    2.48    1.63   0
   4 -14  -9    2.11    1.74   0
   4 -11 -10    1.65    1.25   0
   4  -8 -10   21.62    1.64   0
   4  -5  -9   13.99    1.19   0
   5 -16  -8    0.01    1.65   0
   5 -14  -9    1.14    1.57   0
   5  -6  -9    2.69    1.13   0
   6 -16  -8    1.05    1.26   0
   6  -7  -9    1.06    1.18   0
   7 -17  -7   -0.49    1.54   0
   7  -4  -5   18.76    0.81   0
   8 -13  -8   12.46    1.69   0
   8  -9  -8   10.48    1.52   0
   8  -7  -7    1.06    1.04   0
   9 -15  -7    3.81    1.77   0
   9  -9  -7   23.23    1.55   0
  10 -15  -6    1.56    1.94   0
  -5 -11  -6   -0.89    1.69   0
  -5  -4  -6    0.32    0.83   0
  -4 -13  -6    1.97    1.79   0
  -4 -11  -7    0.17    1.71   0
  -4  -4  -7    5.63    0.96   0
  -3 -16  -5   -0.38    1.89   0
  -3  -1  -5  199.82    1.75   0
  -2 -14  -7    4.40    1.88   0
  -2  -7  -9   -1.29    1.31   0
  -2  -6  -9   29.70    1.38   0
  -2  -2  -7  204.10    2.17   0
  -1  -5  -9    7.34    1.17   0
   0 -16  -7   -0.43    1.73   0
   0 -14  -8    2.97    1.75   0
   0 -12  -9   42.86    2.26   0
   0  -4  -9   -0.63    0.89   0
   0  -1  -6    5.63    0.62   0
   1 -15  -8   -1.23    1.64   0
   1  -8 -10    2.46    1.10   0
   1  -4  -9   12.15    1.13   0
   2 -17  -7   -0.09    1.76   0
   2 -13  -9   14.75    2.00   0
   2  -9 -10   -0.42    1.47   0
   2  -8 -10   17.43    1.62   0
   2  -7 -10   23.82    1.37   0
   2  -2  -7    2.50    0.78   0
   3  -9 -10   17.28    1.68   0
   3  -8 -10   -0.13    1.27   0
   5 -13  -9    3.10    1.66   0
   5  -3  -6   60.81    1.19   0
   8 -16  -7   -0.19    1.62   0
   8 -12  -8    4.53    1.63   0
   8 -10  -8    4.16    1.51   0
   8  -6  -6    0.85    0.82   0
   9 -17  -6    0.31    1.29   0
   9 -17  -6   -0.25    0.91   0
   9 -10  -7   -0.14    1.41   0
   9  -8  -6    7.32    1.30   0
  10 -14  -6    1.63    1.63   0
  10 -11  -6    4.83    1.51   0
  -6  -5  -5    4.93    0.94   0
  -5  -3  -5    7.92    0.86   0
  -5  -2  -4   22.34    0.79   0
  -4 -10  -7    5.85    1.66   0
  -3 -14  -6    1.09    2.01   0
  -3  -9  -8   -0.05    1.51   0
  -3  -5  -8   11.86    0.98   0
  -3  -3  -7  423.66    3.20   0
  -3  -2  -6   10.77    0.84   0
  -2  -4  -8    6.54    1.01   0
  -1 -13  -8   -0.12    1.37   0
  -1  -9  -9    4.40    1.53   0
  -1  -3  -8    2.53    0.70   0
   0 -11  -9    1.56    1.76   0
   0  -5  -9    5.30    1.13   0
   0  -3  -8   51.36    1.41   0
   1  -3  -8   69.83    1.56   0
   2 -15  -8    3.84    1.81   0
   2  -3  -8  125.42    1.84   0
   2  -1  -5  335.86    2.01   0
   3 -15  -8    0.02    1.62   0
   3  -5  -9    1.41    1.04   0
   4 -17  -7    0.97    1.61   0
   4 -13  -9    1.75    1.56   0
   4  -6  -9   24.40    1.41   0
   4  -4  -8   96.80    1.69   0
   4  -3  -7   20.73    0.85   0
   5 -17  -7    2.20    1.71   0
   5 -15  -8   -0.42    1.56   0
   5 -12  -9    2.78    1.56   0
   5  -7  -9    0.93    1.19   0
   5  -5  -8   12.06    1.10   0
   6 -17  -7    7.27    1.67   0
   6 -15  -8    1.50    1.28   0
   6 -11  -9   11.82    1.57   0
   6  -9  -9   28.74    1.46   0
   6  -3  -4  121.67    1.27   0
   7 -14  -8   11.46    1.71   0
   7  -6  -7    0.42    0.93   0
   7  -5  -6    1.67    0.76   0
   8 -15  -7    2.78    1.60   0
   8  -5  -4   58.55    1.08   0
   9 -16  -6    1.12    1.89   0
   9 -13  -7    0.59    1.56   0
   9  -7  -5    1.35    0.84   0
  10 -17  -5    2.87    1.40   0
  10 -17  -5    1.35    1.02   0
  10 -13  -6   -0.03    1.63   0
  10 -12  -6    2.79    1.60   0
  -6  -6  -5   23.90    1.28   0
  -5 -12  -5    4.69    1.89   0
  -5  -5  -6   47.22    1.44   0
  -4 -14  -5    1.57    1.82   0
  -4 -12  -6   13.46    1.78   0
  -4  -9  -7   10.91    1.62   0
  -4  -5  -7   14.65    1.16   0
  -4  -3  -6    6.25    0.82   0
  -4  -2  -5   28.99    0.93   0
  -3 -12  -7    3.46    1.37   0
  -2 -15  -6    5.68    1.91   0
  -2 -13  -7    0.34    1.66   0
  -2  -1  -5  272.26    1.95   0
  -1 -16  -6   -0.51    1.79   0
  -1 -12  -8    1.52    1.73   0
  -1  -8  -9   95.15    2.46   0
   0 -15  -7    4.03    1.72   0
   0 -13  -8   -0.74    1.58   0
   0 -10  -9    0.69    1.59   0
   0  -6  -9   27.26    1.51   0
   0  -2  -7   38.55    1.02   0
   1 -16  -7   -0.96    1.63   0
   1 -14  -8    3.73    1.79   0
   1 -11  -9   10.12    1.72   0
   1  -5  -9   22.04    1.30   0
   2 -12  -9   14.37    1.84   0
   3  -6  -9   21.32    1.33   0
   3  -2  -6    1.86    0.62   0
   4 -15  -8    2.05    1.66   0
   4 -12  -9   -0.71    1.52   0
   4  -7  -9    1.16    1.12   0
   4  -2  -5   49.71    0.92   0
   5 -11  -9   -0.06    1.42   0
   5 -10  -9    1.41    1.38   0
   5  -9  -9   22.17    1.57   0
   6 -14  -8    2.36    1.63   0
   6  -5  -7  326.03    2.91   0
   7 -16  -7    0.26    1.54   0
   7 -12  -8    8.43    1.58   0
   7  -9  -8    8.50    1.46   0
   7  -4  -4   68.26    1.06   0
   8 -17  -6    2.69    1.69   0
   8  -8  -7    0.98    1.09   0
  10 -16  -5    3.37    1.69   0
  -6  -8  -5    1.24    1.28   0
  -6  -7  -5   11.95    1.27   0
  -6  -4  -4    1.98    0.71   0
  -5  -7  -6   33.95    1.57   0
  -5  -6  -6   48.64    1.58   0
  -4  -8  -7    0.26    1.36   0
  -4  -7  -7   25.39    1.52   0
  -4  -6  -7    4.22    1.10   0
  -3 -15  -5    2.63    1.80   0
  -3 -11  -7    6.46    1.70   0
  -3  -4  -7    9.05    0.97   0
  -2 -10  -8    8.89    1.69   0
  -2  -5  -8    3.82    1.04   0
  -2  -3  -7   48.07    1.31   0
  -1 -17  -5   -0.51    1.67   0
  -1 -14  -7   15.56    2.00   0
  -1  -4  -8    0.16    0.90   0
   0  -8  -9   17.78    1.59   0
   1 -17  -6    0.76    1.74   0
   1 -10  -9    0.44    1.50   0
   1  -6  -9   87.00    2.03   0
   2 -16  -7   -0.23    1.72   0
   2 -14  -8    4.67    1.79   0
   2 -11  -9    7.59    1.66   0
   3 -14  -8    1.34    1.65   0
   3  -7  -9    0.71    1.10   0
   3  -4  -8  122.05    1.86   0
   3  -3  -7   15.55    0.98   0
   4 -14  -8    1.90    1.61   0
   4 -10  -9    3.49    1.42   0
   4  -9  -9    6.75    1.33   0
   4  -5  -8    5.19    1.01   0
   5 -18  -6    1.41    1.67   0
   5 -14  -8    1.71    1.66   0
   6 -16  -7   -0.54    1.63   0
   6  -7  -8   -0.35    1.07   0
   7 -15  -7    6.68    1.64   0
   8  -7  -6    2.37    0.96   0
   8  -6  -5   13.79    0.88   0
   9 -15  -6    1.23    1.69   0
  10 -10  -5    2.65    1.17   0
  -5 -11  -5    9.20    1.62   0
  -5  -4  -5   17.32    0.93   0
  -4 -15  -4    2.99    1.78   0
  -4 -11  -6    0.32    1.64   0
  -4  -4  -6    1.09    0.82   0
  -3 -13  -6    1.69    1.73   0
  -3 -10  -7    4.24    1.54   0
  -2 -16  -5    0.19    1.71   0
  -2  -9  -8   15.95    1.67   0
  -2  -8  -8   86.68    2.30   0
  -2  -7  -8   47.62    1.79   0
  -2  -6  -8    0.71    1.09   0
  -2  -2  -6   51.50    1.15   0
  -1  -1  -5  249.93    1.80   0
   0 -16  -6    1.01    1.78   0
   0 -12  -8   14.39    1.94   0
   0  -4  -8   19.09    1.11   0
   0  -1  -5    3.00    0.49   0
   1 -15  -7   10.71    1.91   0
   1  -8  -9    7.92    1.40   0
   1  -7  -9  167.47    2.66   0
   2 -10  -9    7.37    1.56   0
   2  -8  -9    2.09    1.28   0
   2  -4  -8    0.61    0.63   0
   3 -16  -7    1.80    1.35   0
   4 -16  -7    3.08    1.75   0
   4  -3  -6  155.74    1.74   0
   5 -16  -7    2.38    1.60   0
   5  -3  -5   59.29    1.07   0
   6 -12  -8    1.76    1.44   0
   7 -17  -6   -0.00    1.61   0
   8 -18  -5    1.28    1.67   0
   8 -10  -7    3.14    1.39   0
   9 -17  -5    3.44    1.78   0
   9 -14  -6   17.22    1.85   0
  10 -15  -5    0.57    1.69   0
  10 -14  -5    4.35    1.84   0
  -6  -5  -4  129.03    1.89   0
  -4 -13  -5    2.23    1.62   0
  -3 -17  -3   -0.59    1.67   0
  -3 -16  -4    0.51    1.68   0
  -3  -3  -6    0.76    0.72   0
  -3  -2  -5   15.85    0.75   0
  -2 -17  -4    0.49    1.69   0
  -2 -14  -6    1.14    1.69   0
  -1 -15  -6    4.48    1.73   0
  -1 -13  -7    5.54    1.78   0
  -1 -10  -8    0.19    1.52   0
  -1  -5  -8    1.86    0.69   0
  -1  -2  -6   18.80    0.86   0
   0  -3  -7    1.60    0.84   0
   1 -12  -8    0.99    1.58   0
   1  -3  -7    0.80    0.84   0
   2 -17  -6   -0.62    1.32   0
   2 -13  -8   -1.49    1.59   0
   2  -3  -7    0.52    0.62   0
   3 -17  -6   -0.77    1.59   0
   3  -5  -8    2.39    0.96   0
   4 -13  -8    7.80    1.69   0
   4  -6  -8    0.02    0.97   0
   5  -7  -8    9.02    1.19   0
   5  -5  -7   54.18    1.41   0
   6 -17  -6   -0.99    1.64   0
   6 -15  -7    0.78    1.64   0
   6 -10  -8    4.82    1.35   0
   6  -4  -5   65.45    1.18   0
   7 -14  -7    6.18    1.65   0
   7  -5  -5   14.73    0.82   0
   9 -13  -6   -0.61    1.60   0
   9 -11  -6    2.61    1.44   0
  10 -17  -4    0.03    1.71   0
  10 -13  -5    1.45    1.56   0
  -5 -10  -5   44.04    2.00   0
  -5  -5  -5    4.59    0.87   0
  -5  -3  -4   75.46    1.24   0
  -4 -10  -6    4.22    1.47   0
  -4  -5  -6   16.35    1.08   0
  -4  -3  -5  180.15    1.89   0
  -4  -2  -4    3.03    0.57   0
  -3 -14  -5    0.44    1.74   0
  -3 -12  -6    2.03    1.66   0
  -2 -15  -5    7.20    1.78   0
  -2 -11  -7    2.54    1.59   0
  -2  -4  -7    4.36    0.70   0
  -2  -1  -4  802.92    2.94   0
  -1  -7  -8   17.55    1.41   0
  -1  -6  -8   12.78    1.00   0
   0 -17  -5    2.02    1.68   0
   0  -5  -8   69.61    1.55   0
   0  -2  -6    0.29    0.62   0
   1 -16  -6    1.06    1.74   0
   2 -18  -5    2.70    1.71   0
   3 -15  -7   19.98    1.99   0
   3  -2  -5   10.59    0.58   0
   4 -17  -6    2.20    1.65   0
   4 -15  -7    1.01    1.74   0
   4 -12  -8    4.41    1.52   0
   5 -15  -7    7.68    1.71   0
   5 -12  -8    2.32    1.08   0
   5 -11  -8    7.85    1.43   0
   5  -8  -8    2.96    1.16   0
   5  -4  -6  262.32    2.31   0
   6 -14  -7    2.56    1.48   0
   6  -5  -6  295.35    2.58   0
   7 -18  -5    3.34    1.61   0
   7 -16  -6    0.34    1.59   0
   7  -9  -7   28.06    1.52   0
   8  -8  -6    2.10    1.00   0
   9 -18  -4   20.72    1.99   0
  -6  -8  -4   28.89    1.46   0
  -6  -7  -4   34.44    1.39   0
  -6  -4  -3   96.50    1.43   0
  -5 -12  -4    0.17    1.61   0
  -5  -9  -5    1.23    1.28   0
  -5  -6  -5   44.48    1.42   0
  -4 -14  -4    9.91    1.76   0
  -4 -12  -5    4.42    1.71   0
  -4  -9  -6   -0.33    1.26   0
  -4  -8  -6   16.53    1.43   0
  -4  -7  -6   19.46    1.33   0
  -4  -6  -6   24.39    1.27   0
  -2 -10  -7    4.58    1.55   0
  -2  -5  -7   42.40    1.35   0
  -2  -3  -6  157.05    1.85   0
  -1 -14  -6   21.52    2.04   0
  -1 -12  -7    0.75    1.57   0
  -1  -4  -7   49.68    1.36   0
   0 -18  -4    2.11    1.65   0
   0 -15  -6    0.39    1.79   0
   0 -13  -7    1.94    1.66   0
   0  -9  -8    8.80    1.48   0
   0  -7  -8   35.98    1.58   0
   0  -6  -8   46.52    1.41   0
   1 -17  -5    0.53    1.72   0
   1 -11  -8    9.21    1.28   0
   1 -10  -8  108.76    2.63   0
   2 -16  -6   -0.51    1.74   0
   2 -11  -8   -0.15    1.43   0
   3  -6  -8    2.95    0.75   0
   3  -4  -7    0.52    0.63   0
   3  -3  -6    2.60    0.73   0
   4 -11  -8    0.81    1.42   0
   4  -8  -8   26.26    1.40   0
   4  -7  -8    2.75    1.02   0
   5 -10  -8    1.31    0.94   0
   6 -18  -5    5.46    1.66   0
   6 -16  -6    2.10    1.70   0
   7 -19  -4   -0.82    1.64   0
   8  -9  -6    6.50    1.21   0
   8  -7  -5   31.47    1.17   0
   8  -6  -4   91.11    1.45   0
   9 -15  -5    9.58    1.73   0
  10 -18  -3    0.09    1.77   0
  10 -16  -4    5.26    1.64   0
  -5  -8  -5    4.63    1.22   0
  -5  -7  -5    9.32    1.16   0
  -4 -15  -3   16.28    1.97   0
  -3 -15  -4   -0.27    1.62   0
  -3 -13  -5    1.66    1.70   0
  -3 -11  -6    3.21    1.20   0
  -3  -4  -6   28.62    0.97   0
  -2  -9  -7    2.96    1.38   0
  -2  -6  -7    0.46    0.97   0
  -2  -2  -5    0.57    0.55   0
  -1 -17  -4    9.10    1.79   0
  -1 -11  -7    2.62    1.50   0
   0 -12  -7   -1.07    1.46   0
   1  -7  -8   14.03    1.26   0
   1  -4  -7   34.28    1.21   0
   2 -10  -8  170.23    3.09   0
   2  -9  -8    1.72    1.23   0
   2  -4  -7  258.46    2.53   0
   2  -2  -5   17.70    0.65   0
   3 -16  -6    6.24    1.82   0
   3 -10  -8    6.14    1.47   0
   3  -9  -8    4.79    1.29   0
   3  -7  -8    2.51    1.02   0
   4 -10  -8   -0.35    0.93   0
   4  -5  -7   36.06    1.09   0
   5 -19  -4   -0.35    1.55   0
   5 -16  -6    8.79    1.79   0
   6 -19  -4    0.50    1.68   0
   6 -13  -7    6.25    1.49   0
   6  -8  -7    9.31    1.19   0
   7 -17  -5    0.86    1.67   0
   7 -15  -6    1.79    1.51   0
   8 -10  -6   35.31    1.65   0
   9 -17  -4    1.44    1.72   0
   9 -14  -5    5.67    1.66   0
   9 -10  -5   -0.28    1.15   0
   9  -8  -4    3.68    1.01   0
  10 -11  -4    4.56    1.30   0
  -5 -13  -3    1.81    1.68   0
  -5 -11  -4    1.98    1.52   0
  -5  -4  -4   34.19    1.01   0
  -4 -13  -4   10.91    1.73   0
  -4 -11  -5    0.28    1.42   0
  -3 -16  -3    0.31    1.75   0
  -3 -10  -6    2.34    1.45   0
  -3  -5  -6   10.74    0.98   0
  -2 -17  -3    0.67    1.76   0
  -2 -14  -5    1.08    1.66   0
  -2  -8  -7    9.89    1.07   0
  -2  -7  -7    8.01    0.94   0
  -1 -18  -3    1.27    1.66   0
  -1 -15  -5    1.44    1.76   0
  -1 -13  -6    3.45    1.65   0
  -1  -5  -7   10.93    0.99   0
  -1  -3  -6  187.97    1.98   0
   0 -16  -5    1.07    1.67   0
   1 -18  -4    1.08    1.61   0
   2 -17  -5    4.89    1.80   0
   2 -13  -7    0.73    1.65   0
   2  -8  -8   62.93    1.68   0
   4 -13  -7   17.48    1.72   0
   4  -4  -6   21.99    0.96   0
   4  -3  -5   28.22    0.83   0
   5 -13  -7    2.79    1.40   0
   5  -7  -7   45.62    1.47   0
   5  -5  -6   14.08    0.92   0
   6 -17  -5    2.88    1.67   0
   6 -15  -6    6.11    1.69   0
   6 -12  -7    3.30    1.08   0
   6 -11  -7   16.20    1.49   0
   6 -10  -7    5.59    1.26   0
   6  -9  -7    2.28    1.19   0
   6  -6  -6    7.41    0.91   0
   6  -4  -4   60.32    1.09   0
   7 -14  -6   -0.10    1.46   0
   7  -6  -5   65.76    1.33   0
   7  -5  -4    9.51    0.67   0
   9 -11  -5    2.42    1.31   0
  10 -19  -2    0.56    1.31   0
  10 -19  -2    0.03    0.92   0
  10 -17  -3    0.38    1.78   0
  10 -14  -4    1.22    1.60   0
  10 -13  -4    2.07    1.48   0
  -6  -5  -3   14.93    0.87   0
  -4 -10  -5    0.69    1.38   0
  -3 -17  -2    0.72    1.76   0
  -3 -14  -4    3.40    1.61   0
  -3 -12  -5    3.31    1.50   0
  -3  -3  -5    3.03    0.53   0
  -2 -18  -2    0.24    1.74   0
  -2 -11  -6    2.91    1.42   0
  -2  -4  -6    0.20    0.76   0
  -1  -8  -7   58.96    1.83   0
  -1  -7  -7   15.16    1.21   0
  -1  -2  -5   90.57    1.22   0
   0 -17  -4    4.45    1.81   0
   0 -11  -7    4.68    1.51   0
   0  -3  -6   22.25    0.95   0
   0  -2  -5  138.44    1.44   0
   1 -19  -3    1.71    1.31   0
   1 -16  -5    0.76    1.75   0
   1 -12  -7    0.45    1.51   0
   1  -5  -7    2.33    0.81   0
   1  -3  -6  101.60    1.50   0
   2 -18  -4    0.46    1.68   0
   2 -15  -6    9.71    1.43   0
   2 -12  -7    4.88    1.49   0
   3 -17  -5    1.22    1.62   0
   3 -15  -6    1.71    1.61   0
   3  -2  -4  116.76    1.14   0
   4 -17  -5    4.15    1.78   0
   4 -15  -6    2.16    1.67   0
   5 -17  -5    5.91    1.75   0
   5 -15  -6    5.06    1.67   0
   5 -12  -7    1.97    1.35   0
   5  -8  -7    6.18    1.05   0
   5  -4  -5  109.87    1.44   0
   7 -18  -4   -0.05    1.63   0
   7 -16  -5    5.30    1.68   0
   7 -13  -6   -0.25    1.32   0
   8  -8  -5    2.20    0.92   0
   9 -18  -3   17.75    1.88   0
   9 -16  -4    0.07    1.60   0
  -6  -6  -3   95.80    1.69   0
  -5 -12  -3   21.64    1.72   0
  -5  -5  -4   65.79    1.36   0
  -4 -14  -3    5.31    1.67   0
  -4 -12  -4    3.00    1.57   0
  -4  -9  -5    0.25    1.25   0
  -4  -5  -5    0.56    0.75   0
  -4  -3  -4  421.85    2.55   0
  -2 -15  -4   -0.15    1.72   0
   0 -18  -3   -0.25    1.66   0
   0 -15  -5   57.43    2.43   0
   0 -13  -6    5.85    1.62   0
   0 -10  -7    4.41    1.43   0
   0  -6  -7    0.57    0.91   0
   1 -14  -6   77.16    2.39   0
   1 -11  -7   20.78    1.74   0
   2 -19  -3    0.51    1.69   0
   2 -16  -5   12.33    1.86   0
   3  -4  -6  127.88    1.71   0
   4 -12  -7    0.04    1.02   0
   4 -11  -7    1.62    1.26   0
   4  -7  -7   23.86    1.21   0
   5 -18  -4   -0.21    1.55   0
   5 -10  -7   11.64    1.33   0
   5  -9  -7   18.36    1.30   0
   6 -18  -4   -1.47    1.63   0
   6 -16  -5    6.37    1.61   0
   6 -14  -6    2.28    1.48   0
   6  -7  -6    1.21    0.88   0
   7 -19  -3   -0.21    1.51   0
   7 -12  -6    1.84    1.37   0
   9 -15  -4    1.59    1.42   0
   9  -9  -4   12.19    1.10   0
  10 -18  -2    1.33    1.66   0
  10 -16  -3    3.93    1.70   0
  -6  -8  -3   15.02    1.21   0
  -6  -7  -3    8.00    0.99   0
  -5  -9  -4   -0.56    1.16   0
  -5  -8  -4   59.53    1.69   0
  -5  -6  -4    8.99    0.91   0
  -4 -15  -2    6.25    1.66   0
  -4  -8  -5    2.35    1.13   0
  -4  -7  -5    1.73    0.98   0
  -4  -6  -5   34.91    1.25   0
  -3 -15  -3   -0.34    1.63   0
  -3 -11  -5    6.00    1.52   0
  -3  -4  -5   80.94    1.40   0
  -2 -16  -3    2.40    1.62   0
  -2 -10  -6    1.88    1.03   0
  -2  -5  -6  188.23    2.23   0
  -2  -3  -5   68.68    1.21   0
  -1 -14  -5   10.78    1.46   0
  -1  -4  -6    8.03    0.85   0
   0 -19  -2    1.43    1.62   0
   0  -8  -7    2.77    1.16   0
   0  -7  -7   15.05    1.16   0
   1 -17  -4   11.99    1.83   0
   1 -13  -6    8.01    1.62   0
   1 -10  -7   29.20    1.72   0
   1  -6  -7    4.61    0.91   0
   2 -14  -6   -0.31    1.25   0
   2 -11  -7   19.51    1.41   0
   2 -10  -7    6.96    1.32   0
   3 -19  -3    2.40    1.69   0
   3 -16  -5    0.13    1.65   0
   3 -14  -6    0.15    1.67   0
   3 -10  -7    3.32    1.25   0
   3  -7  -7   -1.48    0.84   0
   3  -3  -5    0.51    0.53   0
   4 -16  -5   14.33    1.77   0
   4 -14  -6    0.01    1.46   0
   4  -9  -7   -0.95    1.04   0
   4  -8  -7    2.00    0.96   0
   4  -5  -6   25.42    1.06   0
   5 -16  -5    1.79    1.67   0
   5 -14  -6    3.48    1.47   0
   5  -6  -6   22.78    1.08   0
   6 -19  -3   -0.16    1.60   0
   6 -13  -6    1.72    1.39   0
   7 -20  -2    1.54    1.51   0
   7 -15  -5    1.59    1.53   0
   7  -7  -5    4.29    0.85   0
   8  -7  -4    3.05    0.73   0
   8  -6  -3    2.10    0.58   0
   9 -17  -3   -0.45    1.59   0
  -5 -13  -2    2.08    1.71   0
  -5 -11  -3    0.23    1.32   0
  -4 -11  -4   77.20    2.24   0
  -3 -16  -2    0.95    1.65   0
  -3 -13  -4    5.59    1.63   0
  -3 -10  -5    3.04    1.28   0
  -2 -17  -2    3.37    1.68   0
  -2  -9  -6   57.46    1.71   0
  -2  -8  -6  112.01    2.19   0
  -2  -7  -6    8.51    1.08   0
  -2  -6  -6   -0.83    0.86   0
  -2  -2  -4   58.71    0.92   0
  -1 -19  -1    0.77    1.59   0
  -1 -18  -2    4.06    1.73   0
  -1 -11  -6    9.96    1.28   0
   0 -16  -4    2.12    1.76   0
   0 -12  -6    0.67    1.48   0
   0  -4  -6  137.99    1.80   0
   1 -18  -3   -0.32    1.69   0
   1  -8  -7   70.89    1.83   0
   1  -7  -7    8.82    0.82   0
   1  -4  -6   47.59    1.21   0
   2 -13  -6   50.10    2.16   0
   2  -8  -7   88.38    1.96   0
   2  -4  -6   11.34    0.74   0
   3 -20  -2    2.06    1.55   0
   3  -9  -7   27.24    1.46   0
   3  -8  -7   60.86    1.65   0
   5 -19  -3    7.49    1.66   0
   6 -17  -4    2.04    1.56   0
   6 -15  -5    4.71    1.52   0
   6 -12  -6    9.71    1.40   0
   6  -9  -6    8.16    1.08   0
   7 -14  -5    0.59    1.30   0
   9 -20  -1    0.90    1.37   0
   9 -20  -1    0.13    0.89   0
   9 -10  -4    1.45    1.05   0
  10 -19  -1    3.37    1.74   0
  10 -17  -2    1.19    1.65   0
  10 -14  -3    1.30    1.48   0
  10 -13  -3    0.08    1.37   0
  -5  -4  -3   80.55    1.23   0
  -4 -16  -1    3.45    1.64   0
  -4 -13  -3    1.78    1.45   0
  -4  -4  -4  135.27    1.62   0
  -3 -17  -1    7.83    1.81   0
  -3  -5  -5    8.41    0.83   0
  -2 -19   0    1.47    1.63   0
  -2 -18  -1    0.30    1.67   0
  -1 -15  -4    2.18    1.28   0
  -1 -13  -5    6.27    1.55   0
  -1 -10  -6   81.32    2.21   0
  -1  -3  -5  153.61    1.63   0
   0 -17  -3    0.87    1.68   0
   0 -14  -5    0.72    1.20   0
   1 -19  -2    0.17    1.55   0
   1 -12  -6   65.43    2.26   0
   2 -18  -3    0.76    1.57   0
   2  -3  -5    4.39    0.59   0
   2  -2  -4   67.23    0.86   0
   3 -17  -4    4.35    1.74   0
   3  -5  -6  334.43    2.71   0
   4 -17  -4    1.19    1.69   0
   4 -13  -6   18.65    1.67   0
   4  -6  -6  149.23    1.99   0
   4  -4  -5   11.61    0.76   0
   4  -3  -4   25.11    0.67   0
   5 -20  -2   -0.51    1.53   0
   5 -17  -4    3.43    1.67   0
   5 -15  -5   -0.20    1.48   0
   5 -12  -6    3.07    1.31   0
   5  -7  -6   40.36    1.28   0
   5  -5  -5  176.07    1.87   0
   6  -6  -5   86.65    1.49   0
   6  -4  -3  139.59    1.32   0
   7 -18  -3    2.58    1.68   0
   7 -16  -4   -0.85    1.41   0
   7  -5  -3   17.80    0.67   0
   8  -8  -4    0.22    0.81   0
   9 -18  -2   -0.94    1.57   0
  10 -20   0    0.98    1.43   0
  -4 -14  -2   12.52    1.65   0
  -3 -18   0    1.38    1.32   0
  -3 -18   0    0.29    0.93   0
  -3 -14  -3    7.11    1.71   0
  -3 -12  -4   28.26    1.78   0
  -2 -15  -3    3.67    1.64   0
  -2  -4  -5    1.48    0.69   0
  -1 -16  -3    0.17    1.60   0
  -1  -9  -6   59.51    1.69   0
  -1  -8  -6   33.93    1.47   0
  -1  -6  -6    6.13    0.88   0
  -1  -2  -4 1253.65    3.73   0
   0 -18  -2    4.67    1.66   0
   0  -5  -6   73.13    1.46   0
   0  -3  -5  102.79    1.34   0
   1 -16  -4    2.61    1.31   0
   1 -14  -5    0.69    1.61   0
   1 -11  -6    3.18    1.35   0
   1  -3  -5  129.53    1.46   0
   2 -19  -2    0.99    1.63   0
   2 -12  -6    4.89    1.51   0
   2  -5  -6   28.29    1.10   0
   3 -18  -3    1.16    1.65   0
   4 -15  -5    1.14    1.23   0
   5 -11  -6    2.24    1.16   0
   5 -10  -6    6.87    1.09   0
   5  -9  -6    2.41    0.95   0
   5  -8  -6    1.72    0.90   0
   5  -4  -4  132.37    1.40   0
   6 -18  -3    1.02    1.64   0
   6 -14  -5   -0.07    1.37   0
   7 -19  -2    4.56    1.58   0
   7 -13  -5    1.15    1.24   0
  10 -18  -1    1.03    1.64   0
  10 -16  -2    5.35    1.62   0
  -6  -6  -2  236.47    2.25   0
  -5 -12  -2   16.41    1.56   0
  -5  -9  -3    8.76    1.19   0
  -5  -5  -3   73.33    1.29   0
  -4 -12  -3    6.32    1.49   0
  -4  -9  -4   15.38    1.32   0
  -4  -5  -4   19.02    0.90   0
  -4  -3  -3    8.26    0.58   0
  -3 -15  -2   36.04    1.99   0
  -1 -14  -4    2.29    1.60   0
  -1 -12  -5   17.18    1.39   0
   0 -19  -1   -0.07    1.61   0
   0 -15  -4   65.10    2.22   0
   0 -13  -5   13.12    1.40   0
   0  -2  -4   35.68    0.73   0
   1 -17  -3   11.17    1.82   0
   2 -20  -1   -0.23    1.52   0
   2 -16  -4    0.87    1.59   0
   2 -14  -5   10.46    1.68   0
   2 -11  -6  186.94    3.03   0
   3 -19  -2    0.77    1.63   0
   3 -16  -4   10.83    1.71   0
   3  -6  -6   19.86    1.04   0
   3  -4  -5   11.77    0.76   0
   4 -14  -5    0.41    1.41   0
   4 -11  -6   -0.82    1.17   0
   4  -7  -6   72.87    1.55   0
   5 -18  -3    4.16    1.62   0
   5 -16  -4    4.50    1.57   0
   5 -14  -5    2.13    1.45   0
   6 -19  -2    1.39    1.54   0
   6 -16  -4    7.29    1.55   0
   7 -20  -1    2.15    1.50   0
   7 -17  -3    2.22    1.47   0
   7 -15  -4    0.78    1.37   0
   7 -10  -5   24.17    1.34   0
   8  -7  -3    5.90    0.79   0
   9 -19  -1    0.42    1.55   0
   9 -17  -2    2.80    1.50   0
   9 -15  -3    9.99    1.49   0
   9  -9  -3    1.35    0.84   0
  10 -15  -2    1.05    1.50   0
  -6  -8  -2   32.72    1.29   0
  -6  -7  -2   84.50    1.56   0
  -5  -8  -3  145.51    2.18   0
  -5  -7  -3    1.31    0.95   0
  -5  -6  -3   -0.45    0.72   0
  -4 -15  -1   62.06    2.30   0
  -4  -8  -4   17.24    1.00   0
  -4  -7  -4    0.63    0.86   0
  -4  -6  -4   92.61    1.60   0
  -3 -13  -3    9.75    1.53   0
  -3 -11  -4   -0.10    1.24   0
  -2 -16  -2    0.47    1.58   0
  -2  -9  -5    5.59    1.18   0
  -1 -19   0    0.21    1.58   0
  -1 -18  -1    0.44    1.76   0
  -1 -11  -5    5.86    1.37   0
  -1  -4  -5   33.87    1.01   0
   0 -16  -3    2.01    1.64   0
   0 -12  -5   16.07    1.61   0
   0  -8  -6   52.50    1.45   0
   0  -7  -6   17.39    0.93   0
   1 -18  -2    0.23    1.64   0
   1  -9  -6   31.68    1.46   0
   1  -8  -6    5.90    1.00   0
   1  -7  -6    8.97    0.97   0
   1  -6  -6   11.03    0.76   0
   2 -17  -3   -0.73    1.53   0
   2 -10  -6    0.61    1.14   0
   3 -20  -1    1.01    1.61   0
   3  -9  -6   44.13    1.47   0
   3  -7  -6   15.25    0.98   0
   3  -3  -4    1.06    0.42   0
   4 -16  -4    3.99    1.60   0
   4 -10  -6   11.13    0.97   0
   4  -9  -6    1.16    0.90   0
   4  -8  -6   10.59    0.78   0
   4  -5  -5  310.62    2.40   0
   5 -19  -2    0.19    1.57   0
   5  -6  -5   31.96    1.04   0
   6 -20  -1    0.24    1.58   0
   7  -7  -4    0.97    0.70   0
   8 -10  -4    4.31    1.05   0
   8  -6  -2    3.85    0.51   0
   9 -20   0   -0.31    1.54   0
   9 -14  -3   14.79    1.58   0
  10 -19   0    2.21    1.62   0
  10 -14  -2    2.88    1.41   0
  10 -11  -2    0.06    1.01   0
  -5 -13  -1   21.29    1.73   0
  -5 -11  -2   11.40    1.37   0
  -4 -16   0   55.28    2.24   0
  -4 -13  -2   33.97    1.88   0
  -4 -11  -3   52.16    1.87   0
  -3 -17   0    5.53    1.60   0
  -3 -16  -1   -0.01    1.53   0
  -3 -10  -4   12.75    1.36   0
  -2 -19   1   -0.15    1.53   0
  -2 -18   0   -0.08    1.64   0
  -2 -17  -1   -0.20    1.56   0
  -2 -12  -4   80.72    2.33   0
  -2  -8  -5    0.01    0.95   0
  -2  -7  -5    1.54    0.85   0
  -2  -6  -5   10.77    0.92   0
  -2  -3  -4   12.30    0.62   0
  -1 -15  -3    4.51    1.60   0
  -1 -13  -4    5.26    1.50   0
  -1 -10  -5  235.64    3.13   0
   0 -14  -4   -0.68    1.43   0
   0  -4  -5   11.08    0.76   0
   1 -20   0   -0.38    1.58   0
   1 -19  -1   -0.07    1.65   0
   1  -4  -5   67.73    1.20   0
   2 -15  -4   -0.60    1.51   0
   2  -9  -6    4.63    0.78   0
   2  -8  -6   17.76    1.13   0
   2  -4  -5   34.78    0.96   0
   3 -17  -3   -0.96    1.56   0
   3  -8  -6    3.49    0.66   0
   4 -17  -3    0.08    1.54   0
   5 -21   0    0.27    1.61   0
   5 -20  -1    4.59    1.56   0
   5 -17  -3   19.86    1.85   0
   6 -21   0   -0.12    1.19   0
   6 -21   0    0.12    0.85   0
   6 -17  -3   -0.90    1.44   0
   6 -15  -4    9.61    1.52   0
   7 -14  -4    1.49    1.30   0
   9 -18  -1    1.36    1.56   0
   9 -13  -3    0.99    1.26   0
  10 -20   1    0.87    1.64   0
  10 -13  -2    2.33    1.31   0
  -4 -10  -3   27.57    1.44   0
  -4  -4  -3   48.62    0.98   0
  -3 -19   2    0.42    1.55   0
  -3 -18   1    2.74    1.68   0
  -3 -14  -2    1.24    1.53   0
  -3 -12  -3    5.29    1.33   0
  -1 -16  -2    3.06    1.50   0
  -1  -9  -5   11.99    1.18   0
  -1  -5  -5   68.83    1.35   0
   0 -18  -1    3.35    1.56   0
   0 -17  -2   -0.52    1.25   0
   1 -16  -3    3.11    1.59   0
   1 -14  -4    3.15    1.42   0
   1 -12  -5    0.77    1.01   0
   2 -19  -1   -0.15    1.47   0
   2 -18  -2    0.26    1.26   0
   3 -18  -2    0.06    1.51   0
   3 -15  -4   16.26    1.72   0
   3  -5  -5    4.44    0.74   0
   4 -12  -5    7.41    1.29   0
   4  -4  -4   64.34    1.03   0
   5 -15  -4   11.23    1.26   0
   5 -12  -5   37.44    1.63   0
   5  -7  -5   43.98    1.22   0
   6 -18  -2    1.69    1.62   0
   6 -14  -4   24.86    1.61   0
   7 -19  -1    7.00    1.58   0
   7 -16  -3   21.69    1.65   0
   7  -6  -3   14.25    0.70   0
   7  -5  -2   52.43    0.87   0
  10 -18   0    3.42    1.60   0
  -5 -14   0    3.33    1.56   0
  -5 -10  -2   10.47    1.22   0
  -5  -4  -2   16.71    0.66   0
  -4 -14  -1    1.12    1.55   0
  -4 -12  -2    2.47    1.29   0
  -2 -15  -2    3.47    1.52   0
  -2 -11  -4   -0.33    0.90   0
  -1 -14  -3    2.69    1.43   0
  -1 -12  -4  112.94    2.52   0
  -1  -8  -5   30.37    1.29   0
  -1  -7  -5    0.02    0.81   0
  -1  -6  -5   45.21    1.25   0
  -1  -3  -4   11.63    0.58   0
   0 -20   1    2.37    1.67   0
   0 -19   0    3.44    1.66   0
   0 -15  -3   20.21    1.83   0
   0 -13  -4    9.82    1.56   0
   0 -10  -5   62.65    1.84   0
   0  -5  -5    9.63    0.83   0
   1 -17  -2    3.26    1.61   0
   2 -21   1   -0.79    1.30   0
   2 -21   1    0.08    0.85   0
   2 -20   0   -0.17    1.54   0
   2 -14  -4   10.91    1.57   0
   2  -5  -5  145.80    1.71   0
   3 -19  -1   -0.14    1.49   0
   4  -6  -5   62.81    1.19   0
   5 -18  -2    4.06    1.59   0
   5 -14  -4    3.18    1.35   0
   5 -11  -5   32.62    1.27   0
   5 -10  -5   56.38    1.55   0
   5  -9  -5   -0.51    0.79   0
   5  -8  -5    0.89    0.79   0
   5  -5  -4  545.75    2.87   0
   6 -19  -1    2.69    1.53   0
   6 -16  -3   10.32    1.60   0
   7 -20   0    0.63    1.48   0
   7 -12  -4   -0.65    1.11   0
   9 -19   0    0.26    1.47   0
   9 -15  -2    4.80    1.44   0
  10 -15  -1    2.67    1.58   0
  -5 -12  -1   33.41    1.68   0
  -5  -9  -2    4.20    1.02   0
  -4 -15   0  102.47    2.55   0
  -4  -9  -3   18.93    1.24   0
  -4  -5  -3    2.28    0.62   0
  -3 -15  -1  123.30    2.80   0
  -2 -16  -1    1.03    1.58   0
  -2 -10  -4    6.96    1.20   0
  -2  -4  -4    7.89    0.67   0
  -1 -20   2    0.80    1.49   0
   0  -3  -4  133.39    1.32   0
   1 -18  -1    0.98    1.53   0
   1 -13  -4    8.70    1.43   0
   1 -10  -5  169.39    2.60   0
   1  -5  -5    1.33    0.50   0
   1  -3  -4    0.24    0.44   0
   3 -21   1   -0.62    1.49   0
   3 -20   0    1.70    1.60   0
   3 -16  -3   -1.06    1.45   0
   3  -6  -5    4.25    0.75   0
   4 -16  -3    5.86    1.58   0
   4 -10  -5    8.46    1.06   0
   4  -7  -5   78.88    1.45   0
   5 -19  -1    7.73    1.63   0
   5 -16  -3    4.73    1.47   0
   5  -4  -3   63.61    0.90   0
   6 -20   0    1.27    1.58   0
   6  -7  -4   -0.45    0.68   0
   6  -5  -3   16.43    0.66   0
   7 -15  -3    1.73    1.01   0
   7 -10  -4    1.01    0.70   0
   8 -18  -1    2.56    1.53   0
   8  -9  -3   -0.49    0.79   0
   9 -21   2   -0.48    1.53   0
   9 -20   1    0.13    1.44   0
   9 -17  -1   -0.10    1.37   0
   9 -14  -2    5.72    1.33   0
  10 -19   1    3.71    1.56   0
  10 -17   0    1.27    1.42   0
  -6  -8  -1    0.69    0.84   0
  -5  -8  -2   12.61    1.00   0
  -5  -5  -2   49.24    1.01   0
  -4 -16   1   27.71    1.87   0
  -4  -8  -3   60.20    1.48   0
  -4  -7  -3   17.10    0.96   0
  -4  -6  -3  260.81    2.30   0
  -3 -16   0    1.98    1.55   0
  -3 -13  -2    2.51    1.41   0
  -2 -20   3    3.99    1.70   0
  -2 -19   2    4.37    1.58   0
  -2 -18   1    1.14    1.52   0
  -2 -17   0    9.83    1.71   0
  -2 -12  -3   -0.67    1.20   0
  -2  -9  -4   18.12    1.22   0
  -2  -5  -4    3.13    0.68   0
  -1 -19   1    0.22    1.49   0
  -1 -15  -2   22.78    1.83   0
   0 -16  -2    6.96    1.30   0
   0 -14  -3    4.01    1.39   0
   0 -12  -4   26.29    1.63   0
   0  -8  -5    1.48    0.67   0
   0  -7  -5   31.36    1.03   0
   1 -21   2    2.57    1.63   0
   1 -20   1    2.06    1.59   0
   1 -19   0   -0.55    1.54   0
   1 -15  -3    0.14    1.05   0
   1  -9  -5   86.52    1.85   0
   1  -8  -5   52.18    1.40   0
   1  -6  -5    8.11    0.81   0
   2 -17  -2    1.14    1.20   0
   2 -10  -5    4.62    1.01   0
   3 -17  -2   -0.45    1.45   0
   3 -10  -5   25.81    1.33   0
   3  -9  -5    5.07    0.93   0
   3  -4  -4   81.57    1.12   0
   4  -8  -5    2.70    0.61   0
   5 -21   1    2.10    1.50   0
   5 -20   0    7.84    1.61   0
   5 -17  -2   -0.57    1.39   0
   5  -6  -4  156.30    1.71   0
   6 -21   1    0.55    1.44   0
   6 -17  -2    0.43    1.41   0
   7 -18  -1    3.52    1.53   0
   7  -7  -3    6.30    0.68   0
   8 -19   0   -1.23    1.56   0
   8 -11  -3    1.14    0.99   0
   8 -10  -3    8.05    0.98   0
   8  -7  -2   11.33    0.66   0
   9 -18   0    0.62    1.50   0
   9 -10  -2    8.25    0.97   0
  10 -20   2    0.62    1.49   0
  10 -12  -1    6.49    1.12   0
  -5 -13   0    1.92    1.38   0
  -5  -7  -2   39.40    1.14   0
  -5  -6  -2   85.72    1.37   0
  -4 -17   2    0.31    1.48   0
  -4 -13  -1    9.39    1.41   0
  -4  -3  -2    1.07    0.38   0
  -3 -19   3    3.83    1.57   0
  -3 -18   2    2.72    1.64   0
  -3 -17   1    1.55    1.52   0
  -3 -10  -3   79.78    1.93   0
  -2  -8  -4    0.15    0.86   0
  -2  -7  -4   23.55    1.06   0
  -1 -13  -3  139.75    2.76   0
  -1 -10  -4    1.56    1.07   0
  -1  -4  -4    1.73    0.55   0
   0 -17  -1   -0.45    1.52   0
   1 -16  -2   16.88    1.73   0
   2 -19   0   -0.64    1.48   0
   2 -18  -1   -0.22    1.46   0
   2 -15  -3   39.39    1.76   0
   2  -9  -5  193.15    2.38   0
   2  -8  -5   90.20    1.67   0
   3  -8  -5   12.16    0.75   0
   4 -17  -2   -0.20    1.46   0
   4 -15  -3   19.25    1.68   0
   4  -5  -4    1.00    0.61   0
   6 -18  -1    2.29    1.43   0
   6 -11  -4   10.97    1.10   0
   6 -10  -4   19.68    1.09   0
   7 -19   0    3.33    1.45   0
   7 -16  -2   -0.79    1.30   0
   8 -17  -1   -0.17    1.43   0
   8  -6  -1    1.67    0.49   0
   9 -16  -1   -1.58    1.24   0
  10 -18   1    3.73    1.54   0
  10 -16   0    0.43    1.41   0
  -5 -14   1   22.98    1.67   0
  -4 -14   0  203.53    3.10   0
  -4 -10  -2    3.52    1.06   0
  -3 -14  -1   85.10    2.30   0
  -3 -12  -2    0.60    1.22   0
  -2 -11  -3   11.69    1.29   0
  -2  -3  -3    0.46    0.37   0
  -1 -16  -1    4.75    1.48   0
   0 -20   2    1.93    1.59   0
   0 -19   1    3.47    1.63   0
   0 -18   0    4.38    1.57   0
   0 -15  -2    2.32    1.45   0
   0 -11  -4    5.01    0.92   0
   0  -4  -4   23.52    0.74   0
   1 -14  -3    0.72    1.41   0
   1  -4  -4  350.92    2.15   0
   2 -21   2    0.54    1.44   0
   2 -20   1    2.05    1.51   0
   2 -16  -2    3.61    1.50   0
   2 -12  -4    1.70    1.20   0
   2  -4  -4    6.41    0.55   0
   3 -19   0    0.43    1.40   0
   3 -18  -1   11.96    1.39   0
   3  -3  -3   23.13    0.55   0
   5 -11  -4  131.69    2.15   0
   5  -7  -4    0.50    0.63   0
   6 -16  -2   11.11    1.46   0
   7 -20   1    7.90    1.62   0
   7 -13  -3    1.04    0.80   0
   7  -8  -3    4.21    0.72   0
   9 -20   2    4.29    1.46   0
   9 -19   1   -0.42    1.42   0
   9 -15  -1    0.17    1.30   0
  -5 -12   0    2.09    1.17   0
  -5 -10  -1   32.58    1.36   0
  -4 -12  -1   90.83    2.11   0
  -3 -15   0   23.81    1.75   0
  -2 -16   0   23.83    1.81   0
  -1 -20   3    1.33    1.46   0
  -1 -17   0    2.70    1.48   0
  -1 -14  -2   18.24    1.56   0
  -1 -12  -3    7.56    1.29   0
  -1  -6  -4  356.96    2.61   0
  -1  -5  -4   59.76    1.06   0
   0 -13  -3   63.61    1.86   0
   0 -10  -4   67.22    1.75   0
   1 -18   0   -0.26    1.44   0
   1 -17  -1    1.11    1.18   0
   1 -11  -4   14.83    1.29   0
   2 -14  -3    1.32    1.35   0
   3 -21   2    0.98    1.51   0
   3 -20   1    1.21    1.52   0
   3 -16  -2    7.64    1.53   0
   3  -5  -4   86.06    1.22   0
   4 -16  -2   16.28    1.64   0
   4 -14  -3   46.90    1.87   0
   4 -11  -4    1.92    0.98   0
   4  -6  -4   62.72    1.16   0
   5 -14  -3    3.39    1.33   0
   5 -10  -4    1.65    0.85   0
   5  -9  -4    9.15    0.86   0
   5  -8  -4   -0.03    0.66   0
   6 -22   3    4.71    1.43   0
   6 -20   1   -0.52    1.49   0
   7 -22   3    2.20    1.45   0
   7 -17  -1    2.09    1.37   0
   7 -15  -2    7.47    1.35   0
   7  -6  -2    1.47    0.48   0
   8 -16  -1    0.32    1.31   0
   8  -8  -2   56.52    1.13   0
   9 -21   3    5.95    1.59   0
   9 -17   0    4.65    1.40   0
  10 -17   1    1.75    1.57   0
  10 -15   0    0.13    1.28   0
  -4 -16   2   24.33    1.68   0
  -4 -15   1    1.03    1.38   0
  -4  -9  -2   21.93    1.16   0
  -4  -4  -2   25.96    0.71   0
  -3 -20   5   -0.54    1.19   0
  -3 -16   1    0.77    1.46   0
  -3 -13  -1    1.78    1.20   0
  -3 -11  -2   96.45    2.06   0
  -2 -20   4    0.57    1.58   0
  -2 -19   3   -0.85    1.43   0
  -2 -18   2   -0.00    1.45   0
  -2 -17   1   13.54    1.68   0
  -1 -19   2   -0.93    1.44   0
  -1  -7  -4    0.83    0.53   0
   0 -16  -1    1.32    1.47   0
   0  -9  -4    2.60    0.87   0
   0  -5  -4   31.69    0.93   0
   1 -21   3   -0.69    1.48   0
   1 -20   2    3.00    1.59   0
   1 -19   1   -0.69    1.43   0
   1 -15  -2   21.06    1.67   0
   1 -13  -3  171.39    2.87   0
   1 -10  -4   44.68    1.48   0
   2 -11  -4  143.85    2.28   0
   2  -5  -4    6.06    0.65   0
   4 -10  -4    1.10    0.85   0
   4  -7  -4  398.57    2.68   0
   5 -22   3   10.67    1.31   0
   5 -21   2    3.61    1.47   0
   5 -20   1   17.94    1.49   0
   5  -5  -3  336.70    2.05   0
   6 -17  -1    0.80    1.37   0
   7 -18   0   -1.16    1.38   0
   7 -10  -3   -0.03    0.59   0
   8 -19   1    1.53    1.46   0
   8 -12  -2  125.07    2.07   0
   8  -9  -2    0.72    0.70   0
   9 -18   1    0.03    1.41   0
  10 -21   4    2.85    1.47   0
  -5 -13   1    2.85    1.29   0
  -5  -9  -1   -0.42    0.80   0
  -4 -17   3   22.53    1.79   0
  -4 -13   0  277.51    3.36   0
  -4 -11  -1    3.89    1.06   0
  -4  -8  -2    2.25    0.78   0
  -3 -19   4    3.99    1.51   0
  -3 -18   3   10.10    1.62   0
  -3 -17   2    1.31    1.52   0
  -2 -12  -2    0.71    1.17   0
  -2  -9  -3  115.49    1.91   0
  -2  -4  -3    7.74    0.53   0
  -1 -15  -1    8.04    1.45   0
  -1 -13  -2   14.09    1.38   0
  -1 -11  -3    5.96    1.11   0
  -1  -3  -3   15.90    0.46   0
   0 -17   0   -0.18    1.38   0
   0 -14  -2   25.33    1.65   0
   0  -8  -4   63.59    1.44   0
   0  -7  -4  158.80    1.91   0
   0  -6  -4  753.61    3.63   0
   1  -9  -4   50.85    1.40   0
   1  -5  -4  223.07    1.81   0
   2 -22   4    4.11    1.28   0
   2 -21   3    0.25    1.40   0
   2 -19   1    0.30    1.45   0
   2 -18   0   -1.53    1.41   0
   2 -13  -3   87.72    2.19   0
   2  -3  -3 1642.57    3.81   0
   3 -17  -1   18.03    1.45   0
   3 -10  -4   21.19    1.10   0
   3  -6  -4   12.71    0.76   0
   4 -17  -1    0.55    1.45   0
   4 -13  -3   10.78    1.30   0
   4  -9  -4   13.80    0.90   0
   4  -8  -4   62.88    1.29   0
   5 -17  -1    6.03    1.44   0
   5 -15  -2   15.42    1.47   0
   5 -13  -3   30.02    1.29   0
   6 -18   0    7.23    1.43   0
   6 -12  -3   13.37    1.11   0
   7 -19   1    0.68    1.36   0
   7 -16  -1    6.72    1.35   0
   8 -20   2    0.87    1.39   0
   8 -17   0    1.37    1.39   0
   9 -19   2    0.31    1.37   0
  10 -18   2    0.84    1.46   0
  10 -16   1    2.47    1.50   0
  -5 -11   0    0.70    1.02   0
  -5  -8  -1  176.65    2.04   0
  -4  -7  -2   22.33    0.93   0
  -4  -6  -2   13.86    0.73   0
  -4  -5  -2    2.82    0.54   0
  -3 -14   0    7.57    1.39   0
  -3 -10  -2    0.91    0.98   0
  -2  -8  -3   96.88    1.64   0
  -1 -21   5    0.95    1.47   0
  -1 -16   0   17.04    1.66   0
  -1 -10  -3   22.85    1.22   0
   0 -20   3   -0.53    1.47   0
   0 -19   2   -0.45    1.46   0
   0 -18   1    0.92    1.41   0
   0  -3  -3  532.30    2.22   0
   1 -16  -1    0.63    1.01   0
   1 -14  -2    2.52    1.24   0
   1  -8  -4  440.51    3.17   0
   1  -7  -4   10.73    0.82   0
   1  -6  -4  123.11    1.47   0
   2 -20   2   -0.04    1.39   0
   2  -9  -4   48.90    1.23   0
   3 -19   1    0.34    1.38   0
   3 -18   0    3.08    1.44   0
   3  -9  -4  123.65    1.76   0
   3  -8  -4   44.92    1.17   0
   5 -18   0    9.74    1.51   0
   6 -14  -2    0.55    1.12   0
   6  -9  -3   10.58    0.82   0
   7 -22   4    0.30    1.41   0
   7 -21   3    3.30    1.41   0
   7 -20   2    7.34    1.53   0
   7  -7  -2   71.83    1.12   0
   8  -7  -1   28.62    0.74   0
   9 -21   4    0.57    1.38   0
   9 -20   3    0.27    1.46   0
   9 -11  -1    1.41    0.86   0
  10 -19   3    2.31    1.45   0
  -5 -14   2    1.00    1.29   0
  -5  -7  -1   84.07    1.36   0
  -5  -6  -1  195.73    1.77   0
  -5  -5  -1   28.22    0.75   0
  -4 -14   1   52.57    1.89   0
  -3 -20   6   -0.09    1.39   0
  -2  -7  -3   27.79    0.99   0
  -2  -5  -3    1.12    0.41   0
  -1 -20   4   12.73    1.62   0
  -1 -17   1    0.84    1.41   0
   0 -15  -1    8.66    1.44   0
   0 -13  -2   -0.60    1.15   0
   0 -11  -3    2.93    0.80   0
   1 -17   0    2.89    1.39   0
   2 -16  -1    8.97    1.48   0
   2 -14  -2    0.08    1.17   0
   2 -12  -3   62.68    1.79   0
   3 -21   3    1.95    1.41   0
   3 -20   2   10.14    1.55   0
   3  -4  -3  206.47    1.47   0
   4  -5  -3   21.01    0.66   0
   5 -22   4    0.15    1.39   0
   5 -20   2    0.78    1.40   0
   5 -16  -1    1.25    1.28   0
   5 -11  -3    1.21    0.85   0
   5  -6  -3   56.52    0.94   0
   6 -22   4    0.33    1.42   0
   6 -20   2   -0.23    1.45   0
   6 -16  -1    5.49    1.00   0
   7 -17   0    3.20    1.30   0
   7 -15  -1    0.72    1.16   0
   7 -12  -2   11.34    1.01   0
   8 -18   1    0.16    1.28   0
   9 -17   1    2.80    1.38   0
   9 -15   0   -0.36    1.12   0
  10 -20   4    3.73    1.53   0
  10 -17   2   -0.24    1.47   0
  10 -15   1    1.79    1.22   0
  -5 -10   0    0.56    0.89   0
  -4 -15   2   82.31    2.18   0
  -4 -10  -1   24.10    1.03   0
  -3 -19   5    3.43    1.42   0
  -2 -19   4    3.72    1.49   0
  -2 -18   3    1.24    1.39   0
  -2 -16   1   80.20    2.29   0
  -2 -13  -1    8.29    1.02   0
  -1  -9  -3   18.82    1.03   0
  -1  -4  -3    0.86    0.30   0
   0 -10  -3    6.67    0.97   0
   1 -21   4    0.40    1.10   0
   1 -20   3    0.52    1.45   0
   1 -19   2   -1.02    1.45   0
   1 -18   1    2.40    1.15   0
   1 -11  -3   11.21    1.12   0
   2 -22   5   16.85    1.62   0
   4 -16  -1   33.53    1.56   0
   4 -11  -3    4.41    0.90   0
   5  -7  -3  256.64    2.01   0
   6 -17   0    0.28    1.24   0
   7 -18   1    0.74    1.31   0
   7  -8  -2   54.36    1.08   0
   8 -20   3    2.99    1.38   0
   8 -19   2    1.58    1.37   0
   9 -18   2   -0.48    1.35   0
   9 -14   0    5.03    1.12   0
  10 -14   1    5.83    1.29   0
  -4 -17   4   28.19    1.75   0
  -4 -16   3    4.14    1.43   0
  -4  -9  -1   20.08    1.03   0
  -3 -18   4    9.48    1.54   0
  -3 -17   3   11.49    1.54   0
  -3 -16   2  114.90    2.35   0
  -3 -13   0   37.62    1.58   0
  -3 -11  -1   59.32    1.62   0
  -2 -10  -2    7.93    0.97   0
  -1 -15   0    0.47    1.25   0
  -1  -8  -3    9.84    0.84   0
  -1  -7  -3   18.85    0.87   0
  -1  -5  -3   20.41    0.72   0
   0 -21   5    1.01    1.46   0
   0 -17   1    1.41    1.34   0
   0  -4  -3  799.45    2.88   0
   1 -13  -2   32.67    1.53   0
   1  -4  -3  215.23    1.49   0
   2 -21   4    1.20    1.42   0
   2 -20   3    0.95    1.38   0
   2 -19   2    2.34    1.39   0
   2 -18   1    9.16    1.55   0
   2 -11  -3   12.73    0.89   0
   2  -4  -3    0.22    0.36   0
   3 -17   0    3.36    1.40   0
   4 -10  -3    0.77    0.72   0
   4  -6  -3    0.16    0.52   0
   5 -17   0    1.11    1.36   0
   5  -9  -3  234.79    2.18   0
   5  -8  -3   11.31    0.70   0
   7 -19   2    1.43    1.39   0
   7 -16   0    1.36    1.18   0
   7 -14  -1    0.09    1.01   0
   7 -10  -2    2.67    0.75   0
   8 -17   1    1.59    1.32   0
   8  -8  -1   51.98    1.01   0
   9 -19   3   -0.28    1.39   0
   9 -16   1    0.29    1.19   0
   9 -13   0    6.21    1.16   0
  10 -18   3    3.86    1.40   0
  10 -13   1    6.78    1.14   0
  -5 -13   2   40.67    1.60   0
  -5  -9   0    0.04    0.77   0
  -4 -13   1  174.98    2.62   0
  -2 -12  -1   50.30    1.64   0
  -2  -3  -2  146.38    1.10   0
  -1 -21   6    1.58    1.43   0
  -1 -16   1    8.22    1.43   0
  -1 -13  -1    2.31    1.14   0
  -1  -6  -3  339.29    2.29   0
   0 -20   4    0.89    1.33   0
   0 -19   3    0.91    1.47   0
   0 -18   2    9.51    1.49   0
   0 -14  -1    1.89    0.90   0
   0 -12  -2    1.34    0.78   0
   0  -8  -3    5.38    0.76   0
   1 -22   6    1.12    1.44   0
   1 -16   0    7.07    1.38   0
   2 -10  -3    0.23    0.79   0
   3 -22   5    3.50    1.38   0
   3 -21   4   19.69    1.67   0
   3 -18   1    8.56    1.42   0
   3 -10  -3   81.81    1.58   0
   3  -5  -3  542.70    2.47   0
   4 -18   1   -0.49    1.37   0
   4  -9  -3   26.63    0.96   0
   4  -7  -3  191.01    1.72   0
   5 -18   1   13.01    1.58   0
   6 -19   2    5.66    1.43   0
   6 -12  -2   65.82    1.44   0
   7 -22   5    0.98    1.10   0
   7 -21   4    1.84    1.42   0
   7 -20   3    3.54    1.44   0
   7  -6  -1   23.92    0.61   0
   8 -10  -1    2.86    0.71   0
   9 -21   5    0.61    1.44   0
   9 -20   4    0.32    1.36   0
   9 -12   0    5.76    0.91   0
   9  -9   0   38.48    0.93   0
  10 -21   6    3.58    1.38   0
  10 -20   5    2.91    1.58   0
  10 -19   4    5.19    1.46   0
  10 -16   2    0.28    1.23   0
  -5 -14   3   79.84    1.98   0
  -5 -11   1   45.36    1.43   0
  -4 -14   2   76.23    1.96   0
  -4 -11   0   14.19    1.09   0
  -4  -8  -1   12.05    0.82   0
  -3 -20   7    1.04    1.40   0
  -3 -14   1    0.13    1.14   0
  -3 -10  -1   65.65    1.51   0
  -2 -20   6    0.20    1.41   0
  -2  -9  -2   51.96    1.32   0
  -1 -20   5    1.46    1.42   0
  -1 -18   3    9.34    1.48   0
  -1 -17   2    0.25    1.34   0
   0 -15   0    2.99    1.26   0
   0  -7  -3  216.19    1.99   0
   0  -6  -3   38.79    0.93   0
   0  -5  -3  207.36    1.60   0
   1 -21   5    1.66    1.41   0
   1 -17   1    1.09    1.29   0
   1 -14  -1    1.24    1.17   0
   1  -9  -3  244.02    2.35   0
   1  -5  -3  670.40    2.76   0
   2  -5  -3  174.75    1.44   0
   3 -20   3    5.94    1.16   0
   3  -9  -3   66.38    1.32   0
   3  -6  -3   21.53    0.72   0
   4  -8  -3  152.94    1.62   0
   5 -22   5    1.19    1.05   0
   5 -21   4    4.69    1.49   0
   5 -20   3    8.69    1.55   0
   5 -19   2   -0.33    1.29   0
   5 -12  -2    1.14    0.88   0
   5  -5  -2   33.37    0.67   0
   6 -21   4   12.57    1.51   0
   6 -20   3    1.89    1.36   0
   6 -16   0    0.11    1.14   0
   6 -14  -1   63.58    1.73   0
   6 -11  -2    8.60    0.85   0
   6  -7  -2  125.60    1.36   0
   7 -13  -1    6.86    1.00   0
   8 -18   2    8.30    1.33   0
   9 -17   2    1.13    1.29   0
   9 -15   1   15.11    1.28   0
   9 -10   0   26.22    0.94   0
  10 -15   2   -0.02    1.23   0
  -5 -15   4   20.87    1.52   0
  -4 -18   6    6.59    1.43   0
  -4 -15   3    0.59    1.15   0
  -4  -7  -1   18.37    0.77   0
  -4  -4  -1    0.17    0.36   0
  -3 -19   6    7.67    1.48   0
  -3 -15   2    0.53    1.23   0
  -3 -12   0   15.66    1.23   0
  -2 -18   4   -0.05    1.27   0
  -2 -17   3    0.38    1.28   0
  -2 -16   2    4.21    1.36   0
  -2 -11  -1   -1.12    0.85   0
  -2  -8  -2   71.52    1.32   0
  -1 -14   0   -0.73    1.13   0
  -1 -10  -2    1.86    0.63   0
   1 -20   4   10.74    1.48   0
   1 -19   3    4.09    1.46   0
   1 -18   2    2.70    1.11   0
   1  -8  -3   29.44    0.89   0
   1  -7  -3    4.54    0.69   0
   1  -6  -3   46.47    0.96   0
   2 -17   1   -0.75    1.26   0
   2 -14  -1   16.32    1.33   0
   2 -12  -2   14.99    1.12   0
   3 -16   0   30.76    1.62   0
   3  -7  -3   95.29    1.29   0
   4  -4  -2   13.34    0.43   0
   5 -16   0    0.66    0.88   0
   5 -11  -2    5.00    0.76   0
   6 -10  -2    1.11    0.47   0
   6  -9  -2    0.85    0.56   0
   7 -18   2    0.18    1.17   0
   7 -15   0    6.06    1.13   0
   7 -12  -1   -0.29    0.79   0
   8 -21   5    2.87    1.43   0
   8 -20   4   -1.20    1.33   0
   8 -19   3    1.17    1.01   0
   8 -16   1   -0.13    1.09   0
   9 -18   3   -0.67    1.24   0
  -5 -12   2    5.12    1.03   0
  -5  -7   0    4.79    0.59   0
  -5  -4   0   13.75    0.51   0
  -4 -17   5   -0.02    1.30   0
  -4 -16   4    8.39    1.39   0
  -4 -12   1   30.75    1.35   0
  -4 -10   0    1.05    0.81   0
  -4  -6  -1    6.64    0.58   0
  -4  -5  -1   12.35    0.57   0
  -3 -18   5    8.47    1.48   0
  -3 -17   4   -0.41    1.30   0
  -3 -16   3    6.32    1.40   0
  -2 -21   8    0.52    1.40   0
  -2  -7  -2    0.10    0.58   0
  -2  -4  -2   20.02    0.54   0
  -1 -21   7    1.93    1.37   0
  -1 -12  -1    5.38    0.81   0
  -1  -9  -2   25.39    1.00   0
   0 -20   5   12.71    1.47   0
   0 -17   2   -0.64    1.23   0
   0 -16   1    3.61    0.96   0
   1 -22   7   25.86    1.65   0
   1 -15   0    6.57    1.28   0
   1 -11  -2    9.24    0.99   0
   2 -21   5    1.25    1.31   0
   2 -20   4    1.86    1.42   0
   2 -18   2    2.63    1.34   0
   3 -22   6    0.27    1.34   0
   3 -17   1   10.58    1.42   0
   4 -17   1    1.74    1.27   0
   4 -14  -1   18.31    1.09   0
   5  -6  -2   10.40    0.53   0
   6 -18   2    1.71    1.21   0
   6 -13  -1    8.89    1.01   0
   6  -5  -1  136.73    1.09   0
   7 -22   6   -0.72    1.32   0
   7 -21   5    0.92    1.28   0
   7 -20   4   20.02    1.52   0
   7 -19   3    0.11    1.30   0
   8 -17   2    0.31    1.11   0
   9 -22   7    1.45    1.28   0
   9 -21   6    1.76    1.34   0
   9 -20   5    6.03    1.33   0
   9 -19   4    0.31    1.29   0
   9 -16   2   -0.15    1.14   0
  10 -18   4    3.67    1.35   0
  -5 -10   1    2.16    0.78   0
  -5  -6   0    0.16    0.47   0
  -3 -20   8    1.05    1.34   0
  -3 -11   0    6.81    0.93   0
  -2  -6  -2    2.58    0.58   0
  -2  -5  -2   14.70    0.59   0
  -1 -20   6    0.06    1.25   0
  -1 -15   1    4.99    0.97   0
   0 -19   4    0.58    1.26   0
   0 -18   3    0.77    1.25   0
   0 -14   0    8.08    1.19   0
   2 -11  -2   18.85    1.03   0
   3 -21   5    4.56    1.31   0
   3 -20   4    7.47    1.46   0
   3 -19   3    0.57    1.31   0
   3 -18   2    1.19    1.27   0
   3 -11  -2   50.97    1.34   0
   4 -18   2    3.37    1.37   0
   4 -11  -2   42.83    1.11   0
   5 -22   6    0.15    1.29   0
   5 -18   2    9.32    1.46   0
   5 -15   0    2.26    1.12   0
   5 -10  -2  165.17    1.81   0
   5  -9  -2   22.50    0.80   0
   6 -22   6    6.35    1.35   0
   6 -21   5    4.11    1.39   0
   6 -20   4    1.65    1.22   0
   7 -16   1    1.70    1.11   0
   7 -11  -1    7.22    0.64   0
   7  -8  -1    0.60    0.49   0
  10 -21   7    2.30    1.32   0
  10 -20   6    0.93    1.35   0
  10 -19   5    2.88    1.28   0
  -2 -10  -1    1.20    0.59   0
  -1 -16   2   14.30    1.13   0
   1 -21   6    0.27    1.04   0
   2 -13  -1    3.83    0.78   0
   3 -15   0    3.66    0.91   0
   4 -15   0    3.50    0.88   0
   5 -21   5   12.66    1.25   0
   5  -7  -2   37.76    0.76   0
   6 -12  -1    9.66    0.73   0
  -5  19   4    0.63    1.85   0
  -5  21   0    1.55    1.80   0
  -5  22  -7   -0.33    1.79   0
  -5  22  -5    0.19    1.64   0
  -5  22  -4    0.56    1.77   0
  -4  15   8    0.49    1.82   0
  -4  20 -10    0.87    1.71   0
  -3  20  -7    1.61    1.79   0
  -3  20  -3    4.25    1.84   0
  -2  16   4   -0.28    1.76   0
  -2  18   0   -0.83    1.23   0
  -2  19  -6   61.78    2.49   0
  -2  19  -5   28.21    2.13   0
  -2  19  -4    1.48    1.74   0
  -2  19  -3    1.43    1.67   0
  -1  12   7    0.78    1.64   0
  -1  14   5    0.73    1.66   0
  -1  16   2   18.46    1.96   0
   0   6   9   26.49    1.33   0
   0  10   7    2.45    1.41   0
   0  14  -8    0.77    1.06   0
   0  15  -7   22.97    1.57   0
   0  16  -3   18.96    1.86   0
   1   6   7   71.65    1.65   0
   1  12  -6    8.17    0.87   0
   1  13  -5   63.71    1.87   0
   1  13   1    2.53    1.36   0
   2   3   2  155.52    1.45   0
   2   4   4    8.29    0.76   0
   2   5  -2    9.36    0.60   0
   2   5   4    3.61    0.58   0
   2   6  -3   18.23    0.73   0
   2   7   4   20.43    1.16   0
   2  10  -3   71.05    1.66   0
   2  10   0   32.50    1.26   0
   2  10   1    1.46    1.08   0
  -5  16   8   -0.37    1.83   0
  -5  17   7    1.46    1.95   0
  -5  22  -8    1.47    1.77   0
  -4  14   9    1.13    1.90   0
  -4  16   7    2.91    1.84   0
  -4  17   6    0.79    1.86   0
  -4  19   3    0.13    1.77   0
  -4  20   1    1.13    1.74   0
  -4  21  -2    3.79    1.79   0
  -3  13   9    1.39    1.82   0
  -3  14   8    0.50    1.84   0
  -3  18   3    0.22    1.78   0
  -3  19 -10    5.45    1.57   0
  -3  19   1   -0.12    1.67   0
  -3  20  -8   28.17    2.06   0
  -3  20  -2   11.26    1.89   0
  -2  10  10    4.95    1.70   0
  -2  17 -10    4.39    1.45   0
  -2  17   3    0.79    1.79   0
  -2  18  -9   23.67    1.84   0
  -2  18   1    0.54    1.78   0
  -2  19  -2    1.69    1.82   0
  -1  11   8    9.23    1.64   0
  -1  15   4   59.65    2.49   0
  -1  17  -8    5.39    1.50   0
  -1  17   0    1.12    1.24   0
  -1  18  -5    8.26    1.72   0
  -1  18  -4   28.28    2.04   0
  -1  18  -3   -0.38    1.64   0
   0   7   9   10.17    1.28   0
   0  15   1    9.22    1.34   0
   0  16  -5    1.16    1.41   0
   1   2   7   93.04    1.23   0
   1   7   7   15.56    1.23   0
   1  12   3    5.96    1.47   0
   1  13  -6  105.58    2.17   0
   1  14  -2    6.54    1.13   0
   2   3   1  114.30    1.23   0
   2   3   3    0.02    0.46   0
   2   8  -4    2.65    0.76   0
   2   8   4    0.04    0.96   0
   2   9  -4  169.23    2.12   0
   2  10  -4  103.74    1.87   0
   2  10   2    8.17    1.23   0
   2  11  -3   43.84    1.54   0
   2  11   0    4.35    1.18   0
  -5  22  -9   -0.40    1.75   0
  -4  21  -9    0.29    1.78   0
  -4  21  -1    0.36    1.70   0
  -3  17   5    3.47    1.95   0
  -3  20  -1   -0.50    1.64   0
  -2  12   9   11.52    2.07   0
  -2  13   8    0.94    1.79   0
  -2  14   7   32.19    2.16   0
  -2  15   6   10.22    1.96   0
  -2  19  -8    1.33    1.68   0
  -1  10   9    0.70    1.56   0
  -1  15 -10    2.24    1.12   0
  -1  16   3    2.17    1.69   0
  -1  17   1    0.53    1.66   0
  -1  18  -6    0.07    1.59   0
  -1  18  -2    2.33    1.70   0
   0  10  -9   12.36    0.84   0
   0  11  -9    0.04    0.73   0
   0  12  -9    9.95    0.96   0
   0  13  -9   42.75    1.42   0
   0  13   5   13.83    1.74   0
   0  15  -8    3.54    1.24   0
   0  15   2    2.21    1.59   0
   0  16   0    8.10    1.69   0
   1   4   8    0.39    0.88   0
   1   5   8    1.24    0.82   0
   1   8   7   56.90    1.80   0
   1  14  -5  120.60    2.37   0
   1  14   0    0.34    1.43   0
   2   3   4   11.43    0.67   0
   2   6   5   11.10    0.97   0
   2   7  -4   36.55    1.01   0
   2   7   5    1.33    0.96   0
   2  11  -4    7.15    1.06   0
   2  11   1   -0.38    1.15   0
   2  12  -2    2.27    1.13   0
  -4  20   2    9.59    1.94   0
  -3  18   4   19.40    2.11   0
  -3  19   2   -0.34    1.66   0
  -3  20  -9    0.14    1.59   0
  -3  20   0    1.21    1.76   0
  -3  21  -6    2.36    1.81   0
  -3  21  -5    3.30    1.84   0
  -3  21  -4   18.26    2.03   0
  -2  16   5    9.10    1.56   0
  -2  18 -10   -0.60    1.47   0
  -2  18   2   -0.28    1.78   0
  -2  19   0   -0.90    1.73   0
  -2  20  -5   13.57    1.84   0
  -1  12   8   -0.88    1.53   0
  -1  13   7   42.19    2.26   0
  -1  17  -9    3.28    1.46   0
   0  10   8   54.66    2.10   0
   0  11   7    3.83    1.51   0
   0  14  -9   98.54    2.01   0
   0  14   4   -0.63    1.58   0
   0  16  -7   31.66    1.85   0
   0  17  -5   17.19    1.77   0
   0  17  -4    2.32    1.60   0
   0  17  -3    1.64    1.58   0
   1   3   8    3.24    0.67   0
   1   6   8   10.24    1.13   0
   1   8  -7   69.78    1.16   0
   1  11   5    5.10    1.41   0
   1  13  -7   50.49    1.65   0
   1  14  -6   14.86    1.37   0
   1  14   1    1.19    1.49   0
   1  15  -3   31.59    1.91   0
   2   4  -2    6.12    0.48   0
   2   5  -3    0.25    0.45   0
   2   8  -5   10.88    0.79   0
   2   8   5    0.65    1.01   0
   2   9  -5  245.20    2.43   0
   2   9   4   17.46    1.36   0
   2  10  -5    3.15    0.88   0
   2  10   3    5.02    1.21   0
   2  11   2    8.01    1.36   0
   2  12  -4   18.90    1.32   0
   2  12  -3    8.54    0.98   0
   2  12   0    3.53    1.30   0
  -4  16   8    1.68    2.03   0
  -4  19   4    0.41    1.65   0
  -4  21   0   -0.08    1.30   0
  -4  22  -7    0.76    1.35   0
  -4  22  -4    0.61    1.33   0
  -3  15   8    2.05    2.08   0
  -3  21  -7    3.91    1.70   0
  -3  21  -3    0.60    1.66   0
  -2  17   4    2.76    1.43   0
  -2  19  -9   27.76    1.95   0
  -2  20  -7   55.87    2.43   0
  -2  20  -6    0.02    1.66   0
  -2  20  -4    1.84    1.38   0
  -2  20  -3    1.36    1.76   0
  -1   9  10   -0.13    1.52   0
  -1  11   9    8.60    1.94   0
  -1  15   5  110.60    2.83   0
  -1  16   4    2.74    1.69   0
  -1  17   2    3.07    1.72   0
  -1  18  -8    3.73    1.62   0
  -1  18   0    0.69    1.73   0
  -1  19  -4    0.24    1.64   0
   0  15   3   17.44    1.95   0
   0  16  -8  145.37    2.77   0
   0  17  -6   -0.72    1.43   0
   0  17  -2   -1.31    1.25   0
   1   7   8   18.18    1.36   0
   1   9   7    1.10    1.29   0
   1  14  -7   20.65    1.42   0
   1  14   2   16.01    1.82   0
   1  15   0    1.71    1.47   0
   2   2   3  281.62    1.81   0
   2   4   6    0.12    0.70   0
   2   5   6  185.55    2.22   0
   2   6  -4    5.57    0.58   0
   2   6   6   -0.32    0.86   0
   2  10   4    6.01    1.27   0
   2  12  -5   12.72    1.19   0
   2  13  -3    8.75    1.36   0
  -4  17   7    1.89    1.59   0
  -4  17   7    0.01    1.00   0
  -4  22  -8    1.13    1.63   0
  -3  14   9    3.66    1.93   0
  -3  16   7    1.54    1.78   0
  -3  17   6   -0.10    1.77   0
  -3  19   3    2.35    1.76   0
  -3  20 -10    3.73    1.63   0
  -3  20   1    1.30    1.60   0
  -3  21  -2    0.84    1.60   0
  -2  14   8    3.20    1.88   0
  -2  15   7   40.32    2.38   0
  -2  16   6    0.35    1.68   0
  -2  18   3    0.17    1.72   0
  -2  19   1    1.01    1.69   0
  -2  20  -8   18.21    1.86   0
  -2  20  -2    0.70    1.65   0
  -1  18   1    0.25    1.68   0
  -1  19  -5   28.54    1.76   0
  -1  19  -3    3.55    1.68   0
   0   9  -9   89.18    1.20   0
   0   9   9   66.20    2.17   0
   0  14   5   -1.13    1.66   0
   0  15  -9    8.71    1.29   0
   0  16   2    7.66    1.82   0
   0  17   0    0.24    1.61   0
   1   2   8   40.41    0.99   0
   1   8   8    3.20    1.20   0
   1  11  -8   25.56    1.09   0
   1  12  -8   50.69    1.45   0
   1  15  -6   98.03    2.39   0
   1  16  -3   23.40    1.82   0
   2   2   4   57.87    0.93   0
   2   7  -5  115.87    1.49   0
   2   9   5    4.85    1.24   0
   2  10  -6   29.00    1.17   0
   2  13  -4   10.90    1.36   0
   2  13   0   24.15    1.72   0
   3   6   0    9.13    0.90   0
   3   6   1   25.43    1.11   0
   3   6   2   88.82    1.63   0
   3   7   0    2.38    0.65   0
   3   7   1    1.01    0.61   0
   3   7   2    3.40    0.92   0
   3   8   1  175.72    2.41   0
   3   9   0    0.71    0.93   0
  -4  22  -9    2.22    1.78   0
  -3  21  -1    0.11    1.60   0
  -2  13   9   11.05    1.94   0
  -2  19 -10   13.81    1.75   0
  -2  20  -1    1.29    1.74   0
  -1  14   7   85.38    2.81   0
  -1  15   6   76.87    2.69   0
  -1  17 -10   -0.51    1.40   0
  -1  17   3   11.06    1.85   0
  -1  18  -9    0.44    1.52   0
   0  11   8   22.64    1.81   0
   0  15   4   63.91    2.52   0
   0  18  -5   -0.49    1.57   0
   0  18  -4    2.94    1.67   0
   0  18  -3   -0.00    1.66   0
   1   4   9   14.06    1.08   0
   1   5   9    7.48    1.00   0
   1   7  -7  193.82    1.63   0
   1  10   7   51.36    2.04   0
   1  15   1    7.96    1.36   0
   1  16  -5   14.16    1.67   0
   1  16  -2   14.09    1.75   0
   2   2   5    0.48    0.48   0
   2   3   6  156.97    1.74   0
   2   9  -6  155.32    1.93   0
   2  11  -6    0.10    0.66   0
   2  11   4   -0.62    1.33   0
   2  13   1    8.43    1.56   0
   2  14  -3    4.16    1.41   0
   2  14  -2   -0.95    1.37   0
   3   5   0    1.12    0.65   0
   3   5   1    5.51    0.79   0
   3   5   2   70.28    1.39   0
   3   6   3   60.62    1.45   0
   3   7  -2    7.17    0.90   0
   3   7   3    2.93    0.94   0
   3   8   2    9.60    0.87   0
   3   9  -2    0.91    0.68   0
   3   9   1    1.76    0.72   0
   3   9   2   11.94    1.22   0
  -3  20   2    1.39    1.66   0
  -3  22  -5    1.79    1.77   0
  -3  22  -4    8.79    1.73   0
  -2  18   4    0.36    1.68   0
  -2  19   2    0.56    1.63   0
  -2  20  -9   -0.08    1.63   0
  -2  20   0   -0.75    1.70   0
  -2  21  -6   -1.39    1.66   0
  -2  21  -5    0.57    1.74   0
  -1  12   9   62.67    2.41   0
  -1  13   8   13.35    1.84   0
  -1  16   5   -0.31    1.76   0
  -1  18   2    0.58    1.75   0
   0  10   9    1.83    1.52   0
   0  13 -10    8.94    1.02   0
   0  14 -10  139.54    2.22   0
   0  16  -9  207.12    3.09   0
   0  16   3    1.52    1.76   0
   0  17  -8    9.32    1.54   0
   0  17   1   -0.42    1.22   0
   0  18  -6    0.73    1.52   0
   0  18  -2    9.74    1.43   0
   1   3   9   11.40    0.91   0
   1   6   9   16.55    1.25   0
   1   9  -8    1.39    0.60   0
   1   9   8   49.32    1.94   0
   1  14  -8    4.37    1.15   0
   1  15   2   18.64    1.95   0
   1  16  -6    3.67    1.45   0
   1  16   0   15.75    1.88   0
   2   4   7    4.60    0.78   0
   2   5  -4  152.49    1.41   0
   2   5   7   41.21    1.28   0
   2   6   7   -0.23    0.92   0
   2   7   7    8.59    1.17   0
   2   8  -6   23.31    0.91   0
   2  12   3    0.92    1.05   0
   2  13  -6  172.04    2.70   0
   2  13   2    2.86    1.55   0
   2  14  -4    2.21    1.01   0
   3   5   3   28.71    0.96   0
   3   6  -2    3.46    0.72   0
   3   6   4    0.19    0.85   0
   3   7   4   34.16    1.34   0
   3   8  -3   73.98    1.53   0
   3   8   3    3.47    0.75   0
   3   9  -3    5.33    0.74   0
   3  10  -3    1.45    0.97   0
   3  10   1   60.21    1.69   0
   3  11  -2   21.19    1.39   0
   3  11   0    6.60    1.27   0
  -3  22  -8   -0.26    1.85   0
  -3  22  -7    0.14    1.32   0
  -3  22  -7   -0.33    0.92   0
  -2  21  -7   -0.42    1.71   0
  -2  21  -3    0.56    1.69   0
  -1  17   4   11.24    1.94   0
  -1  18 -10    1.80    1.44   0
  -1  19   0    0.13    1.27   0
  -1  20  -6    1.28    1.70   0
  -1  20  -4    8.74    1.88   0
  -1  20  -3    0.47    1.71   0
   0  13   7    3.02    1.71   0
   0  14   6   25.52    2.11   0
   0  15   5   50.84    2.44   0
   0  17   2   -0.78    1.70   0
   1   7   9    7.92    1.27   0
   1  11   7    2.78    1.57   0
   1  13   5    5.78    1.25   0
   1  14   4    1.20    1.54   0
   1  16  -7    9.95    1.60   0
   1  16   1    7.27    1.72   0
   1  17  -5    6.69    1.60   0
   1  17  -4    3.37    1.61   0
   1  17  -3    1.07    1.61   0
   2   2   6   46.63    0.96   0
   2   3   7   45.78    1.10   0
   2   6  -5    5.45    0.56   0
   2   8   7    9.34    1.26   0
   2  12   4   76.06    2.45   0
   2  14   1    1.97    1.54   0
   2  15  -3   76.76    2.44   0
   2  15  -2   13.77    1.65   0
   3   4   1   80.23    1.27   0
   3   4   2    8.35    0.60   0
   3   4   3  109.82    1.55   0
   3   7  -3    2.55    0.77   0
   3   8   4    4.02    1.09   0
   3   9  -4   22.65    1.11   0
   3   9   3    0.37    0.81   0
   3  10  -4   26.26    1.23   0
   3  10   2    0.06    0.84   0
   3  11  -3   74.43    1.75   0
   3  12  -2    1.73    1.19   0
  -3  16   8    0.17    1.73   0
  -2  14   9   -0.41    1.78   0
  -2  15   8    4.07    1.85   0
  -2  16   7    0.22    1.76   0
  -2  17   6    0.01    1.68   0
  -2  19   3    0.84    1.73   0
  -2  20 -10   11.46    1.80   0
  -2  20   1    1.00    1.59   0
  -2  21  -8    6.24    1.82   0
  -2  21  -2    1.64    1.61   0
  -1  18   3    0.22    1.74   0
  -1  19   1    0.77    1.73   0
  -1  20  -7    9.88    1.88   0
  -1  20  -2    1.94    1.70   0
   0  12   8   10.22    1.75   0
   0  16   4   -0.14    1.72   0
   0  17  -9   21.47    1.64   0
   0  18  -8    4.71    1.61   0
   0  18   0    4.00    1.35   0
   0  19  -5    8.25    1.81   0
   0  19  -4    1.17    1.71   0
   0  19  -3   -0.99    1.62   0
   1   1   8   77.13    1.08   0
   1  10   8    1.77    1.49   0
   1  11  -9   24.32    1.02   0
   1  12  -9   25.04    1.16   0
   1  13  -9    5.71    1.05   0
   1  15   3    5.48    1.65   0
   1  17  -6   12.29    1.69   0
   2  13  -7   41.73    1.60   0
   2  14  -6   17.23    1.24   0
   2  15  -5  185.63    3.25   0
   2  15  -4  170.74    3.04   0
   3   4   0   11.10    0.67   0
   3   4   4    8.22    0.82   0
   3   5   5    9.38    0.92   0
   3   6   5   -0.76    0.86   0
   3   8  -4    8.30    0.87   0
   3   9   4    3.19    1.21   0
   3  11  -4   12.72    0.97   0
   3  12  -3   59.44    1.87   0
   3  12   0   15.15    1.53   0
  -3  22  -9   -0.01    1.44   0
  -3  22  -9    0.18    0.92   0
  -2  18   5    3.16    1.80   0
  -2  21  -9    6.70    1.71   0
  -2  21  -1    0.66    1.54   0
  -1  13   9    1.61    1.94   0
  -1  14   8    3.92    1.84   0
  -1  15   7    7.69    1.82   0
  -1  16   6    0.10    1.77   0
  -1  20  -8   27.68    2.07   0
   0  11   9    0.32    1.65   0
   0  17   3    1.20    1.74   0
   0  18   1    1.12    1.73   0
   0  19  -6    6.37    1.68   0
   0  19  -2    0.82    1.74   0
   1   8  -8  135.55    1.44   0
   1  12   7   -0.81    1.52   0
   1  14  -9   15.99    1.27   0
   1  14   5    9.16    1.75   0
   1  16  -8   31.78    1.79   0
   1  16   2    1.11    1.68   0
   1  17   0    1.97    1.69   0
   2   4   8    6.09    0.85   0
   2   5   8    3.95    0.93   0
   2   6   8    0.03    1.01   0
   2   7   8   43.97    1.62   0
   2   9  -7  174.05    1.96   0
   2   9   7    2.52    1.40   0
   2  12   5   23.04    1.82   0
   2  14  -7   10.61    1.34   0
   2  15  -6   78.59    2.27   0
   2  15   0   38.85    1.88   0
   3   3   2    0.59    0.52   0
   3   3   3   86.49    1.28   0
   3   4   5   83.05    1.50   0
   3   6  -3   33.55    0.88   0
   3   7  -4    1.48    0.72   0
   3   8   5   55.16    1.77   0
   3   9  -5   16.54    0.99   0
   3  10  -5    0.16    0.84   0
   3  11  -5   28.95    1.34   0
   3  11   3    6.13    1.43   0
   3  12  -4   10.52    1.02   0
   3  12   1   14.07    1.26   0
   3  13  -2   53.00    2.03   0
  -2  22  -5   12.03    1.91   0
  -1  19 -10   44.29    2.12   0
  -1  19   2   -0.31    1.64   0
  -1  20   0    0.66    1.59   0
  -1  21  -5    2.06    1.65   0
   0  13   8    0.45    1.60   0
   0  14   7   29.11    2.12   0
   0  15   6    0.96    1.76   0
   0  17 -10    5.06    1.39   0
   0  18  -9    1.26    1.57   0
   1   9   9    3.00    1.46   0
   1  10  -9    4.12    0.69   0
   1  11   8    0.79    1.57   0
   1  15  -9   58.32    1.89   0
   1  15   4    1.74    1.61   0
   1  17   1    0.64    1.61   0
   1  18  -5    6.16    1.72   0
   1  18  -4    4.06    1.69   0
   1  18  -3   10.85    1.81   0
   1  18  -2    0.96    1.62   0
   2   2   7  195.02    1.80   0
   2  10   7    4.82    1.41   0
   2  12  -8    7.60    1.01   0
   2  14   3    1.14    1.59   0
   2  15   1   71.83    2.30   0
   2  16  -5   16.56    1.75   0
   2  16  -4    6.85    1.54   0
   2  16  -2    3.27    1.58   0
   3   3   1   54.03    0.99   0
   3   3   4   37.03    0.99   0
   3   5   6   12.23    1.00   0
   3   9   5   15.58    1.45   0
   3  12  -5   21.24    1.38   0
   3  12   2    1.55    1.05   0
   3  13   1    2.65    1.42   0
   4   8   0  148.40    2.25   0
  -2  22  -7    0.81    1.57   0
  -1  18   4    0.34    1.57   0
  -1  20  -9    2.47    1.62   0
  -1  21  -7   12.71    1.88   0
  -1  21  -4    0.27    1.26   0
  -1  21  -3    1.22    1.67   0
   0  12   9   36.68    2.13   0
   0  17   4    2.83    1.70   0
   0  18   2    2.14    1.64   0
   0  19  -8    2.74    1.57   0
   0  19   0    2.72    1.72   0
   0  20  -4   -0.81    1.58   0
   1  16  -9    4.43    1.42   0
   1  16   3   -0.55    1.58   0
   1  17  -8    3.72    1.56   0
   1  18  -6    4.84    1.61   0
   2   3   8    5.46    0.75   0
   2   8  -7    1.49    0.62   0
   2  11  -8    0.77    0.83   0
   2  13  -8  181.79    2.61   0
   2  15  -7    4.89    1.39   0
   2  15   2    2.16    1.64   0
   2  16  -6    1.85    1.48   0
   2  16   0   20.56    1.89   0
   3  10   5    3.82    1.38   0
   3  11  -6    2.12    0.99   0
   3  11   4    1.42    1.40   0
   3  12   3    5.06    1.52   0
   3  13  -5    1.38    1.19   0
   3  14  -3   13.97    1.55   0
   3  14  -2    0.50    1.42   0
   4   6   1    6.85    0.91   0
   4   7   1   20.06    0.97   0
   4   8   2    2.99    1.03   0
   4   9   0   20.00    1.09   0
   4   9   1   19.94    1.34   0
   4  10   0    1.34    1.09   0
  -2  22  -8   -0.33    1.26   0
  -2  22  -8   -0.47    0.88   0
  -1  15   8    0.44    1.71   0
  -1  16   7   -0.51    1.74   0
  -1  19   3    3.30    1.78   0
  -1  20   1   -0.18    1.59   0
  -1  21  -8    3.90    1.75   0
  -1  21  -2    2.40    1.61   0
   0  18 -10    5.16    1.73   0
   0  19  -9    1.38    1.52   0
   0  19   1    0.62    1.57   0
   0  20  -7    7.20    1.69   0
   0  20  -6    0.12    1.57   0
   0  20  -3    0.61    1.62   0
   0  20  -2    2.01    1.60   0
   1  10   9   13.38    1.72   0
   1  13   7    5.20    1.76   0
   1  14 -10    3.23    1.24   0
   1  14   6   19.60    1.99   0
   1  15   5    0.79    1.69   0
   1  17   2    0.90    1.65   0
   1  18   0    0.40    1.69   0
   2   1   6   28.17    0.71   0
   2   5   9   -0.06    0.95   0
   2   6   9   30.08    1.45   0
   2   9   8   15.62    1.55   0
   2  10  -8   -0.10    0.73   0
   2  11   7    3.87    1.51   0
   2  13   5    2.00    1.58   0
   2  14   4   -0.94    1.58   0
   2  16   1   -0.12    1.64   0
   2  17  -5    4.19    1.60   0
   2  17  -4    7.63    1.74   0
   2  17  -3   -0.80    1.66   0
   2  17  -2   26.97    1.99   0
   3   3   0    1.33    0.49   0
   3   5  -3  190.48    1.73   0
   3   6  -4    0.67    0.61   0
   3   6   7   -0.86    0.96   0
   3   7  -5   72.67    1.32   0
   3   9  -6   13.91    0.97   0
   3  13  -6   37.13    1.66   0
   3  13   2    2.41    1.14   0
   3  14  -5   -0.58    1.30   0
   3  14   0    8.99    1.25   0
   3  14   1   77.73    2.55   0
   4   6   3  253.08    2.72   0
   4   7  -2    0.38    0.81   0
   4   7   3   17.17    1.15   0
   4   8  -2   30.19    1.07   0
   4   8   3   56.86    1.71   0
   4   9  -3   -0.11    0.88   0
   4   9   2   22.63    1.21   0
   4  10  -3    6.61    1.06   0
   4  10   1   24.19    1.48   0
   4  10   2    2.73    1.22   0
   4  11  -2    2.96    1.20   0
  -2  22  -9    2.05    1.80   0
  -1  17   6    0.72    1.62   0
   0  14   8    0.60    1.97   0
   0  15   7    1.04    1.79   0
   0  16   6    0.75    1.65   0
   0  18   3   -0.17    1.59   0
   1   9  -9   30.43    0.86   0
   1  12 -10    0.61    0.83   0
   1  12   8    2.91    1.61   0
   1  15 -10   13.14    1.34   0
   1  16   4   -0.48    1.64   0
   1  17  -9   15.48    1.68   0
   1  18  -8    4.38    1.66   0
   1  19  -6    8.51    1.72   0
   1  19  -5    0.62    1.64   0
   1  19  -4    1.27    1.63   0
   1  19  -3   -0.52    1.64   0
   1  19  -2    0.70    1.58   0
   2   2   8  150.94    1.66   0
   2   4   9   15.92    1.02   0
   2   7   9    0.87    1.21   0
   2  10   8    7.00    1.52   0
   2  15  -8    0.18    1.27   0
   2  15   3    4.89    1.66   0
   2  17  -6   -0.37    1.54   0
   3   2   3    0.12    0.46   0
   3   3   6    1.25    0.69   0
   3   4  -2   16.51    0.58   0
   3   4   7    7.35    0.87   0
   3   5   7   30.51    1.10   0
   3   7   7   97.43    2.11   0
   3  11   5    5.69    1.55   0
   3  14  -6    4.10    1.33   0
   3  15  -4   73.46    2.37   0
   3  15  -3   39.81    1.77   0
   4   5   0    2.13    0.80   0
   4   5   1   12.77    0.79   0
   4   5   2    2.92    0.64   0
   4   5   3    1.60    0.84   0
   4   6   4   91.16    1.81   0
   4   7   4    0.83    1.00   0
   4   8  -3  254.46    2.67   0
   4  11  -3    6.72    1.22   0
   4  11   1    4.41    1.31   0
  -1  21  -9    2.74    1.68   0
   0  13   9    6.20    1.82   0
   0  20  -8   15.77    1.83   0
   1  11 -10    0.11    0.82   0
   1  11   9    1.99    1.67   0
   1  18   1    0.83    1.27   0
   2   3   9   66.69    1.43   0
   2   8   9   18.63    1.58   0
   2   9  -8   20.14    0.89   0
   2  12  -9    0.33    0.93   0
   2  13   6    3.20    1.68   0
   2  14  -9   38.10    1.73   0
   2  14   5    0.17    1.67   0
   2  16  -8   -0.20    1.40   0
   2  16   2    1.25    1.55   0
   2  17   0   10.36    1.80   0
   3   2   2   18.37    0.65   0
   3   2   4  372.01    2.32   0
   3   8  -6    2.75    0.75   0
   3   9   7    0.21    1.28   0
   3  12  -7   60.09    1.71   0
   3  13  -7  155.05    2.60   0
   3  14   2    1.14    1.57   0
   4   5   4   19.29    1.08   0
   4   6  -2    0.34    0.80   0
   4   6   5   35.16    1.36   0
   4   7  -3   10.35    0.94   0
   4   7   5    1.11    1.03   0
   4   9  -4  137.21    2.13   0
   4   9   4   14.79    1.44   0
   4  10  -4    4.46    0.80   0
   4  10   3   24.62    1.40   0
   4  11  -4   57.35    1.77   0
   4  12  -4   87.18    2.16   0
   4  12  -3   11.92    1.15   0
   4  12   0   15.89    1.29   0
   0  18   4    1.31    1.76   0
   0  19 -10   53.98    2.17   0
   0  20  -9    1.24    1.65   0
   0  20   0   -0.45    1.47   0
   0  21  -5    1.02    1.64   0
   0  21  -4    0.31    1.64   0
   0  21  -3   -0.41    1.51   0
   1  13   8    1.25    1.63   0
   1  14   7   13.27    1.93   0
   1  15   6    4.38    1.74   0
   1  18  -9    2.51    1.59   0
   1  18   2    3.06    1.70   0
   1  19   0    1.10    1.58   0
   2   1   7    0.28    0.49   0
   2   7  -7  285.99    2.06   0
   2   9   9   19.03    1.74   0
   2  11  -9    0.69    0.81   0
   2  11   8    1.01    1.54   0
   2  12   7   -1.66    1.52   0
   2  15  -9    1.20    1.26   0
   2  15   4    0.04    1.58   0
   2  16   3    1.31    1.62   0
   2  18  -5    6.74    1.75   0
   2  18  -4    0.98    1.58   0
   2  18  -3    1.75    1.58   0
   2  18  -2   -0.35    1.68   0
   3   3   7  417.37    2.95   0
   3   5   8   12.00    1.09   0
   3  12   5    2.63    1.52   0
   3  14  -7    4.46    1.38   0
   3  14   3    9.88    1.71   0
   3  16  -5   -1.78    1.42   0
   3  16  -4    1.23    1.53   0
   3  16  -3    6.70    1.56   0
   3  16  -2  110.55    2.97   0
   4   4   1    0.63    0.74   0
   4   4   3   50.18    1.13   0
   4   4   4  137.45    1.87   0
   4   5   5   -0.11    0.80   0
   4   8  -4    4.85    0.90   0
   4   8   5    1.97    1.18   0
   4  10  -5   50.04    1.52   0
   4  11   3   49.72    2.06   0
   4  12   2    3.01    1.46   0
   4  13  -4   74.70    2.17   0
   4  13  -3   96.95    2.44   0
   4  13  -2   54.71    1.88   0
   0  21  -7    0.74    1.63   0
   1  12   9    7.63    1.72   0
   1  17 -10   -1.14    1.41   0
   1  17   4    9.99    1.83   0
   1  19  -8    1.51    1.57   0
   1  20  -6   -0.15    1.59   0
   1  20  -4   11.49    1.83   0
   1  20  -3    0.54    1.64   0
   2  17  -8    3.44    1.56   0
   2  18  -6    1.98    1.20   0
   3   2   1   97.55    1.12   0
   3   4   8   29.59    1.16   0
   3   5  -4  410.60    2.47   0
   3   6  -5   62.82    1.16   0
   3   8   8    0.67    1.27   0
   3  10   7    2.40    1.44   0
   3  15  -7    2.00    1.43   0
   3  15   2   34.35    2.19   0
   3  16  -6    1.19    1.41   0
   3  16   0    2.06    1.62   0
   4   4   0  550.10    3.17   0
   4   4   5   10.87    0.93   0
   4   6  -3   36.28    1.13   0
   4   9  -5    7.45    0.94   0
   4   9   5    0.63    1.23   0
   4  12  -5   -0.28    1.12   0
   4  12   3    5.36    1.49   0
   4  13  -5    0.53    1.23   0
   4  13   1    9.34    1.61   0
   4  14  -2   82.02    2.53   0
   0  15   8    1.19    1.82   0
   0  16   7    0.15    1.43   0
   0  16   7    0.22    0.95   0
   0  21  -8    0.24    1.63   0
   1  18   3    0.90    1.67   0
   1  19  -9    1.57    1.54   0
   1  19   1    0.16    1.68   0
   1  20  -7   -0.59    1.64   0
   1  20  -2    0.36    1.62   0
   2   8  -8   87.32    1.28   0
   2  10  -9   71.05    1.38   0
   2  10   9    8.92    1.70   0
   2  13   7   -0.97    1.65   0
   2  14   6    2.21    1.74   0
   2  16  -9   56.83    2.02   0
   2  17   2    2.64    1.61   0
   2  18   0    2.20    1.62   0
   3   4  -3   39.27    0.78   0
   3   7  -6   28.78    0.96   0
   3   9   8    0.07    1.30   0
   3  11  -8   12.13    1.06   0
   3  12  -8   17.92    1.25   0
   3  12   6    3.99    1.67   0
   3  13  -8    6.39    1.20   0
   3  13   5    1.46    1.61   0
   3  14   4    4.42    1.72   0
   3  16   1    1.36    1.68   0
   3  17  -4   -0.75    1.53   0
   3  17  -3    8.70    1.79   0
   3  17  -2    0.80    1.57   0
   4   3   3    8.00    0.78   0
   4   5  -2   28.38    0.87   0
   4   5   6   15.89    1.12   0
   4   7  -4  209.96    2.19   0
   4  10   5    1.23    1.43   0
   4  11  -6   -0.19    1.02   0
   4  12  -6   33.71    1.54   0
   4  13   2   30.46    1.98   0
   4  14  -4   26.68    1.78   0
   5   7   0    4.72    0.94   0
   5   7   1   85.80    1.85   0
   5   7   2   38.95    1.46   0
   5   8   0   28.98    1.35   0
   5   8   1  170.93    2.59   0
   5   8   2   12.26    1.25   0
   5   9   0    0.37    1.03   0
   5   9   1    0.10    1.12   0
   5  10   0    0.28    1.19   0
   0  21  -9    5.65    1.86   0
   1   8  -9    1.36    0.54   0
   1  14   8   -0.47    1.66   0
   1  15   7    5.45    1.80   0
   1  16   6    0.59    1.70   0
   1  18 -10    1.27    1.44   0
   1  20  -8    3.00    1.62   0
   1  20  -1    0.26    1.61   0
   2   1   8   45.83    0.93   0
   2  12   8    1.77    1.68   0
   2  13 -10    0.21    1.13   0
   2  14 -10   -0.61    1.10   0
   2  16   4    9.96    1.47   0
   2  17  -9    1.66    1.49   0
   2  18  -8    2.40    1.62   0
   2  18   1   -0.04    1.63   0
   2  19  -6    4.05    1.67   0
   2  19  -5   11.90    1.76   0
   2  19  -4    3.57    1.33   0
   2  19  -3   -0.35    1.55   0
   2  19  -2    4.01    1.69   0
   3   2   0    0.16    0.45   0
   3   2   7   14.81    0.79   0
   3   3   8  184.21    2.09   0
   3   6   9    2.68    1.11   0
   3  10  -8   78.21    1.64   0
   3  11   7    5.89    1.59   0
   3  15  -8    1.89    1.32   0
   3  15   3   -0.39    1.54   0
   3  17  -6    1.10    1.59   0
   3  17  -5    0.39    1.20   0
   4   3   1    6.81    0.68   0
   4   3   2    1.87    0.51   0
   4   3   4  425.25    2.87   0
   4   4   6    1.66    0.82   0
   4  10  -6    1.00    0.95   0
   4  11   5    1.45    1.50   0
   4  12   4    2.88    1.50   0
   4  13   3   -0.18    1.53   0
   4  14  -5   14.81    1.33   0
   4  14   1    2.36    1.53   0
   4  15  -4    1.93    1.46   0
   4  15  -3   -0.73    1.46   0
   5   6   0    0.24    0.78   0
   5   6   1  205.89    2.48   0
   5   6   2   88.14    1.80   0
   5   7   3    1.54    1.03   0
   5   8  -2  176.31    2.45   0
   5   8   3  137.31    2.49   0
   5   9  -2   56.36    1.54   0
   5   9   2    3.64    0.94   0
   5  10  -3   38.10    1.55   0
   5  10  -2   12.30    1.05   0
   5  10   2    9.79    1.44   0
   5  11   0   -0.99    1.27   0
   5  11   1   68.93    2.19   0
   1  17   5    0.26    1.57   0
   1  21  -5    0.95    1.52   0
   2  11   9    0.97    1.65   0
   2  12 -10    0.66    1.05   0
   2  17   3    1.72    1.31   0
   2  19  -7   -0.15    1.66   0
   3   1   4  194.06    1.60   0
   3   3  -2   -0.00    0.30   0
   3   4   9    1.66    1.02   0
   3   5   9    9.52    1.14   0
   3  10   8    4.60    1.61   0
   3  13   6    1.54    1.67   0
   3  14   5   -0.89    1.68   0
   3  16   2    0.26    1.60   0
   3  17   0    5.75    1.68   0
   4   3   5  180.79    1.97   0
   4   5  -3    3.58    0.72   0
   4   6  -4  511.08    3.21   0
   4   6   7    3.93    0.85   0
   4   8   7    0.02    1.27   0
   4   9  -6    5.90    0.92   0
   4  14  -6    1.74    1.34   0
   4  14   2   11.68    1.80   0
   4  15  -5   -0.68    1.46   0
   5   6   3   -0.58    0.61   0
   5   6   4    9.12    1.09   0
   5   8  -3   68.41    1.65   0
   5   8   4   59.30    1.89   0
   5   9  -3   -0.03    0.72   0
   5  10   3   56.69    2.06   0
   5  11  -3   30.51    1.39   0
   5  11   2   12.53    1.59   0
   5  12  -2    3.04    1.40   0
   1  19 -10   10.41    1.71   0
   1  20  -9   -0.37    1.65   0
   1  21  -7    0.81    1.53   0
   2   9  -9   37.04    1.04   0
   2  13   8    5.43    1.69   0
   2  14   7    3.20    1.75   0
   2  15   6    3.64    1.67   0
   2  16 -10    1.45    1.40   0
   2  18  -9    1.24    1.57   0
   2  18   2    1.20    1.61   0
   2  19  -8   -0.74    1.51   0
   2  19   0    0.79    1.58   0
   3   1   3  342.17    2.03   0
   3   1   5  200.49    1.69   0
   3   8   9   15.51    1.51   0
   3  12   7    4.36    1.70   0
   3  13  -9    3.26    1.14   0
   3  15   4   -0.65    1.55   0
   3  16  -8    8.24    1.17   0
   3  16   3   -0.73    1.52   0
   3  17   1    7.56    1.76   0
   3  18  -5    6.85    1.71   0
   3  18  -4    9.75    1.73   0
   3  18  -2    1.66    1.63   0
   4   3   0    0.38    0.56   0
   4   3   6    6.00    0.83   0
   4   4   7    4.62    0.91   0
   4   7  -5   74.08    1.36   0
   4   9   7    9.31    1.58   0
   4  11  -7    4.58    1.07   0
   4  12  -7   35.78    1.53   0
   4  12   5    4.08    1.63   0
   4  13   4    9.04    1.71   0
   4  14   3    4.38    1.61   0
   4  16  -4    8.94    1.74   0
   4  16  -3    5.69    1.68   0
   5   5   1   29.75    1.01   0
   5   5   3   76.95    1.52   0
   5   5   4   64.52    1.59   0
   5   7   5    9.57    1.23   0
   5   9  -4    1.28    0.97   0
   5   9   4   -0.23    1.23   0
   5  11  -4   67.91    1.96   0
   5  11   3    1.81    1.44   0
   5  12  -4    6.91    1.36   0
   5  12   1   33.21    1.64   0
   5  13  -2   43.65    2.06   0
   5  13   0    2.89    1.43   0
   1  21  -8    0.87    1.78   0
   2   6  -7   22.30    0.65   0
   2  11 -10    4.24    0.80   0
   2  12   9    3.73    1.91   0
   2  17 -10    1.00    1.46   0
   2  17   4    1.18    1.66   0
   2  20  -4    1.61    1.57   0
   3   1   6    0.23    0.54   0
   3   2   8   21.03    0.89   0
   3   3   9    2.80    0.82   0
   3   5  -5   59.67    1.02   0
   3   6  -6    8.55    0.68   0
   3   9  -8  210.48    2.20   0
   3   9   9   14.93    1.70   0
   3  11   8    0.42    1.63   0
   3  15  -9    1.13    1.31   0
   3  17  -8    1.57    1.60   0
   3  18  -6    3.42    1.61   0
   4   2   3   25.21    0.86   0
   4   2   4    2.88    0.67   0
   4   4  -2   11.16    0.59   0
   4   6   8    1.18    1.13   0
   4   8  -6    4.32    0.85   0
   4  10   7    4.44    1.49   0
   4  14  -7    1.73    1.00   0
   4  15   2    6.41    1.70   0
   4  16  -5    1.20    1.47   0
   4  16   0   50.77    2.36   0
   5   4   3   83.28    1.59   0
   5   6  -2   55.19    1.38   0
   5   6   5   45.18    1.55   0
   5   8  -4   58.33    1.54   0
   5   9   5    1.91    1.37   0
   5  10  -5   10.86    1.16   0
   5  10   4   38.58    1.70   0
   5  12   2   15.77    1.38   0
   5  13   1   19.63    1.77   0
   5  14  -2    1.25    1.47   0
   2  19  -9    3.04    1.56   0
   2  20  -7    4.43    1.69   0
   2  20  -2   -0.27    0.89   0
   3  10   9    1.08    1.51   0
   3  13   7   -0.34    1.67   0
   3  14   6    0.17    1.65   0
   3  16   4   -0.11    1.55   0
   3  17   2    0.12    1.25   0
   3  18   0   -0.36    1.49   0
   3  19  -4    2.91    1.59   0
   4   2   2    1.90    0.57   0
   4   3   7   74.06    1.48   0
   4   5   8   10.86    1.12   0
   4   8   8   16.67    1.59   0
   4  12   6   12.41    1.78   0
   4  13   5    1.69    1.66   0
   4  14   4   11.98    1.86   0
   4  15  -7   25.30    1.76   0
   4  16  -6    5.55    1.22   0
   4  16   1    3.89    1.72   0
   4  17  -4   27.89    2.02   0
   4  17  -2   -0.69    1.58   0
   5   4   1    8.14    0.93   0
   5   9  -5    9.87    1.09   0
   5  10   5   42.30    2.02   0
   5  11   4    1.00    1.48   0
   5  12   3   22.72    1.82   0
   5  13  -5    3.51    1.42   0
   5  13   2    3.68    1.57   0
   5  14  -4    5.67    1.54   0
   5  14   0    3.70    1.65   0
   2   7  -8   40.47    0.83   0
   2  15   7    1.20    1.68   0
   2  16   6   -0.35    1.71   0
   2  18 -10   -0.19    1.52   0
   2  20  -8    3.17    1.68   0
   3   1   7    4.83    0.62   0
   3  10  -9   12.68    1.06   0
   3  12   8    3.52    1.76   0
   3  17  -9    4.49    1.49   0
   3  17   3    1.51    1.55   0
   3  18  -8    2.22    1.63   0
   3  18   1    1.53    1.68   0
   3  19  -6    5.46    1.70   0
   3  19  -5    4.77    1.64   0
   3  19  -3    3.52    1.32   0
   3  19  -2    1.31    1.57   0
   4   4   8    6.67    0.96   0
   4   5  -4   31.01    0.98   0
   4   6  -5   92.58    1.48   0
   4   9   8    1.02    1.50   0
   4  11  -8    2.12    1.01   0
   4  11   7    0.10    1.57   0
   4  12  -8    1.56    1.07   0
   4  14  -8    0.22    1.32   0
   4  17  -5    0.33    1.52   0
   5   4   5   17.45    1.04   0
   5   5  -2    2.62    0.87   0
   5  11  -6    9.97    1.27   0
   5  12   4    0.63    1.50   0
   5  13  -6    3.63    1.29   0
   5  13   3    0.53    1.53   0
   5  14  -5   24.80    1.77   0
   5  14   1   13.43    1.75   0
   5  15  -4   18.54    1.73   0
   5  15  -3    9.69    1.67   0
   5  15  -2    9.90    1.71   0
   6   7   0   24.91    1.31   0
   6   7   1    3.23    1.07   0
   6   7   2   83.06    1.98   0
   6   8   0   72.42    1.89   0
   6   8   1    0.79    0.77   0
   6   9  -2   71.30    1.92   0
   6   9   0    1.08    0.87   0
   6   9   2   65.42    2.07   0
   6  10   0    9.89    1.43   0
   6  10   1    7.35    1.43   0
   6  11   0   -0.30    1.28   0
   3   8  -8   44.40    1.08   0
   3  11   9    0.33    1.66   0
   3  13 -10    0.49    1.06   0
   3  14 -10   18.23    1.43   0
   3  15 -10    0.51    1.33   0
   3  19  -7    4.05    1.72   0
   4   2   1  197.59    1.73   0
   4   3   8   22.10    1.06   0
   4   4  -3    2.37    0.60   0
   4   6   9    8.49    1.30   0
   4   7  -6   57.95    1.19   0
   4   7   9   15.07    1.48   0
   4  10   8    2.24    1.62   0
   4  13   6    3.47    1.63   0
   4  15  -8    0.85    1.36   0
   4  16   2    0.28    1.54   0
   4  17   0   17.90    1.80   0
   5   3   2   33.40    1.13   0
   5   3   3   18.91    1.01   0
   5   3   4   77.61    1.51   0
   5   4   6   -0.35    0.89   0
   5   6   7   13.83    1.31   0
   5   7   7    1.27    1.26   0
   5   8  -5   19.92    0.97   0
   5  10  -6   55.22    1.65   0
   5  11   5    8.17    1.30   0
   5  14   2    1.28    1.61   0
   5  15  -5    0.37    1.46   0
   5  15   0    3.20    1.61   0
   6   6   1   81.81    1.82   0
   6   6   2  243.67    2.90   0
   6   6   3   95.56    1.99   0
   6   7   3    8.67    1.23   0
   6   8  -2   28.03    1.39   0
   6   9  -3    7.42    1.15   0
   6   9   3   18.91    1.58   0
   6  10  -3   16.65    1.41   0
   6  10   2    2.52    1.35   0
   6  11  -3    6.50    1.37   0
   6  11  -2   -0.35    0.95   0
   6  11   1    4.71    1.51   0
   6  12  -2    0.92    1.43   0
   2   8  -9   12.77    0.71   0
   3   1   8   67.91    1.18   0
   3  12 -10   11.35    1.10   0
   3  13   8   -0.41    1.59   0
   3  14   7    5.01    1.77   0
   3  15   6    4.91    1.65   0
   3  16 -10    6.31    1.51   0
   3  16   5    0.98    1.66   0
   3  18  -9    0.97    1.59   0
   3  19  -8   -0.02    1.54   0
   4   2   7   30.23    1.02   0
   4   5   9   15.97    1.25   0
   4   8   9    0.16    1.46   0
   4  10  -8    0.62    0.88   0
   4  12   7    7.83    1.73   0
   4  15   4    2.22    1.60   0
   4  16   3    2.67    1.61   0
   4  17   1    0.78    1.59   0
   4  18  -5   10.41    1.81   0
   4  18  -4   13.39    1.77   0
   4  18  -3    0.61    1.54   0
   4  18  -2   -0.46    1.62   0
   5   3   1  249.13    2.31   0
   5   3   5    8.65    0.87   0
   5  12  -7    0.31    1.18   0
   5  12   5    3.93    1.63   0
   5  13  -7    9.62    1.38   0
   5  13   4    1.07    1.65   0
   5  14   3   19.55    1.88   0
   5  15  -6    0.70    1.46   0
   5  15   1   16.13    1.92   0
   5  16  -4    3.76    1.67   0
   5  16  -3   13.01    1.83   0
   6   5   2   31.88    1.27   0
   6   6   0  506.04    3.83   0
   6   7  -2  148.38    2.29   0
   6   8   4   28.55    1.66   0
   6   9   4   11.50    1.51   0
   6  10  -4    9.26    1.27   0
   6  10   3    4.40    1.41   0
   6  11  -4   15.99    1.50   0
   6  11   2    6.87    1.18   0
   6  12  -3   13.22    1.52   0
   6  13  -2   20.78    1.76   0
   3  17 -10    2.82    1.55   0
   3  20  -5   -0.07    1.49   0
   3  20  -4    1.56    1.25   0
   4   1   4   72.18    1.18   0
   4   3  -2   13.47    0.68   0
   4   9   9   -0.22    1.55   0
   4  11   8    9.44    1.75   0
   4  12  -9   -0.93    1.06   0
   4  13  -9   18.49    1.42   0
   4  14  -9   41.96    1.78   0
   4  15  -9    8.29    1.54   0
   4  17  -8    0.14    1.58   0
   4  18  -6    5.81    1.57   0
   5   3   6   15.33    1.02   0
   5   5  -3   33.86    1.15   0
   5   7  -5    2.97    0.83   0
   5   9   7   25.11    1.47   0
   5  11  -7   36.35    1.52   0
   5  11   6   -0.58    1.44   0
   5  14  -7    0.83    1.41   0
   5  15   2   15.60    1.85   0
   5  16  -5   22.89    1.91   0
   5  16   0    2.25    1.62   0
   6   5   0    3.68    0.92   0
   6   5   1   14.44    0.90   0
   6   5   3   16.11    0.93   0
   6   5   4  130.82    2.19   0
   6   6   5   23.88    1.40   0
   6   8   5    0.90    1.31   0
   6   9  -4   90.89    2.04   0
   6  10   4    0.62    1.44   0
   6  11   3   16.75    1.66   0
   6  12  -4   13.16    1.28   0
   6  12   2   26.18    1.87   0
   6  13  -4   32.33    1.90   0
   6  13  -3    7.26    1.20   0
   6  13   0   13.26    1.65   0
   6  13   1    1.11    1.52   0
   3   0   5   11.60    0.54   0
   3   9  -9    0.85    0.69   0
   3  11 -10   32.79    1.21   0
   3  19  -9   -0.27    1.53   0
   3  20  -7   -0.01    1.56   0
   4   1   3   10.49    0.64   0
   4   1   6   14.01    0.79   0
   4   2   8    0.44    0.72   0
   4   3   9    0.65    0.88   0
   4   9  -8   22.86    1.08   0
   4  11  -9    0.79    0.99   0
   4  13   7    0.45    1.70   0
   4  14   6    5.09    1.73   0
   4  16   4    0.08    1.55   0
   4  17   2    2.11    1.26   0
   4  18  -7   10.52    1.71   0
   4  18   0    2.00    1.50   0
   4  19  -4    0.89    1.51   0
   4  19  -3   -0.41    1.47   0
   5   3   0    2.89    0.56   0
   5   4  -2  248.60    2.31   0
   5   7   8   13.34    1.50   0
   5   8   8    4.41    1.42   0
   5  10  -7   15.29    1.19   0
   5  12   6    0.08    1.57   0
   5  14   4   54.71    2.40   0
   5  16  -6    2.83    1.58   0
   5  16   1    1.21    1.51   0
   5  17  -4   46.58    2.30   0
   5  17  -2    3.02    1.57   0
   6   4   2    1.86    0.86   0
   6   4   3  108.36    1.89   0
   6   5   5    5.03    1.08   0
   6   6  -2    6.88    0.96   0
   6   7  -3   18.74    1.00   0
   6   8  -4  130.13    2.22   0
   6   9   5    1.30    1.38   0
   6  11   4    1.05    1.48   0
   6  12   3   72.58    2.48   0
   6  13  -5    1.17    1.39   0
   6  13   2   -0.01    1.52   0
   6  14  -4   -0.56    1.42   0
   6  14  -3   65.60    2.39   0
   6  14  -2   17.77    1.50   0
   6  14   0   15.63    1.81   0
   3   0   6   88.72    1.13   0
   3   6  -7   58.04    1.02   0
   3  14   8    2.31    1.65   0
   3  18 -10    1.22    1.57   0
   3  20  -8    1.00    1.59   0
   4   1   2   10.49    0.61   0
   4   5  -5  178.73    1.79   0
   4   6  -6   32.03    1.00   0
   4   7  -7   10.44    0.90   0
   4  10   9    1.71    1.53   0
   4  12   8    7.87    1.81   0
   4  17  -9    1.13    1.69   0
   4  18  -8    4.61    1.66   0
   5   2   2  269.75    2.32   0
   5   2   3  147.27    1.82   0
   5   2   5    4.23    0.83   0
   5   3   7   16.65    1.06   0
   5   4   8    0.18    0.99   0
   5   9  -7    0.03    0.93   0
   5   9   8    3.98    1.62   0
   5  12  -8    4.81    1.28   0
   5  13  -8   -0.14    1.26   0
   5  14  -8   30.59    1.77   0
   5  17  -5   28.58    1.96   0
   6   4   4    2.22    0.92   0
   6  10   5    0.62    1.44   0
   6  12  -6    2.20    1.26   0
   6  14  -5    1.18    1.49   0
   6  15  -3    2.88    1.59   0
   6  15  -2    0.14    1.62   0
   7   8   0    0.80    1.18   0
   7   9   0    2.47    1.28   0
   7   9   1   15.51    1.52   0
   7  10   0    1.84    1.35   0
   3   0   7   44.48    0.96   0
   3   7  -8  203.41    1.82   0
   4   4  -4   56.75    0.99   0
   4  10  -9    5.09    0.94   0
   4  11   9    2.70    1.85   0
   4  14 -10   25.13    1.60   0
   4  15 -10   -0.12    1.52   0
   5   2   6   51.93    1.29   0
   5   5  -4   10.16    0.88   0
   5   6  -5   72.02    1.47   0
   5  11  -8    4.99    1.15   0
   5  15  -8    3.57    1.56   0
   5  16   2    0.03    1.48   0
   5  17  -6    3.19    1.29   0
   5  17   0    0.10    1.52   0
   6   4   0   20.28    1.09   0
   6   4   5    3.56    0.69   0
   6   6  -3  171.02    2.27   0
   6  10  -6   32.18    1.54   0
   6  11  -6   -0.22    0.89   0
   6  11   5    0.12    1.59   0
   6  13  -6   23.31    1.73   0
   6  13   3    2.94    1.55   0
   6  14  -6    4.07    1.45   0
   6  14   2    6.58    1.75   0
   6  15  -5    6.01    1.53   0
   6  15  -4   56.13    2.27   0
   6  15   0    1.05    1.62   0
   7   7   0   -0.05    1.06   0
   7   8   2    9.73    1.11   0
   7   8   3  108.81    2.51   0
   7   9   2    6.79    1.11   0
   7   9   3    6.89    1.43   0
   7  10   1    9.12    1.19   0
   7  10   2    0.07    1.39   0
   7  11  -2    3.26    1.46   0
   7  11   0   -0.41    1.36   0
   7  11   1   21.17    1.79   0
   3  10 -10   12.43    0.85   0
   3  20  -9    1.80    1.67   0
   4   2   9   57.23    1.35   0
   4   3  -3   18.34    0.69   0
   4   8  -8    3.22    0.76   0
   4  13 -10   16.33    1.38   0
   4  14   7    0.22    1.74   0
   4  16 -10   -0.24    1.47   0
   4  18  -9   -1.28    1.57   0
   4  19  -8    0.41    1.76   0
   5   2   1   82.12    1.37   0
   5   3   8    2.03    0.91   0
   5   4  -3   92.72    1.50   0
   5   5   9    0.47    1.15   0
   5   6   9    7.54    1.36   0
   5   7   9   25.39    1.73   0
   5   8   9   11.51    1.60   0
   5  10   8    1.06    1.51   0
   5  12   7    0.37    1.65   0
   5  13   6   10.38    1.71   0
   5  15   4    0.79    1.50   0
   5  16  -8    0.12    1.52   0
   5  16   3    1.26    1.51   0
   5  17   1    0.29    1.58   0
   5  18  -5   48.74    2.28   0
   5  18  -4    0.83    1.51   0
   5  18  -3    0.98    1.50   0
   5  18  -2    5.13    1.59   0
   6   3   2    4.82    0.89   0
   6   3   4   45.03    1.34   0
   6   5   7   43.58    1.63   0
   6   8   7    1.95    1.37   0
   6   9  -6   13.53    1.22   0
   6  10   6   18.42    1.78   0
   6  13   4   -0.15    1.55   0
   6  15   1    1.83    1.57   0
   6  16  -4    5.43    1.62   0
   6  16  -3   11.29    1.78   0
   6  16  -2   -0.04    1.61   0
   7   6   0    0.86    0.99   0
   7   6   1   25.54    1.18   0
   7   6   2   10.84    0.98   0
   7   7   4    2.89    1.28   0
   7   8  -2    4.36    0.90   0
   7   8   4   -0.03    1.30   0
   7   9  -3    8.20    1.30   0
   7  10  -3   52.41    1.73   0
   7  10   3    1.46    1.42   0
   7  11  -3   13.56    1.25   0
   7  11   2   -0.41    1.42   0
   7  12  -2   -0.31    1.03   0
   7  12   1   45.64    2.16   0
   3   8  -9   10.84    0.80   0
   4   1   1    0.99    0.37   0
   4   1   8   24.92    0.94   0
   4  12 -10    3.15    1.08   0
   4  13   8    1.35    1.61   0
   4  17 -10    0.98    1.51   0
   5   4   9   20.18    1.32   0
   5   9   9   21.51    2.00   0
   5  11   8    1.53    1.67   0
   5  12  -9    6.96    1.45   0
   5  14  -9    3.08    1.46   0
   5  15  -9    4.60    1.47   0
   5  17  -8    7.95    1.62   0
   6   3   5   35.72    1.29   0
   6   7  -5    7.26    1.01   0
   6   9   7    2.31    1.59   0
   6  11   6   15.23    1.83   0
   6  12  -7  106.63    2.39   0
   6  13  -7   86.06    2.34   0
   6  14  -7    0.27    1.44   0
   6  15  -6    2.16    1.17   0
   6  15   2    2.65    1.55   0
   6  16  -5   13.44    1.82   0
   6  16   0    4.15    1.54   0
   7   5   1  277.48    3.05   0
   7   5   2    7.78    1.10   0
   7   5   3   94.50    2.02   0
   7   6   4    8.91    1.24   0
   7   8  -3    3.61    1.11   0
   7  10  -4   19.54    1.49   0
   7  10   4    0.15    1.43   0
   7  11  -4    9.12    1.16   0
   7  11   3    0.74    1.54   0
   7  12  -4   13.64    1.63   0
   7  13  -3    3.05    1.58   0
   7  13  -2   12.64    1.43   0
   7  13   0   -0.34    1.48   0
   3   0   8  217.71    1.79   0
   4  11 -10    2.10    1.07   0
   4  19  -9    0.91    1.51   0
   5   1   4  182.61    1.94   0
   5   2   0    0.94    0.65   0
   5   3  -2  210.84    2.02   0
   5   9  -8   14.70    1.09   0
   5  14   6   62.95    2.47   0
   5  15   5    2.20    1.68   0
   5  16  -9   -0.13    1.53   0
   5  18  -7    1.29    1.63   0
   6   3   0   72.65    1.51   0
   6   3   6   42.77    1.40   0
   6   4   7    0.24    1.00   0
   6   6   8   61.86    2.01   0
   6   7   8   -0.87    1.37   0
   6   8  -6    8.28    1.09   0
   6  10   7    2.61    1.61   0
   6  16  -6    3.84    1.63   0
   6  16   1    1.22    1.49   0
   6  17  -4   25.40    1.93   0
   6  17  -3    0.36    1.62   0
   7   6  -2   98.12    1.97   0
   7   7  -3   29.15    1.37   0
   7   8  -4   11.91    1.21   0
   7   8   5   -0.64    1.04   0
   7   9   5   -0.47    1.45   0
   7  11  -5   23.46    1.65   0
   7  11   4    2.44    1.53   0
   7  12  -5    0.67    1.43   0
   7  12   3    3.78    1.64   0
   7  13   1   -1.12    1.17   0
   7  14  -2   11.29    1.74   0
   7  14   0    1.06    1.53   0
   4   5  -6  331.74    2.29   0
   4  18 -10    1.21    1.56   0
   5   1   3   54.50    1.17   0
   5   1   6    0.30    0.71   0
   5   2   8   18.77    1.03   0
   5   3   9    3.75    0.99   0
   5   5  -5    9.96    0.83   0
   5   6  -6    0.65    0.76   0
   5  10   9    0.25    1.60   0
   5  11  -9   39.43    1.54   0
   5  12   8    3.23    1.63   0
   5  18  -8    8.32    1.65   0
   6   3   7    2.08    0.92   0
   6   4  -2   17.89    0.88   0
   6   8   8   18.06    1.69   0
   6   9  -7    7.48    1.09   0
   6  12  -8    6.65    1.36   0
   6  12   6    2.60    1.57   0
   6  13  -8    2.05    1.43   0
   6  14  -8    1.70    1.49   0
   6  15   3    0.27    1.55   0
   6  17  -5   11.27    1.76   0
   6  17  -2    1.43    1.20   0
   7   4   1    0.07    0.92   0
   7   4   2   31.77    1.31   0
   7   4   3   38.79    1.43   0
   7   4   4   24.66    1.31   0
   7   5   5    0.67    1.10   0
   7   9  -5    4.10    1.23   0
   7  10   5    5.83    1.60   0
   7  13   2    0.63    1.25   0
   7  14  -5    9.15    1.60   0
   7  14  -4    0.48    1.14   0
   7  14   1    7.75    1.72   0
   7  15  -3    0.33    1.52   0
   7  15  -2    0.28    1.52   0
   8   9   1   10.30    1.48   0
   4   0   4   28.31    0.70   0
   4   0   6  944.36    3.78   0
   4   1   0  125.27    1.27   0
   4   1   9   15.24    0.87   0
   4   2  -2   31.49    0.70   0
   4   4  -5  117.52    1.36   0
   4   6  -7   17.03    0.78   0
   5   1   2   28.12    0.93   0
   5   4  -4  135.46    1.69   0
   5  10  -9    5.32    1.17   0
   5  14 -10   32.71    1.86   0
   5  17  -9    6.59    1.56   0
   6   2   2  131.43    1.88   0
   6   2   5   77.27    1.57   0
   6   4   8    3.69    1.14   0
   6  11  -8   83.97    2.11   0
   6  15  -8   -0.05    1.51   0
   6  16   2   -1.32    1.26   0
   6  16   2   -0.22    0.84   0
   6  17  -6    5.17    1.56   0
   7   4   0    1.24    0.89   0
   7   4   5    1.96    1.05   0
   7   7  -4   84.33    1.92   0
   7   9   6    6.79    1.64   0
   7  11  -6    1.46    1.30   0
   7  11   5   12.43    1.81   0
   7  12  -6   34.01    1.84   0
   7  13  -6    0.43    1.43   0
   7  13   3    2.70    1.62   0
   7  14   2   12.03    1.70   0
   8   7   0    7.27    1.30   0
   8   7   2    0.17    1.25   0
   8   9   2    4.60    1.49   0
   8  10  -2   21.64    1.73   0
   8  10   0    8.79    1.25   0
   8  10   1    1.38    1.38   0
   8  10   2   15.29    1.66   0
   8  11  -2    4.42    1.48   0
   8  11   0    0.01    1.40   0
   8  11   1    0.65    1.45   0
   4   0   3  100.67    1.21   0
   4   7  -8   20.12    0.85   0
   4  10 -10   12.34    0.97   0
   5   1   7    2.23    0.72   0
   5   2   9   29.61    1.30   0
   5   8  -8    0.95    0.81   0
   5  13 -10   37.07    1.69   0
   5  15 -10    8.87    1.50   0
   5  16 -10    0.88    1.51   0
   5  18  -9    1.66    1.54   0
   6   2   1    8.45    0.95   0
   6   3   8   17.94    1.19   0
   6   4  -3  138.29    1.93   0
   6   5   9   23.28    1.68   0
   6   6   9    0.42    1.41   0
   6   7   9    0.23    1.50   0
   6  10  -8   12.23    1.26   0
   6  10   8    0.99    1.68   0
   6  12   7   -0.41    1.54   0
   6  13   6   -1.03    1.58   0
   6  14   5   26.30    1.93   0
   6  16  -8   -0.19    1.54   0
   6  17  -7   16.20    1.84   0
   6  18  -5    5.58    1.63   0
   6  18  -4    3.17    1.58   0
   7   3   3    9.18    1.01   0
   7   3   4   42.99    1.43   0
   7   5  -2   -0.50    0.67   0
   7   7   7   19.67    1.65   0
   7   8   7   12.10    1.62   0
   7  14  -6   33.90    1.92   0
   7  15  -5   22.33    1.58   0
   7  15   1    4.29    1.60   0
   7  16  -3    1.16    1.61   0
   7  16  -2    0.19    1.49   0
   8   6   0   18.29    1.37   0
   8   6   1    2.20    1.17   0
   8   6   2    0.54    1.18   0
   8   7   3    6.92    1.08   0
   8   9  -3    3.86    1.34   0
   8   9   3   -0.27    1.39   0
   8  10  -3   27.84    1.71   0
   8  10   3    4.28    1.58   0
   8  11  -3   10.78    1.58   0
   8  11   2   32.51    1.97   0
   8  12  -3    7.71    1.56   0
   8  12  -2   35.86    1.97   0
   8  12   0   11.17    1.66   0
   3   5  -7   62.20    0.96   0
   4   3  -4   80.84    1.11   0
   4   8  -9   64.76    1.30   0
   5   1   1  406.72    2.60   0
   5   1   8   13.68    1.00   0
   5   3  -3  170.16    1.74   0
   5  17 -10    0.04    1.45   0
   5  19  -8    1.31    1.51   0
   6   2   7   45.16    1.38   0
   6   4   9   47.97    1.67   0
   6   8   9   12.00    1.71   0
   6  11   8    2.97    1.85   0
   6  13  -9   28.41    1.71   0
   6  14  -9    0.35    1.45   0
   6  15  -9    6.64    1.76   0
   7   3   1  339.55    3.10   0
   7   3   2   99.57    1.74   0
   7   3   5   69.29    1.71   0
   7   5   7  361.86    3.87   0
   7   9  -6   -0.08    0.83   0
   7  11  -7    0.11    1.29   0
   7  11   6   26.96    1.95   0
   7  12  -7   62.76    2.12   0
   7  13  -7    1.04    1.45   0
   7  13   4    3.12    1.30   0
   7  14   3   18.00    1.85   0
   7  15  -6    1.41    1.49   0
   7  16  -5    0.03    1.59   0
   7  16  -4    9.65    1.39   0
   8   5   2    4.03    1.14   0
   8   5   3   -0.59    1.10   0
   8   6   4    2.59    1.28   0
   8   7  -2    6.53    1.17   0
   8   8  -3    3.09    1.28   0
   8   9  -4   13.74    1.42   0
   8   9   4    1.64    1.46   0
   8  10   4    5.38    1.52   0
   8  11  -4    0.06    1.37   0
   8  11   3    1.03    1.57   0
   8  12  -4    0.47    1.40   0
   8  13  -3    1.85    1.52   0
[truncated: 2,866,845 more chars]
