# Supplementary material for: Cyclopenta‐Fused Polyaromatic Hydrocarbon (CP‐PAH) Radicals: Synthesis, Characterization, and Quantum Chemical Calculations
Source: Chemistry. 2025 Oct 5;31(61):e02467. doi: 10.1002/chem.202502467 (PMC12587023; doi:10.1002/chem.202502467)
Supplement: Supplementary file 1 — Supporting Information [file CHEM-31-e02467-s002.zip › CCDC-2454300_AAC111.cif]

data_aac111
_audit_creation_date               2025-05-23
_audit_creation_method
;
Olex2 1.5
(compiled 2024.02.16 svn.r378c4104 for OlexSys, GUI svn.r6928)
;
_shelx_SHELXL_version_number       '2018/3'
_audit_contact_author_address      ?
_audit_contact_author_email        ?
_audit_contact_author_name         ''
_audit_contact_author_phone        ?
_publ_contact_author_id_orcid      ?
_publ_section_references
;
Bourhis, L.J., Dolomanov, O.V., Gildea, R.J., Howard, J.A.K., Puschmann, H.
 (2015). Acta Cryst. A71, 59-75.

D. Kratzert, I. Krossing, (2018), J. Appl. Cryst. 51, 928-934.

Dolomanov, O.V., Bourhis, L.J., Gildea, R.J, Howard, J.A.K. & Puschmann, H.
 (2009), J. Appl. Cryst. 42, 339-341.

Kratzert, D., Holstein, J.J. & Krossing, I. (2015). J. Appl. Cryst. 48, 933-938.

Sheldrick, G.M. (2015). Acta Cryst. C71, 3-8.
;

data_publication_text
_publ_requested_journal          'Chemical Science'
_publ_contact_author_name        'Joachim Podlech'
_publ_contact_author_address     
;Karlsruhe Institute of Technology (KIT)
Institut for Organic Chemistry
Kaiserstrasse 12
76131 Karlsruhe
Germany
;
_publ_contact_author_email       joachim.podlech@kit.edu
_publ_contact_author_phone       '+49 721 608-43209'
loop_
_publ_author_name
_publ_author_address
'Acan, Ali S.'
;Karlsruhe Institute of Technology (KIT)
Institut for Organic Chemistry
Kaiserstrasse 12
76131 Karlsruhe
Germany
;
'Wenzel, Jonas O.'
;Karlsruhe Institute of Technology (KIT)
Institut for Inorganic Chemistry
Kaiserstrasse 12
76131 Karlsruhe
Germany
;
'Breher, Frank'
;Karlsruhe Institute of Technology (KIT)
Institut for Inorganic Chemistry
Kaiserstrasse 12
76131 Karlsruhe
Germany
;
'Podlech, Joachim'
;Karlsruhe Institute of Technology (KIT)
Institut for Organic Chemistry
Kaiserstrasse 12
76131 Karlsruhe
Germany
;

_chemical_name_common              ?
_chemical_name_systematic
;
16,19-Dihydro-8,16,19-trimesityl-8H-bisbenz[4,5]indeno[1,2-b:2′,1′-h]fluorene
;
_chemical_formula_moiety           'C62 H52, 2[C7H8]'
_chemical_formula_sum              'C76 H68'
_chemical_formula_weight           981.30
_chemical_melting_point            ?
loop_
  _atom_type_symbol
  _atom_type_description
  _atom_type_scat_dispersion_real
  _atom_type_scat_dispersion_imag
  _atom_type_scat_source
 'C' 'C' 0.0137 0.0067 'International Tables Vol C Tables 4.2.6.8 and 6.1.1.4'
 'H' 'H' 0.0000 0.0000 'International Tables Vol C Tables 4.2.6.8 and 6.1.1.4'

_shelx_space_group_comment
;
The symmetry employed for this shelxl refinement is uniquely defined
by the following loop, which should always be used as a source of
symmetry information in preference to the above space-group names.
They are only intended as comments.
;
_space_group_crystal_system        'monoclinic'
_space_group_IT_number             14
_space_group_name_H-M_alt          'P 1 21/c 1'
_space_group_name_Hall             '-P 2ybc'
loop_
  _space_group_symop_operation_xyz
 'x, y, z'
 '-x, y+1/2, -z+1/2'
 '-x, -y, -z'
 'x, -y-1/2, z-1/2'

_cell_length_a                     12.4754(7)
_cell_length_b                     27.6562(16)
_cell_length_c                     14.9989(10)
_cell_angle_alpha                  90
_cell_angle_beta                   92.261(5)
_cell_angle_gamma                  90
_cell_volume                       5170.9(5)
_cell_formula_units_Z              4
_cell_measurement_reflns_used      30144
_cell_measurement_temperature      150.00
_cell_measurement_theta_max        63.41
_cell_measurement_theta_min        2.92
_shelx_estimated_absorpt_T_max     ?
_shelx_estimated_absorpt_T_min     ?
_exptl_absorpt_coefficient_mu      0.27
_exptl_absorpt_correction_T_max    0.9734
_exptl_absorpt_correction_T_min    0.9603
_exptl_absorpt_correction_type     multi-scan
_exptl_absorpt_process_details     ?
_exptl_absorpt_special_details     ?
_exptl_crystal_colour              pink
_exptl_crystal_density_diffrn      1.261
_exptl_crystal_density_meas        ?
_exptl_crystal_density_method      ?
_exptl_crystal_description         block
_exptl_crystal_F_000               2096
_exptl_crystal_size_max            0.150
_exptl_crystal_size_mid            0.117
_exptl_crystal_size_min            0.100
_exptl_transmission_factor_max     ?
_exptl_transmission_factor_min     ?
_diffrn_reflns_av_R_equivalents    0.0357
_diffrn_reflns_av_unetI/netI       0.0346
_diffrn_reflns_Laue_measured_fraction_full  0.988
_diffrn_reflns_Laue_measured_fraction_max  0.977
_diffrn_reflns_limit_h_max         16
_diffrn_reflns_limit_h_min         -10
_diffrn_reflns_limit_k_max         36
_diffrn_reflns_limit_k_min         -36
_diffrn_reflns_limit_l_max         18
_diffrn_reflns_limit_l_min         -19
_diffrn_reflns_number              43090
_diffrn_reflns_point_group_measured_fraction_full  0.988
_diffrn_reflns_point_group_measured_fraction_max  0.977
_diffrn_reflns_theta_full          53.597
_diffrn_reflns_theta_max           62.497
_diffrn_reflns_theta_min           3.084
_diffrn_ambient_temperature        150.00
_diffrn_detector_area_resol_mean   ?
_diffrn_measured_fraction_theta_full  0.988
_diffrn_measured_fraction_theta_max  0.977
_diffrn_measurement_device_type    STOE
_diffrn_measurement_method         ?
_diffrn_radiation_type             GaK\a
_diffrn_radiation_wavelength       1.34143
_diffrn_source                     ?
_reflns_Friedel_coverage           0.000
_reflns_Friedel_fraction_full      .
_reflns_Friedel_fraction_max       .
_reflns_number_gt                  8022
_reflns_number_total               12229
_reflns_special_details
;
 Reflections were merged by SHELXL according to the crystal
 class for the calculation of statistics and refinement.
 
 Structure factors included contributions from the .fab file.
 
 _reflns_Friedel_fraction is defined as the number of unique
 Friedel pairs measured divided by the number that would be
 possible theoretically, ignoring centric projections and
 systematic absences.
;
_reflns_threshold_expression       'I > 2\s(I)'
_computing_cell_refinement         ?
_computing_data_collection         ?
_computing_data_reduction          ?
_computing_molecular_graphics      'Olex2 1.5 (Dolomanov et al., 2009)'
_computing_publication_material    'Olex2 1.5 (Dolomanov et al., 2009)'
_computing_structure_refinement    'SHELXL 2018/3 (Sheldrick, 2015)'
_computing_structure_solution      'olex2.solve 1.5 (Bourhis et al., 2015)'
_refine_diff_density_max           0.276
_refine_diff_density_min           -0.217
_refine_diff_density_rms           0.041
_refine_ls_extinction_coef         .
_refine_ls_extinction_method       none
_refine_ls_goodness_of_fit_ref     1.075
_refine_ls_hydrogen_treatment      constr
_refine_ls_matrix_type             full
_refine_ls_number_parameters       568
_refine_ls_number_reflns           12229
_refine_ls_number_restraints       0
_refine_ls_R_factor_all            0.0726
_refine_ls_R_factor_gt             0.0484
_refine_ls_restrained_S_all        1.075
_refine_ls_shift/su_max            0.001
_refine_ls_shift/su_mean           0.000
_refine_ls_structure_factor_coef   Fsqd
_refine_ls_weighting_details      
 'w=1/[\s^2^(Fo^2^)+(0.0939P)^2^] where P=(Fo^2^+2Fc^2^)/3'
_refine_ls_weighting_scheme        calc
_refine_ls_wR_factor_gt            0.1473
_refine_ls_wR_factor_ref           0.1606
_refine_special_details            ?
_olex2_refinement_description
;
1. Fixed Uiso
 At 1.2 times of:
  All C(H) groups
 At 1.5 times of:
  All C(H,H,H) groups
2.a Ternary CH refined with riding coordinates:
 C1(H1), C22(H22), C8(H8)
2.b Aromatic/amide H refined with riding coordinates:
 C3(H3), C24(H24), C6(H6), C20(H20), C27(H27), C28(H28), C33(H33), C17(H17),
 C30(H30), C40(H40), C58(H58), C56(H56), C32(H32), C47(H47), C16(H16), C49(H49),
  C38(H38), C11(H11), C31(H31), C13(H13), C14(H14), C12(H12)
2.c Idealised Me refined as rotating group:
 C62(H62A,H62B,H62C), C51(H51A,H51B,H51C), C42(H42A,H42B,H42C), C43(H43A,H43B,
 H43C), C60(H60A,H60B,H60C), C44(H44A,H44B,H44C), C61(H61A,H61B,H61C), C52(H52A,
 H52B,H52C), C53(H53A,H53B,H53C)
;
_atom_sites_solution_hydrogens     geom
_atom_sites_solution_primary       iterative
_atom_sites_solution_secondary     ?
loop_
  _atom_site_label
  _atom_site_type_symbol
  _atom_site_fract_x
  _atom_site_fract_y
  _atom_site_fract_z
  _atom_site_U_iso_or_equiv
  _atom_site_adp_type
  _atom_site_occupancy
  _atom_site_site_symmetry_order
  _atom_site_calc_flag
  _atom_site_refinement_flags_posn
  _atom_site_refinement_flags_adp
  _atom_site_refinement_flags_occupancy
  _atom_site_disorder_assembly
  _atom_site_disorder_group
 C4 C 0.87027(12) 0.60132(5) 0.60467(10) 0.0341(3) Uani 1 1 d . . . . .
 C25 C 0.98260(11) 0.51593(5) 0.62812(10) 0.0330(3) Uani 1 1 d . . . . .
 C35 C 0.94373(11) 0.43596(5) 0.59277(11) 0.0343(3) Uani 1 1 d . . . . .
 C23 C 0.97127(11) 0.60121(5) 0.64939(10) 0.0331(3) Uani 1 1 d . . . . .
 C5 C 0.82895(12) 0.65078(5) 0.60277(10) 0.0346(3) Uani 1 1 d . . . . .
 C19 C 0.79164(12) 0.74890(5) 0.61475(10) 0.0354(3) Uani 1 1 d . . . . .
 C3 C 0.82279(12) 0.55851(5) 0.57262(10) 0.0348(3) Uani 1 1 d . . . . .
 H3 H 0.753973 0.558606 0.543154 0.042 Uiso 1 1 calc R U . . .
 C2 C 0.87999(11) 0.51611(5) 0.58552(10) 0.0329(3) Uani 1 1 d . . . . .
 C34 C 0.95985(12) 0.38558(5) 0.58766(11) 0.0354(3) Uani 1 1 d . . . . .
 C18 C 0.75074(13) 0.79878(6) 0.60751(11) 0.0378(3) Uani 1 1 d . . . . .
 C45 C 1.03933(12) 0.65738(5) 0.77660(11) 0.0357(3) Uani 1 1 d . . . . .
 C7 C 0.71388(12) 0.71779(6) 0.57509(10) 0.0360(3) Uani 1 1 d . . . . .
 C26 C 1.02127(11) 0.46610(5) 0.63136(10) 0.0335(3) Uani 1 1 d . . . . .
 C1 C 0.84777(11) 0.46530(5) 0.55787(10) 0.0322(3) Uani 1 1 d . . . . .
 H1 H 0.847648 0.464052 0.491234 0.039 Uiso 1 1 calc R U . . .
 C24 C 1.02880(11) 0.55870(5) 0.66113(10) 0.0339(3) Uani 1 1 d . . . . .
 H24 H 1.097550 0.558606 0.690709 0.041 Uiso 1 1 calc R U . . .
 C29 C 1.05834(12) 0.36654(5) 0.62430(11) 0.0372(3) Uani 1 1 d . . . . .
 C36 C 0.73623(11) 0.45077(5) 0.58526(11) 0.0339(3) Uani 1 1 d . . . . .
 C21 C 0.90451(12) 0.68122(5) 0.64696(10) 0.0349(3) Uani 1 1 d . . . . .
 C54 C 0.55547(12) 0.73225(5) 0.46179(10) 0.0355(3) Uani 1 1 d . . . . .
 C6 C 0.73195(12) 0.66886(5) 0.56737(11) 0.0376(3) Uani 1 1 d . . . . .
 H6 H 0.680246 0.648190 0.538984 0.045 Uiso 1 1 calc R U . . .
 C20 C 0.88708(12) 0.73067(5) 0.65272(10) 0.0363(3) Uani 1 1 d . . . . .
 H20 H 0.938411 0.751364 0.681529 0.044 Uiso 1 1 calc R U . . .
 C27 C 1.11914(12) 0.44726(6) 0.66580(11) 0.0386(4) Uani 1 1 d . . . . .
 H27 H 1.172423 0.468134 0.691414 0.046 Uiso 1 1 calc R U . . .
 C59 C 0.59656(13) 0.74533(6) 0.38003(11) 0.0394(4) Uani 1 1 d . . . . .
 C37 C 0.65292(12) 0.44739(6) 0.51935(11) 0.0393(4) Uani 1 1 d . . . . .
 C55 C 0.46047(13) 0.70539(6) 0.46384(11) 0.0402(4) Uani 1 1 d . . . . .
 C22 C 1.00257(12) 0.65205(5) 0.67863(11) 0.0340(3) Uani 1 1 d . . . . .
 H22 H 1.063663 0.662338 0.641817 0.041 Uiso 1 1 calc R U . . .
 C28 C 1.13656(12) 0.39841(6) 0.66188(12) 0.0404(4) Uani 1 1 d . . . . .
 H28 H 1.202683 0.385632 0.684930 0.048 Uiso 1 1 calc R U . . .
 C33 C 0.88366(13) 0.35269(6) 0.54942(12) 0.0418(4) Uani 1 1 d . . . . .
 H33 H 0.818053 0.364720 0.523893 0.050 Uiso 1 1 calc R U . . .
 C57 C 0.44517(14) 0.70621(6) 0.30219(12) 0.0464(4) Uani 1 1 d . . . . .
 C10 C 0.58959(13) 0.84125(6) 0.55240(11) 0.0400(4) Uani 1 1 d . . . . .
 C15 C 0.63823(14) 0.88540(6) 0.58056(12) 0.0466(4) Uani 1 1 d . . . . .
 C9 C 0.64855(12) 0.79798(5) 0.56651(10) 0.0373(3) Uani 1 1 d . . . . .
 C17 C 0.79846(14) 0.84216(6) 0.63383(12) 0.0451(4) Uani 1 1 d . . . . .
 H17 H 0.868472 0.842333 0.661153 0.054 Uiso 1 1 calc R U . . .
 C30 C 1.07597(13) 0.31608(6) 0.62204(13) 0.0464(4) Uani 1 1 d . . . . .
 H30 H 1.141594 0.303255 0.646052 0.056 Uiso 1 1 calc R U . . .
 C40 C 0.60866(13) 0.43105(6) 0.69645(12) 0.0428(4) Uani 1 1 d . . . . .
 H40 H 0.593164 0.425804 0.757194 0.051 Uiso 1 1 calc R U . . .
 C58 C 0.54051(14) 0.73161(6) 0.30155(12) 0.0459(4) Uani 1 1 d . . . . .
 H58 H 0.568961 0.740036 0.245815 0.055 Uiso 1 1 calc R U . . .
 C39 C 0.52681(13) 0.42655(6) 0.63209(13) 0.0440(4) Uani 1 1 d . . . . .
 C8 C 0.61231(12) 0.74608(5) 0.54974(11) 0.0357(3) Uani 1 1 d . . . . .
 H8 H 0.560502 0.738673 0.597074 0.043 Uiso 1 1 calc R U . . .
 C56 C 0.40637(13) 0.69337(6) 0.38345(12) 0.0456(4) Uani 1 1 d . . . . .
 H56 H 0.340986 0.675840 0.385003 0.055 Uiso 1 1 calc R U . . .
 C41 C 0.71309(12) 0.44301(6) 0.67521(11) 0.0385(3) Uani 1 1 d . . . . .
 C46 C 0.97583(13) 0.64172(6) 0.84640(11) 0.0404(4) Uani 1 1 d . . . . .
 C32 C 0.90295(14) 0.30414(6) 0.54866(13) 0.0491(4) Uani 1 1 d . . . . .
 H32 H 0.850815 0.282729 0.522971 0.059 Uiso 1 1 calc R U . . .
 C62 C 0.69917(15) 0.77407(7) 0.37389(13) 0.0498(4) Uani 1 1 d . . . . .
 H62A H 0.685687 0.807886 0.389400 0.075 Uiso 1 1 calc R U . . .
 H62B H 0.724298 0.772304 0.312886 0.075 Uiso 1 1 calc R U . . .
 H62C H 0.754015 0.760622 0.415400 0.075 Uiso 1 1 calc R U . . .
 C47 C 1.01361(15) 0.64703(6) 0.93496(12) 0.0491(4) Uani 1 1 d . . . . .
 H47 H 0.969691 0.636657 0.981620 0.059 Uiso 1 1 calc R U . . .
 C16 C 0.74390(15) 0.88471(6) 0.62013(13) 0.0514(4) Uani 1 1 d . . . . .
 H16 H 0.777233 0.914330 0.637385 0.062 Uiso 1 1 calc R U . . .
 C50 C 1.14074(13) 0.67799(6) 0.79793(12) 0.0448(4) Uani 1 1 d . . . . .
 C49 C 1.17504(14) 0.68221(7) 0.88768(13) 0.0517(5) Uani 1 1 d . . . . .
 H49 H 1.243374 0.696073 0.901455 0.062 Uiso 1 1 calc R U . . .
 C38 C 0.55017(13) 0.43537(6) 0.54445(13) 0.0450(4) Uani 1 1 d . . . . .
 H38 H 0.494242 0.433168 0.499782 0.054 Uiso 1 1 calc R U . . .
 C11 C 0.48409(14) 0.84266(6) 0.51345(12) 0.0465(4) Uani 1 1 d . . . . .
 H11 H 0.450982 0.813535 0.493141 0.056 Uiso 1 1 calc R U . . .
 C48 C 1.11365(16) 0.66707(7) 0.95673(13) 0.0530(5) Uani 1 1 d . . . . .
 C31 C 1.00045(14) 0.28560(6) 0.58604(14) 0.0520(5) Uani 1 1 d . . . . .
 H31 H 1.013197 0.251737 0.585990 0.062 Uiso 1 1 calc R U . . .
 C51 C 0.86745(14) 0.61891(7) 0.82987(12) 0.0501(4) Uani 1 1 d . . . . .
 H51A H 0.876393 0.585834 0.807935 0.075 Uiso 1 1 calc R U . . .
 H51B H 0.826168 0.637850 0.785244 0.075 Uiso 1 1 calc R U . . .
 H51C H 0.829148 0.618184 0.885657 0.075 Uiso 1 1 calc R U . . .
 C42 C 0.79673(14) 0.44756(8) 0.75037(12) 0.0528(5) Uani 1 1 d . . . . .
 H42A H 0.762481 0.443831 0.807651 0.079 Uiso 1 1 calc R U . . .
 H42B H 0.830751 0.479445 0.747823 0.079 Uiso 1 1 calc R U . . .
 H42C H 0.851196 0.422362 0.744375 0.079 Uiso 1 1 calc R U . . .
 C43 C 0.67069(15) 0.45569(8) 0.42162(12) 0.0569(5) Uani 1 1 d . . . . .
 H43A H 0.718291 0.430553 0.399619 0.085 Uiso 1 1 calc R U . . .
 H43B H 0.703607 0.487497 0.413658 0.085 Uiso 1 1 calc R U . . .
 H43C H 0.601712 0.454424 0.388094 0.085 Uiso 1 1 calc R U . . .
 C13 C 0.47857(17) 0.92903(7) 0.53389(15) 0.0594(5) Uani 1 1 d . . . . .
 H13 H 0.440520 0.958685 0.527910 0.071 Uiso 1 1 calc R U . . .
 C60 C 0.41335(16) 0.68833(7) 0.54952(13) 0.0571(5) Uani 1 1 d . . . . .
 H60A H 0.468119 0.670770 0.585203 0.086 Uiso 1 1 calc R U . . .
 H60B H 0.352464 0.666861 0.535659 0.086 Uiso 1 1 calc R U . . .
 H60C H 0.388890 0.716299 0.583307 0.086 Uiso 1 1 calc R U . . .
 C14 C 0.57960(16) 0.92875(7) 0.57027(14) 0.0585(5) Uani 1 1 d . . . . .
 H14 H 0.611640 0.958357 0.589260 0.070 Uiso 1 1 calc R U . . .
 C12 C 0.42934(16) 0.88546(7) 0.50474(14) 0.0557(5) Uani 1 1 d . . . . .
 H12 H 0.358451 0.885851 0.479162 0.067 Uiso 1 1 calc R U . . .
 C44 C 0.41544(14) 0.41230(7) 0.65773(16) 0.0599(5) Uani 1 1 d . . . . .
 H44A H 0.413028 0.377353 0.668285 0.090 Uiso 1 1 calc R U . . .
 H44B H 0.363816 0.420818 0.609328 0.090 Uiso 1 1 calc R U . . .
 H44C H 0.397134 0.429466 0.712221 0.090 Uiso 1 1 calc R U . . .
 C61 C 0.38597(18) 0.69131(8) 0.21770(13) 0.0632(5) Uani 1 1 d . . . . .
 H61A H 0.396112 0.715821 0.171604 0.095 Uiso 1 1 calc R U . . .
 H61B H 0.309363 0.688192 0.228681 0.095 Uiso 1 1 calc R U . . .
 H61C H 0.413743 0.660185 0.197589 0.095 Uiso 1 1 calc R U . . .
 C52 C 1.1514(2) 0.67317(9) 1.05338(14) 0.0777(7) Uani 1 1 d . . . . .
 H52A H 1.104403 0.696117 1.082751 0.117 Uiso 1 1 calc R U . . .
 H52B H 1.225089 0.685487 1.056065 0.117 Uiso 1 1 calc R U . . .
 H52C H 1.149017 0.641858 1.083825 0.117 Uiso 1 1 calc R U . . .
 C53 C 1.21203(16) 0.69631(9) 0.72671(16) 0.0726(6) Uani 1 1 d . . . . .
 H53A H 1.173769 0.721024 0.691066 0.109 Uiso 1 1 calc R U . . .
 H53B H 1.231624 0.669438 0.688006 0.109 Uiso 1 1 calc R U . . .
 H53C H 1.277118 0.710416 0.754656 0.109 Uiso 1 1 calc R U . . .

loop_
  _atom_site_aniso_label
  _atom_site_aniso_U_11
  _atom_site_aniso_U_22
  _atom_site_aniso_U_33
  _atom_site_aniso_U_23
  _atom_site_aniso_U_13
  _atom_site_aniso_U_12
 C4 0.0364(7) 0.0285(7) 0.0366(8) 0.0001(6) -0.0065(6) 0.0010(6)
 C25 0.0333(7) 0.0279(7) 0.0373(8) 0.0010(6) -0.0033(6) 0.0012(5)
 C35 0.0322(7) 0.0306(7) 0.0399(8) 0.0012(6) -0.0018(6) 0.0020(6)
 C23 0.0338(7) 0.0303(7) 0.0346(8) 0.0004(6) -0.0038(6) -0.0008(6)
 C5 0.0392(8) 0.0274(7) 0.0365(8) 0.0007(6) -0.0086(6) -0.0007(6)
 C19 0.0427(8) 0.0270(7) 0.0360(8) 0.0000(6) -0.0072(7) -0.0011(6)
 C3 0.0345(7) 0.0311(8) 0.0380(8) -0.0009(6) -0.0089(6) 0.0008(6)
 C2 0.0321(7) 0.0299(7) 0.0364(8) -0.0003(6) -0.0033(6) -0.0004(6)
 C34 0.0351(7) 0.0306(7) 0.0406(8) -0.0001(6) 0.0017(6) 0.0006(6)
 C18 0.0460(8) 0.0319(8) 0.0349(8) 0.0010(6) -0.0082(7) 0.0039(6)
 C45 0.0394(8) 0.0267(7) 0.0401(8) -0.0004(6) -0.0111(7) 0.0040(6)
 C7 0.0403(8) 0.0313(8) 0.0357(8) 0.0005(6) -0.0090(6) 0.0008(6)
 C26 0.0298(7) 0.0298(7) 0.0407(8) 0.0010(6) -0.0008(6) 0.0007(6)
 C1 0.0307(7) 0.0283(7) 0.0370(8) 0.0000(6) -0.0047(6) 0.0009(5)
 C24 0.0314(7) 0.0318(8) 0.0380(8) 0.0016(6) -0.0049(6) -0.0008(6)
 C29 0.0361(7) 0.0305(8) 0.0451(9) 0.0035(7) 0.0028(7) 0.0019(6)
 C36 0.0341(7) 0.0252(7) 0.0420(9) -0.0029(6) -0.0045(6) 0.0013(5)
 C21 0.0379(7) 0.0310(8) 0.0352(8) 0.0031(6) -0.0070(6) -0.0018(6)
 C54 0.0398(8) 0.0277(7) 0.0381(8) -0.0014(6) -0.0092(6) 0.0047(6)
 C6 0.0414(8) 0.0291(8) 0.0411(9) -0.0008(6) -0.0125(7) -0.0003(6)
 C20 0.0414(8) 0.0298(7) 0.0368(8) -0.0003(6) -0.0089(7) -0.0037(6)
 C27 0.0326(7) 0.0353(8) 0.0471(9) 0.0015(7) -0.0063(7) -0.0016(6)
 C59 0.0446(8) 0.0320(8) 0.0411(9) 0.0009(7) -0.0043(7) 0.0062(6)
 C37 0.0371(8) 0.0344(8) 0.0455(9) 0.0006(7) -0.0076(7) -0.0024(6)
 C55 0.0428(8) 0.0359(8) 0.0414(9) -0.0044(7) -0.0056(7) 0.0013(6)
 C22 0.0330(7) 0.0280(7) 0.0403(8) -0.0003(6) -0.0074(6) -0.0008(6)
 C28 0.0326(7) 0.0363(8) 0.0519(10) 0.0063(7) -0.0037(7) 0.0041(6)
 C33 0.0382(8) 0.0341(8) 0.0525(10) -0.0019(7) -0.0034(7) 0.0002(6)
 C57 0.0575(10) 0.0382(9) 0.0422(9) -0.0039(7) -0.0152(8) 0.0079(8)
 C10 0.0469(9) 0.0326(8) 0.0396(9) 0.0005(7) -0.0078(7) 0.0018(6)
 C15 0.0558(10) 0.0308(8) 0.0519(10) -0.0012(7) -0.0136(8) 0.0025(7)
 C9 0.0441(8) 0.0305(8) 0.0366(8) -0.0004(6) -0.0071(7) 0.0006(6)
 C17 0.0466(9) 0.0379(9) 0.0496(10) 0.0010(7) -0.0132(8) -0.0015(7)
 C30 0.0430(9) 0.0331(8) 0.0630(12) 0.0046(8) -0.0017(8) 0.0068(7)
 C40 0.0415(8) 0.0395(9) 0.0475(10) -0.0004(7) 0.0035(7) -0.0001(7)
 C58 0.0593(10) 0.0410(9) 0.0370(9) 0.0026(7) -0.0027(8) 0.0056(8)
 C39 0.0357(8) 0.0355(8) 0.0607(11) -0.0008(8) 0.0001(8) -0.0003(6)
 C8 0.0402(8) 0.0291(7) 0.0372(8) 0.0011(6) -0.0075(6) 0.0002(6)
 C56 0.0427(8) 0.0404(9) 0.0526(11) -0.0045(8) -0.0115(8) 0.0002(7)
 C41 0.0358(7) 0.0358(8) 0.0435(9) -0.0024(7) -0.0029(7) 0.0008(6)
 C46 0.0450(8) 0.0331(8) 0.0427(9) -0.0004(7) -0.0053(7) 0.0048(7)
 C32 0.0469(9) 0.0327(8) 0.0669(12) -0.0052(8) -0.0064(9) -0.0011(7)
 C62 0.0563(10) 0.0442(10) 0.0489(10) -0.0005(8) 0.0032(8) -0.0015(8)
 C47 0.0603(11) 0.0448(10) 0.0414(9) -0.0020(8) -0.0068(8) 0.0102(8)
 C16 0.0618(11) 0.0284(8) 0.0622(12) -0.0039(8) -0.0203(9) -0.0020(7)
 C50 0.0431(9) 0.0385(9) 0.0516(10) -0.0014(8) -0.0126(8) -0.0021(7)
 C49 0.0497(10) 0.0422(10) 0.0611(12) -0.0080(8) -0.0254(9) 0.0038(7)
 C38 0.0347(8) 0.0424(9) 0.0569(11) 0.0006(8) -0.0092(8) -0.0038(7)
 C11 0.0504(9) 0.0359(9) 0.0520(10) -0.0008(8) -0.0136(8) 0.0042(7)
 C48 0.0640(11) 0.0447(10) 0.0486(11) -0.0086(8) -0.0206(9) 0.0145(8)
 C31 0.0529(10) 0.0277(8) 0.0751(13) -0.0020(8) -0.0020(9) 0.0051(7)
 C51 0.0497(10) 0.0549(11) 0.0456(10) 0.0005(8) 0.0004(8) -0.0021(8)
 C42 0.0461(9) 0.0720(13) 0.0400(10) 0.0014(9) -0.0035(8) -0.0082(9)
 C43 0.0474(10) 0.0764(14) 0.0454(10) 0.0030(9) -0.0156(8) -0.0118(9)
 C13 0.0689(12) 0.0334(9) 0.0743(14) 0.0000(9) -0.0190(10) 0.0117(8)
 C60 0.0606(11) 0.0564(12) 0.0539(12) -0.0054(9) -0.0011(9) -0.0196(9)
 C14 0.0707(12) 0.0309(9) 0.0720(14) -0.0002(9) -0.0213(10) 0.0034(8)
 C12 0.0583(11) 0.0411(10) 0.0659(12) 0.0031(9) -0.0185(9) 0.0087(8)
 C44 0.0394(9) 0.0572(12) 0.0832(15) 0.0059(11) 0.0049(10) -0.0051(8)
 C61 0.0821(14) 0.0549(12) 0.0505(11) -0.0019(9) -0.0254(10) -0.0011(10)
 C52 0.0965(17) 0.0834(17) 0.0503(12) -0.0146(11) -0.0333(12) 0.0166(13)
 C53 0.0528(11) 0.0893(17) 0.0744(15) 0.0038(12) -0.0143(11) -0.0301(11)

_geom_special_details
;
 All esds (except the esd in the dihedral angle between two l.s. planes)
 are estimated using the full covariance matrix.  The cell esds are taken
 into account individually in the estimation of esds in distances, angles
 and torsion angles; correlations between esds in cell parameters are only
 used when they are defined by crystal symmetry.  An approximate (isotropic)
 treatment of cell esds is used for estimating esds involving l.s. planes.
;
loop_
  _geom_bond_atom_site_label_1
  _geom_bond_atom_site_label_2
  _geom_bond_distance
  _geom_bond_site_symmetry_2
  _geom_bond_publ_flag
 C4 C23 1.4039(19) . ?
 C4 C5 1.462(2) . ?
 C4 C3 1.400(2) . ?
 C25 C2 1.4080(19) . ?
 C25 C26 1.460(2) . ?
 C25 C24 1.398(2) . ?
 C35 C34 1.410(2) . ?
 C35 C26 1.386(2) . ?
 C35 C1 1.522(2) . ?
 C23 C24 1.385(2) . ?
 C23 C22 1.519(2) . ?
 C5 C21 1.410(2) . ?
 C5 C6 1.395(2) . ?
 C19 C18 1.473(2) . ?
 C19 C7 1.411(2) . ?
 C19 C20 1.394(2) . ?
 C3 H3 0.9500 . ?
 C3 C2 1.382(2) . ?
 C2 C1 1.515(2) . ?
 C34 C29 1.427(2) . ?
 C34 C33 1.420(2) . ?
 C18 C9 1.394(2) . ?
 C18 C17 1.390(2) . ?
 C45 C22 1.529(2) . ?
 C45 C46 1.406(2) . ?
 C45 C50 1.413(2) . ?
 C7 C6 1.377(2) . ?
 C7 C8 1.525(2) . ?
 C26 C27 1.407(2) . ?
 C1 H1 1.0000 . ?
 C1 C36 1.520(2) . ?
 C24 H24 0.9500 . ?
 C29 C28 1.416(2) . ?
 C29 C30 1.413(2) . ?
 C36 C37 1.409(2) . ?
 C36 C41 1.407(2) . ?
 C21 C20 1.388(2) . ?
 C21 C22 1.526(2) . ?
 C54 C59 1.395(2) . ?
 C54 C55 1.400(2) . ?
 C54 C8 1.522(2) . ?
 C6 H6 0.9500 . ?
 C20 H20 0.9500 . ?
 C27 H27 0.9500 . ?
 C27 C28 1.370(2) . ?
 C59 C58 1.398(2) . ?
 C59 C62 1.513(2) . ?
 C37 C38 1.390(2) . ?
 C37 C43 1.509(2) . ?
 C55 C56 1.398(2) . ?
 C55 C60 1.510(3) . ?
 C22 H22 1.0000 . ?
 C28 H28 0.9500 . ?
 C33 H33 0.9500 . ?
 C33 C32 1.364(2) . ?
 C57 C58 1.382(3) . ?
 C57 C56 1.376(3) . ?
 C57 C61 1.499(2) . ?
 C10 C15 1.420(2) . ?
 C10 C9 1.416(2) . ?
 C10 C11 1.419(2) . ?
 C15 C16 1.424(2) . ?
 C15 C14 1.410(2) . ?
 C9 C8 1.523(2) . ?
 C17 H17 0.9500 . ?
 C17 C16 1.371(2) . ?
 C30 H30 0.9500 . ?
 C30 C31 1.360(2) . ?
 C40 H40 0.9500 . ?
 C40 C39 1.383(2) . ?
 C40 C41 1.393(2) . ?
 C58 H58 0.9500 . ?
 C39 C38 1.379(3) . ?
 C39 C44 1.509(2) . ?
 C8 H8 1.0000 . ?
 C56 H56 0.9500 . ?
 C41 C42 1.511(2) . ?
 C46 C47 1.399(2) . ?
 C46 C51 1.504(2) . ?
 C32 H32 0.9500 . ?
 C32 C31 1.415(2) . ?
 C62 H62A 0.9800 . ?
 C62 H62B 0.9800 . ?
 C62 H62C 0.9800 . ?
 C47 H47 0.9500 . ?
 C47 C48 1.393(3) . ?
 C16 H16 0.9500 . ?
 C50 C49 1.401(2) . ?
 C50 C53 1.505(3) . ?
 C49 H49 0.9500 . ?
 C49 C48 1.377(3) . ?
 C38 H38 0.9500 . ?
 C11 H11 0.9500 . ?
 C11 C12 1.370(2) . ?
 C48 C52 1.516(3) . ?
 C31 H31 0.9500 . ?
 C51 H51A 0.9800 . ?
 C51 H51B 0.9800 . ?
 C51 H51C 0.9800 . ?
 C42 H42A 0.9800 . ?
 C42 H42B 0.9800 . ?
 C42 H42C 0.9800 . ?
 C43 H43A 0.9800 . ?
 C43 H43B 0.9800 . ?
 C43 H43C 0.9800 . ?
 C13 H13 0.9500 . ?
 C13 C14 1.354(3) . ?
 C13 C12 1.414(3) . ?
 C60 H60A 0.9800 . ?
 C60 H60B 0.9800 . ?
 C60 H60C 0.9800 . ?
 C14 H14 0.9500 . ?
 C12 H12 0.9500 . ?
 C44 H44A 0.9800 . ?
 C44 H44B 0.9800 . ?
 C44 H44C 0.9800 . ?
 C61 H61A 0.9800 . ?
 C61 H61B 0.9800 . ?
 C61 H61C 0.9800 . ?
 C52 H52A 0.9800 . ?
 C52 H52B 0.9800 . ?
 C52 H52C 0.9800 . ?
 C53 H53A 0.9800 . ?
 C53 H53B 0.9800 . ?
 C53 H53C 0.9800 . ?

loop_
  _geom_angle_atom_site_label_1
  _geom_angle_atom_site_label_2
  _geom_angle_atom_site_label_3
  _geom_angle
  _geom_angle_site_symmetry_1
  _geom_angle_site_symmetry_3
  _geom_angle_publ_flag
 C23 C4 C5 108.69(12) . . ?
 C3 C4 C23 121.44(13) . . ?
 C3 C4 C5 129.83(13) . . ?
 C2 C25 C26 108.16(12) . . ?
 C24 C25 C2 120.84(13) . . ?
 C24 C25 C26 130.97(13) . . ?
 C34 C35 C1 128.32(13) . . ?
 C26 C35 C34 121.21(13) . . ?
 C26 C35 C1 110.45(13) . . ?
 C4 C23 C22 110.58(12) . . ?
 C24 C23 C4 120.88(13) . . ?
 C24 C23 C22 128.53(13) . . ?
 C21 C5 C4 108.72(12) . . ?
 C6 C5 C4 130.01(13) . . ?
 C6 C5 C21 121.25(14) . . ?
 C7 C19 C18 108.04(13) . . ?
 C20 C19 C18 131.04(14) . . ?
 C20 C19 C7 120.92(13) . . ?
 C4 C3 H3 121.3 . . ?
 C2 C3 C4 117.40(13) . . ?
 C2 C3 H3 121.3 . . ?
 C25 C2 C1 110.34(12) . . ?
 C3 C2 C25 121.44(13) . . ?
 C3 C2 C1 128.22(12) . . ?
 C35 C34 C29 117.78(14) . . ?
 C35 C34 C33 124.07(14) . . ?
 C33 C34 C29 118.15(14) . . ?
 C9 C18 C19 109.02(13) . . ?
 C17 C18 C19 130.10(14) . . ?
 C17 C18 C9 120.88(14) . . ?
 C46 C45 C22 121.97(14) . . ?
 C46 C45 C50 118.78(15) . . ?
 C50 C45 C22 119.24(15) . . ?
 C19 C7 C8 110.07(13) . . ?
 C6 C7 C19 121.50(14) . . ?
 C6 C7 C8 128.34(13) . . ?
 C35 C26 C25 109.24(12) . . ?
 C35 C26 C27 120.79(14) . . ?
 C27 C26 C25 129.98(14) . . ?
 C35 C1 H1 107.2 . . ?
 C2 C1 C35 101.76(11) . . ?
 C2 C1 H1 107.2 . . ?
 C2 C1 C36 114.01(12) . . ?
 C36 C1 C35 118.82(12) . . ?
 C36 C1 H1 107.2 . . ?
 C25 C24 H24 121.0 . . ?
 C23 C24 C25 117.97(13) . . ?
 C23 C24 H24 121.0 . . ?
 C28 C29 C34 119.55(14) . . ?
 C30 C29 C34 119.19(14) . . ?
 C30 C29 C28 121.26(14) . . ?
 C37 C36 C1 119.06(14) . . ?
 C41 C36 C1 121.59(13) . . ?
 C41 C36 C37 119.27(14) . . ?
 C5 C21 C22 110.10(13) . . ?
 C20 C21 C5 120.94(13) . . ?
 C20 C21 C22 128.86(13) . . ?
 C59 C54 C55 119.84(14) . . ?
 C59 C54 C8 121.45(14) . . ?
 C55 C54 C8 118.71(14) . . ?
 C5 C6 H6 121.2 . . ?
 C7 C6 C5 117.56(14) . . ?
 C7 C6 H6 121.2 . . ?
 C19 C20 H20 121.2 . . ?
 C21 C20 C19 117.67(13) . . ?
 C21 C20 H20 121.2 . . ?
 C26 C27 H27 120.5 . . ?
 C28 C27 C26 119.09(14) . . ?
 C28 C27 H27 120.5 . . ?
 C54 C59 C58 118.73(15) . . ?
 C54 C59 C62 122.06(15) . . ?
 C58 C59 C62 119.20(16) . . ?
 C36 C37 C43 122.61(14) . . ?
 C38 C37 C36 119.24(16) . . ?
 C38 C37 C43 118.15(15) . . ?
 C54 C55 C60 122.87(15) . . ?
 C56 C55 C54 119.17(16) . . ?
 C56 C55 C60 117.96(15) . . ?
 C23 C22 C45 115.51(12) . . ?
 C23 C22 C21 101.88(11) . . ?
 C23 C22 H22 107.3 . . ?
 C45 C22 H22 107.3 . . ?
 C21 C22 C45 117.04(13) . . ?
 C21 C22 H22 107.3 . . ?
 C29 C28 H28 119.2 . . ?
 C27 C28 C29 121.55(14) . . ?
 C27 C28 H28 119.2 . . ?
 C34 C33 H33 119.4 . . ?
 C32 C33 C34 121.22(15) . . ?
 C32 C33 H33 119.4 . . ?
 C58 C57 C61 121.96(18) . . ?
 C56 C57 C58 118.07(16) . . ?
 C56 C57 C61 119.95(17) . . ?
 C9 C10 C15 117.95(14) . . ?
 C9 C10 C11 123.54(15) . . ?
 C11 C10 C15 118.50(15) . . ?
 C10 C15 C16 119.34(15) . . ?
 C14 C15 C10 118.99(16) . . ?
 C14 C15 C16 121.66(16) . . ?
 C18 C9 C10 120.88(14) . . ?
 C18 C9 C8 110.38(13) . . ?
 C10 C9 C8 128.52(14) . . ?
 C18 C17 H17 120.2 . . ?
 C16 C17 C18 119.60(15) . . ?
 C16 C17 H17 120.2 . . ?
 C29 C30 H30 119.5 . . ?
 C31 C30 C29 121.03(15) . . ?
 C31 C30 H30 119.5 . . ?
 C39 C40 H40 118.9 . . ?
 C39 C40 C41 122.22(17) . . ?
 C41 C40 H40 118.9 . . ?
 C59 C58 H58 118.8 . . ?
 C57 C58 C59 122.30(16) . . ?
 C57 C58 H58 118.8 . . ?
 C40 C39 C44 120.51(17) . . ?
 C38 C39 C40 118.13(15) . . ?
 C38 C39 C44 121.36(16) . . ?
 C7 C8 H8 105.8 . . ?
 C54 C8 C7 116.20(13) . . ?
 C54 C8 C9 120.35(13) . . ?
 C54 C8 H8 105.8 . . ?
 C9 C8 C7 101.78(12) . . ?
 C9 C8 H8 105.8 . . ?
 C55 C56 H56 119.1 . . ?
 C57 C56 C55 121.86(16) . . ?
 C57 C56 H56 119.1 . . ?
 C36 C41 C42 122.75(14) . . ?
 C40 C41 C36 118.98(14) . . ?
 C40 C41 C42 118.27(16) . . ?
 C45 C46 C51 122.40(15) . . ?
 C47 C46 C45 119.73(16) . . ?
 C47 C46 C51 117.87(16) . . ?
 C33 C32 H32 119.9 . . ?
 C33 C32 C31 120.16(16) . . ?
 C31 C32 H32 119.9 . . ?
 C59 C62 H62A 109.5 . . ?
 C59 C62 H62B 109.5 . . ?
 C59 C62 H62C 109.5 . . ?
 H62A C62 H62B 109.5 . . ?
 H62A C62 H62C 109.5 . . ?
 H62B C62 H62C 109.5 . . ?
 C46 C47 H47 119.0 . . ?
 C48 C47 C46 121.97(18) . . ?
 C48 C47 H47 119.0 . . ?
 C15 C16 H16 119.3 . . ?
 C17 C16 C15 121.33(15) . . ?
 C17 C16 H16 119.3 . . ?
 C45 C50 C53 121.62(16) . . ?
 C49 C50 C45 119.21(17) . . ?
 C49 C50 C53 119.17(16) . . ?
 C50 C49 H49 118.7 . . ?
 C48 C49 C50 122.64(17) . . ?
 C48 C49 H49 118.7 . . ?
 C37 C38 H38 118.9 . . ?
 C39 C38 C37 122.14(16) . . ?
 C39 C38 H38 118.9 . . ?
 C10 C11 H11 119.5 . . ?
 C12 C11 C10 120.92(16) . . ?
 C12 C11 H11 119.5 . . ?
 C47 C48 C52 120.7(2) . . ?
 C49 C48 C47 117.68(17) . . ?
 C49 C48 C52 121.63(19) . . ?
 C30 C31 C32 120.25(16) . . ?
 C30 C31 H31 119.9 . . ?
 C32 C31 H31 119.9 . . ?
 C46 C51 H51A 109.5 . . ?
 C46 C51 H51B 109.5 . . ?
 C46 C51 H51C 109.5 . . ?
 H51A C51 H51B 109.5 . . ?
 H51A C51 H51C 109.5 . . ?
 H51B C51 H51C 109.5 . . ?
 C41 C42 H42A 109.5 . . ?
 C41 C42 H42B 109.5 . . ?
 C41 C42 H42C 109.5 . . ?
 H42A C42 H42B 109.5 . . ?
 H42A C42 H42C 109.5 . . ?
 H42B C42 H42C 109.5 . . ?
 C37 C43 H43A 109.5 . . ?
 C37 C43 H43B 109.5 . . ?
 C37 C43 H43C 109.5 . . ?
 H43A C43 H43B 109.5 . . ?
 H43A C43 H43C 109.5 . . ?
 H43B C43 H43C 109.5 . . ?
 C14 C13 H13 119.8 . . ?
 C14 C13 C12 120.39(17) . . ?
 C12 C13 H13 119.8 . . ?
 C55 C60 H60A 109.5 . . ?
 C55 C60 H60B 109.5 . . ?
 C55 C60 H60C 109.5 . . ?
 H60A C60 H60B 109.5 . . ?
 H60A C60 H60C 109.5 . . ?
 H60B C60 H60C 109.5 . . ?
 C15 C14 H14 119.3 . . ?
 C13 C14 C15 121.34(17) . . ?
 C13 C14 H14 119.3 . . ?
 C11 C12 C13 119.85(17) . . ?
 C11 C12 H12 120.1 . . ?
 C13 C12 H12 120.1 . . ?
 C39 C44 H44A 109.5 . . ?
 C39 C44 H44B 109.5 . . ?
 C39 C44 H44C 109.5 . . ?
 H44A C44 H44B 109.5 . . ?
 H44A C44 H44C 109.5 . . ?
 H44B C44 H44C 109.5 . . ?
 C57 C61 H61A 109.5 . . ?
 C57 C61 H61B 109.5 . . ?
 C57 C61 H61C 109.5 . . ?
 H61A C61 H61B 109.5 . . ?
 H61A C61 H61C 109.5 . . ?
 H61B C61 H61C 109.5 . . ?
 C48 C52 H52A 109.5 . . ?
 C48 C52 H52B 109.5 . . ?
 C48 C52 H52C 109.5 . . ?
 H52A C52 H52B 109.5 . . ?
 H52A C52 H52C 109.5 . . ?
 H52B C52 H52C 109.5 . . ?
 C50 C53 H53A 109.5 . . ?
 C50 C53 H53B 109.5 . . ?
 C50 C53 H53C 109.5 . . ?
 H53A C53 H53B 109.5 . . ?
 H53A C53 H53C 109.5 . . ?
 H53B C53 H53C 109.5 . . ?

loop_
  _geom_torsion_atom_site_label_1
  _geom_torsion_atom_site_label_2
  _geom_torsion_atom_site_label_3
  _geom_torsion_atom_site_label_4
  _geom_torsion
  _geom_torsion_site_symmetry_1
  _geom_torsion_site_symmetry_2
  _geom_torsion_site_symmetry_3
  _geom_torsion_site_symmetry_4
  _geom_torsion_publ_flag
 C4 C23 C24 C25 -0.8(2) . . . . ?
 C4 C23 C22 C45 129.47(14) . . . . ?
 C4 C23 C22 C21 1.51(17) . . . . ?
 C4 C5 C21 C20 178.04(14) . . . . ?
 C4 C5 C21 C22 1.34(18) . . . . ?
 C4 C5 C6 C7 -179.96(16) . . . . ?
 C4 C3 C2 C25 -0.8(2) . . . . ?
 C4 C3 C2 C1 179.96(15) . . . . ?
 C25 C2 C1 C35 1.69(16) . . . . ?
 C25 C2 C1 C36 130.87(14) . . . . ?
 C25 C26 C27 C28 179.30(16) . . . . ?
 C35 C34 C29 C28 -1.6(2) . . . . ?
 C35 C34 C29 C30 178.59(15) . . . . ?
 C35 C34 C33 C32 -178.23(16) . . . . ?
 C35 C26 C27 C28 -0.9(2) . . . . ?
 C35 C1 C36 C37 -132.79(15) . . . . ?
 C35 C1 C36 C41 50.4(2) . . . . ?
 C23 C4 C5 C21 -0.34(18) . . . . ?
 C23 C4 C5 C6 -178.87(17) . . . . ?
 C23 C4 C3 C2 -0.9(2) . . . . ?
 C5 C4 C23 C24 179.77(14) . . . . ?
 C5 C4 C23 C22 -0.80(18) . . . . ?
 C5 C4 C3 C2 -178.44(15) . . . . ?
 C5 C21 C20 C19 1.1(2) . . . . ?
 C5 C21 C22 C23 -1.72(17) . . . . ?
 C5 C21 C22 C45 -128.69(15) . . . . ?
 C19 C18 C9 C10 178.99(15) . . . . ?
 C19 C18 C9 C8 3.95(19) . . . . ?
 C19 C18 C17 C16 -179.88(18) . . . . ?
 C19 C7 C6 C5 1.9(2) . . . . ?
 C19 C7 C8 C54 141.18(14) . . . . ?
 C19 C7 C8 C9 8.50(17) . . . . ?
 C3 C4 C23 C24 1.8(2) . . . . ?
 C3 C4 C23 C22 -178.77(14) . . . . ?
 C3 C4 C5 C21 177.40(16) . . . . ?
 C3 C4 C5 C6 -1.1(3) . . . . ?
 C3 C2 C1 C35 -179.04(16) . . . . ?
 C3 C2 C1 C36 -49.9(2) . . . . ?
 C2 C25 C26 C35 -0.82(18) . . . . ?
 C2 C25 C26 C27 179.00(16) . . . . ?
 C2 C25 C24 C23 -1.0(2) . . . . ?
 C2 C1 C36 C37 107.22(16) . . . . ?
 C2 C1 C36 C41 -69.54(17) . . . . ?
 C34 C35 C26 C25 -179.46(14) . . . . ?
 C34 C35 C26 C27 0.7(2) . . . . ?
 C34 C35 C1 C2 179.34(15) . . . . ?
 C34 C35 C1 C36 53.3(2) . . . . ?
 C34 C29 C28 C27 1.5(2) . . . . ?
 C34 C29 C30 C31 -0.4(3) . . . . ?
 C34 C33 C32 C31 -0.3(3) . . . . ?
 C18 C19 C7 C6 176.45(15) . . . . ?
 C18 C19 C7 C8 -6.64(18) . . . . ?
 C18 C19 C20 C21 -178.25(16) . . . . ?
 C18 C9 C8 C7 -7.47(18) . . . . ?
 C18 C9 C8 C54 -137.61(15) . . . . ?
 C18 C17 C16 C15 1.0(3) . . . . ?
 C45 C46 C47 C48 -0.7(2) . . . . ?
 C45 C50 C49 C48 -0.1(3) . . . . ?
 C7 C19 C18 C9 1.68(19) . . . . ?
 C7 C19 C18 C17 -177.81(17) . . . . ?
 C7 C19 C20 C21 2.5(2) . . . . ?
 C26 C25 C2 C3 -179.97(14) . . . . ?
 C26 C25 C2 C1 -0.65(18) . . . . ?
 C26 C25 C24 C23 -178.70(15) . . . . ?
 C26 C35 C34 C29 0.6(2) . . . . ?
 C26 C35 C34 C33 179.72(16) . . . . ?
 C26 C35 C1 C2 -2.21(17) . . . . ?
 C26 C35 C1 C36 -128.29(15) . . . . ?
 C26 C27 C28 C29 -0.2(2) . . . . ?
 C1 C35 C34 C29 178.86(15) . . . . ?
 C1 C35 C34 C33 -2.0(3) . . . . ?
 C1 C35 C26 C25 1.96(18) . . . . ?
 C1 C35 C26 C27 -177.88(14) . . . . ?
 C1 C36 C37 C38 -178.30(14) . . . . ?
 C1 C36 C37 C43 2.5(2) . . . . ?
 C1 C36 C41 C40 178.26(14) . . . . ?
 C1 C36 C41 C42 -1.2(2) . . . . ?
 C24 C25 C2 C3 1.8(2) . . . . ?
 C24 C25 C2 C1 -178.84(14) . . . . ?
 C24 C25 C26 C35 177.12(16) . . . . ?
 C24 C25 C26 C27 -3.1(3) . . . . ?
 C24 C23 C22 C45 -51.2(2) . . . . ?
 C24 C23 C22 C21 -179.12(16) . . . . ?
 C29 C34 C33 C32 0.9(3) . . . . ?
 C29 C30 C31 C32 1.0(3) . . . . ?
 C36 C37 C38 C39 -0.1(2) . . . . ?
 C21 C5 C6 C7 1.7(2) . . . . ?
 C54 C59 C58 C57 1.0(2) . . . . ?
 C54 C55 C56 C57 1.6(3) . . . . ?
 C6 C5 C21 C20 -3.3(2) . . . . ?
 C6 C5 C21 C22 -179.97(15) . . . . ?
 C6 C7 C8 C54 -42.2(2) . . . . ?
 C6 C7 C8 C9 -174.86(16) . . . . ?
 C20 C19 C18 C9 -177.67(17) . . . . ?
 C20 C19 C18 C17 2.8(3) . . . . ?
 C20 C19 C7 C6 -4.1(3) . . . . ?
 C20 C19 C7 C8 172.79(15) . . . . ?
 C20 C21 C22 C23 -178.08(16) . . . . ?
 C20 C21 C22 C45 54.9(2) . . . . ?
 C59 C54 C55 C56 -2.0(2) . . . . ?
 C59 C54 C55 C60 177.67(16) . . . . ?
 C59 C54 C8 C7 -74.18(19) . . . . ?
 C59 C54 C8 C9 49.3(2) . . . . ?
 C37 C36 C41 C40 1.5(2) . . . . ?
 C37 C36 C41 C42 -177.91(15) . . . . ?
 C55 C54 C59 C58 0.7(2) . . . . ?
 C55 C54 C59 C62 -179.63(15) . . . . ?
 C55 C54 C8 C7 105.18(17) . . . . ?
 C55 C54 C8 C9 -131.33(16) . . . . ?
 C22 C23 C24 C25 179.89(15) . . . . ?
 C22 C45 C46 C47 179.42(14) . . . . ?
 C22 C45 C46 C51 -0.3(2) . . . . ?
 C22 C45 C50 C49 -179.07(14) . . . . ?
 C22 C45 C50 C53 2.0(2) . . . . ?
 C22 C21 C20 C19 177.14(15) . . . . ?
 C28 C29 C30 C31 179.85(17) . . . . ?
 C33 C34 C29 C28 179.19(15) . . . . ?
 C33 C34 C29 C30 -0.6(2) . . . . ?
 C33 C32 C31 C30 -0.7(3) . . . . ?
 C10 C15 C16 C17 -1.8(3) . . . . ?
 C10 C15 C14 C13 -0.3(3) . . . . ?
 C10 C9 C8 C7 177.97(16) . . . . ?
 C10 C9 C8 C54 47.8(2) . . . . ?
 C10 C11 C12 C13 0.7(3) . . . . ?
 C15 C10 C9 C18 0.6(3) . . . . ?
 C15 C10 C9 C8 174.63(16) . . . . ?
 C15 C10 C11 C12 -1.3(3) . . . . ?
 C9 C18 C17 C16 0.7(3) . . . . ?
 C9 C10 C15 C16 1.0(3) . . . . ?
 C9 C10 C15 C14 -177.66(17) . . . . ?
 C9 C10 C11 C12 177.36(18) . . . . ?
 C17 C18 C9 C10 -1.5(3) . . . . ?
 C17 C18 C9 C8 -176.50(15) . . . . ?
 C30 C29 C28 C27 -178.74(16) . . . . ?
 C40 C39 C38 C37 1.5(3) . . . . ?
 C58 C57 C56 C55 0.1(3) . . . . ?
 C39 C40 C41 C36 0.0(2) . . . . ?
 C39 C40 C41 C42 179.40(16) . . . . ?
 C8 C7 C6 C5 -174.35(16) . . . . ?
 C8 C54 C59 C58 -179.90(14) . . . . ?
 C8 C54 C59 C62 -0.3(2) . . . . ?
 C8 C54 C55 C56 178.65(14) . . . . ?
 C8 C54 C55 C60 -1.7(2) . . . . ?
 C56 C57 C58 C59 -1.4(3) . . . . ?
 C41 C36 C37 C38 -1.5(2) . . . . ?
 C41 C36 C37 C43 179.34(16) . . . . ?
 C41 C40 C39 C38 -1.5(2) . . . . ?
 C41 C40 C39 C44 178.45(16) . . . . ?
 C46 C45 C22 C23 -54.55(19) . . . . ?
 C46 C45 C22 C21 65.42(19) . . . . ?
 C46 C45 C50 C49 0.0(2) . . . . ?
 C46 C45 C50 C53 -178.91(17) . . . . ?
 C46 C47 C48 C49 0.6(3) . . . . ?
 C46 C47 C48 C52 178.87(17) . . . . ?
 C62 C59 C58 C57 -178.64(16) . . . . ?
 C16 C15 C14 C13 -178.9(2) . . . . ?
 C50 C45 C22 C23 124.50(15) . . . . ?
 C50 C45 C22 C21 -115.53(16) . . . . ?
 C50 C45 C46 C47 0.4(2) . . . . ?
 C50 C45 C46 C51 -179.36(15) . . . . ?
 C50 C49 C48 C47 -0.2(3) . . . . ?
 C50 C49 C48 C52 -178.45(18) . . . . ?
 C11 C10 C15 C16 179.74(17) . . . . ?
 C11 C10 C15 C14 1.1(3) . . . . ?
 C11 C10 C9 C18 -178.08(17) . . . . ?
 C11 C10 C9 C8 -4.0(3) . . . . ?
 C51 C46 C47 C48 179.03(16) . . . . ?
 C43 C37 C38 C39 179.17(17) . . . . ?
 C60 C55 C56 C57 -178.11(16) . . . . ?
 C14 C15 C16 C17 176.82(19) . . . . ?
 C14 C13 C12 C11 0.1(3) . . . . ?
 C12 C13 C14 C15 -0.3(3) . . . . ?
 C44 C39 C38 C37 -178.40(16) . . . . ?
 C61 C57 C58 C59 -179.54(16) . . . . ?
 C61 C57 C56 C55 178.28(16) . . . . ?
 C53 C50 C49 C48 178.87(18) . . . . ?

_smtbx_masks_special_details       ?
loop_
  _smtbx_masks_void_nr
  _smtbx_masks_void_average_x
  _smtbx_masks_void_average_y
  _smtbx_masks_void_average_z
  _smtbx_masks_void_volume
  _smtbx_masks_void_count_electrons
  _smtbx_masks_void_content
 1 -0.398 0.000 0.500 602.2 196.7 '4 toluene'
 2 -0.358 0.500 0.000 602.2 196.7 '4 toluene'

_smtbx_masks_void_probe_radius     1.2
_smtbx_masks_void_truncation_radius  1.2
_shelx_res_file
;
TITL aac111_a.res in P2(1)/c
    aac111.res
    created by SHELXL-2018/3 at 08:30:12 on 23-May-2025
REM Old TITL AAC111, 150K, GA-JET
REM SHELXT solution in P2(1)/c: R1 0.323, Rweak 0.014, Alpha 0.041
REM <I/s> 0.784 for 165 systematic absences, Orientation as input
REM Formula found by SHELXT: C71
CELL 1.34143 12.4754 27.6562 14.9989 90 92.261 90
ZERR 4 0.0007 0.0016 0.001 0 0.005 0
LATT 1
SYMM -X,0.5+Y,0.5-Z
SFAC C H
DISP C 0.0137 0.0067 57.1
DISP H -0 0 0.6481
UNIT 304 272

L.S. 50 0 0
PLAN  20
TEMP -123.15
CONF
BOND
list 4
MORE -1
BOND $H
fmap 2 53
ABIN
ACTA
OMIT -5 1 5
OMIT -4 0 2
OMIT -4 0 4
OMIT -4 1 3
OMIT -4 2 2
OMIT -4 2 4
OMIT -4 3 3
OMIT -4 3 4
OMIT -4 4 4
OMIT 0 3 1
OMIT 2 8 3
REM <olex2.extras>
REM <HklSrc "%.\\AAC111.hkl">
REM </olex2.extras>

WGHT    0.093900
FVAR       0.22352
C4    1    0.870267    0.601321    0.604670    11.00000    0.03643    0.02853 =
         0.03665    0.00006   -0.00655    0.00103
C25   1    0.982600    0.515933    0.628119    11.00000    0.03334    0.02794 =
         0.03734    0.00096   -0.00327    0.00121
C35   1    0.943727    0.435958    0.592774    11.00000    0.03221    0.03061 =
         0.03989    0.00117   -0.00183    0.00203
C23   1    0.971269    0.601213    0.649390    11.00000    0.03383    0.03030 =
         0.03462    0.00037   -0.00381   -0.00082
C5    1    0.828950    0.650778    0.602774    11.00000    0.03924    0.02738 =
         0.03647    0.00067   -0.00861   -0.00066
C19   1    0.791639    0.748904    0.614754    11.00000    0.04268    0.02700 =
         0.03597    0.00002   -0.00721   -0.00108
C3    1    0.822795    0.558510    0.572616    11.00000    0.03452    0.03107 =
         0.03800   -0.00095   -0.00888    0.00079
AFIX  43
H3    2    0.753973    0.558606    0.543154    11.00000   -1.20000
AFIX   0
C2    1    0.879987    0.516113    0.585520    11.00000    0.03205    0.02994 =
         0.03640   -0.00025   -0.00332   -0.00042
C34   1    0.959847    0.385577    0.587661    11.00000    0.03506    0.03056 =
         0.04058   -0.00007    0.00167    0.00057
C18   1    0.750742    0.798780    0.607513    11.00000    0.04596    0.03186 =
         0.03485    0.00095   -0.00815    0.00395
C45   1    1.039330    0.657381    0.776595    11.00000    0.03940    0.02670 =
         0.04007   -0.00038   -0.01111    0.00398
C7    1    0.713875    0.717791    0.575092    11.00000    0.04026    0.03129 =
         0.03570    0.00050   -0.00900    0.00081
C26   1    1.021267    0.466101    0.631364    11.00000    0.02985    0.02976 =
         0.04069    0.00099   -0.00082    0.00070
C1    1    0.847772    0.465301    0.557870    11.00000    0.03073    0.02829 =
         0.03703    0.00004   -0.00473    0.00087
AFIX  13
H1    2    0.847648    0.464052    0.491234    11.00000   -1.20000
AFIX   0
C24   1    1.028798    0.558696    0.661128    11.00000    0.03144    0.03185 =
         0.03795    0.00163   -0.00487   -0.00078
AFIX  43
H24   2    1.097550    0.558606    0.690709    11.00000   -1.20000
AFIX   0
C29   1    1.058336    0.366539    0.624295    11.00000    0.03605    0.03048 =
         0.04506    0.00346    0.00281    0.00194
C36   1    0.736233    0.450773    0.585259    11.00000    0.03414    0.02515 =
         0.04199   -0.00285   -0.00452    0.00134
C21   1    0.904513    0.681222    0.646960    11.00000    0.03785    0.03103 =
         0.03520    0.00305   -0.00701   -0.00179
C54   1    0.555468    0.732247    0.461789    11.00000    0.03984    0.02769 =
         0.03807   -0.00141   -0.00918    0.00474
C6    1    0.731948    0.668861    0.567374    11.00000    0.04136    0.02912 =
         0.04113   -0.00076   -0.01254   -0.00028
AFIX  43
H6    2    0.680246    0.648190    0.538984    11.00000   -1.20000
AFIX   0
C20   1    0.887083    0.730670    0.652719    11.00000    0.04145    0.02983 =
         0.03679   -0.00030   -0.00892   -0.00368
AFIX  43
H20   2    0.938411    0.751364    0.681529    11.00000   -1.20000
AFIX   0
C27   1    1.119139    0.447265    0.665797    11.00000    0.03263    0.03532 =
         0.04709    0.00147   -0.00631   -0.00158
AFIX  43
H27   2    1.172423    0.468134    0.691414    11.00000   -1.20000
AFIX   0
C59   1    0.596563    0.745333    0.380025    11.00000    0.04463    0.03204 =
         0.04107    0.00086   -0.00434    0.00624
C37   1    0.652917    0.447388    0.519353    11.00000    0.03708    0.03443 =
         0.04555    0.00063   -0.00759   -0.00238
C55   1    0.460468    0.705387    0.463835    11.00000    0.04279    0.03587 =
         0.04135   -0.00440   -0.00564    0.00125
C22   1    1.002566    0.652046    0.678627    11.00000    0.03301    0.02798 =
         0.04032   -0.00029   -0.00737   -0.00084
AFIX  13
H22   2    1.063663    0.662338    0.641817    11.00000   -1.20000
AFIX   0
C28   1    1.136558    0.398414    0.661881    11.00000    0.03257    0.03630 =
         0.05189    0.00628   -0.00371    0.00414
AFIX  43
H28   2    1.202683    0.385632    0.684930    11.00000   -1.20000
AFIX   0
C33   1    0.883663    0.352691    0.549418    11.00000    0.03820    0.03414 =
         0.05252   -0.00187   -0.00339    0.00021
AFIX  43
H33   2    0.818053    0.364720    0.523893    11.00000   -1.20000
AFIX   0
C57   1    0.445169    0.706211    0.302194    11.00000    0.05754    0.03818 =
         0.04215   -0.00395   -0.01519    0.00787
C10   1    0.589587    0.841252    0.552396    11.00000    0.04693    0.03265 =
         0.03958    0.00053   -0.00782    0.00185
C15   1    0.638235    0.885402    0.580560    11.00000    0.05578    0.03077 =
         0.05192   -0.00120   -0.01364    0.00246
C9    1    0.648548    0.797983    0.566505    11.00000    0.04408    0.03048 =
         0.03655   -0.00041   -0.00707    0.00060
C17   1    0.798463    0.842163    0.633833    11.00000    0.04662    0.03795 =
         0.04956    0.00100   -0.01323   -0.00147
AFIX  43
H17   2    0.868472    0.842333    0.661153    11.00000   -1.20000
AFIX   0
C30   1    1.075969    0.316080    0.622044    11.00000    0.04298    0.03310 =
         0.06295    0.00457   -0.00168    0.00678
AFIX  43
H30   2    1.141594    0.303255    0.646052    11.00000   -1.20000
AFIX   0
C40   1    0.608664    0.431049    0.696447    11.00000    0.04152    0.03955 =
         0.04748   -0.00043    0.00353   -0.00006
AFIX  43
H40   2    0.593164    0.425804    0.757194    11.00000   -1.20000
AFIX   0
C58   1    0.540510    0.731608    0.301547    11.00000    0.05935    0.04096 =
         0.03696    0.00265   -0.00271    0.00561
AFIX  43
H58   2    0.568961    0.740036    0.245815    11.00000   -1.20000
AFIX   0
C39   1    0.526815    0.426550    0.632087    11.00000    0.03573    0.03554 =
         0.06068   -0.00075    0.00009   -0.00031
C8    1    0.612309    0.746081    0.549737    11.00000    0.04020    0.02907 =
         0.03724    0.00111   -0.00748    0.00019
AFIX  13
H8    2    0.560502    0.738673    0.597074    11.00000   -1.20000
AFIX   0
C56   1    0.406375    0.693369    0.383453    11.00000    0.04267    0.04037 =
         0.05260   -0.00447   -0.01154    0.00024
AFIX  43
H56   2    0.340986    0.675840    0.385003    11.00000   -1.20000
AFIX   0
C41   1    0.713092    0.443014    0.675205    11.00000    0.03575    0.03584 =
         0.04345   -0.00238   -0.00288    0.00077
C46   1    0.975834    0.641716    0.846403    11.00000    0.04501    0.03311 =
         0.04267   -0.00039   -0.00526    0.00478
C32   1    0.902953    0.304144    0.548657    11.00000    0.04691    0.03269 =
         0.06694   -0.00519   -0.00638   -0.00114
AFIX  43
H32   2    0.850815    0.282729    0.522971    11.00000   -1.20000
AFIX   0
C62   1    0.699173    0.774065    0.373887    11.00000    0.05634    0.04417 =
         0.04888   -0.00051    0.00322   -0.00150
AFIX 137
H62A  2    0.685687    0.807886    0.389400    11.00000   -1.50000
H62B  2    0.724298    0.772304    0.312886    11.00000   -1.50000
H62C  2    0.754015    0.760622    0.415400    11.00000   -1.50000
AFIX   0
C47   1    1.013608    0.647031    0.934961    11.00000    0.06028    0.04485 =
         0.04141   -0.00203   -0.00683    0.01015
AFIX  43
H47   2    0.969691    0.636657    0.981620    11.00000   -1.20000
AFIX   0
C16   1    0.743898    0.884709    0.620134    11.00000    0.06181    0.02837 =
         0.06216   -0.00391   -0.02034   -0.00197
AFIX  43
H16   2    0.777233    0.914330    0.637385    11.00000   -1.20000
AFIX   0
C50   1    1.140740    0.677992    0.797925    11.00000    0.04306    0.03848 =
         0.05163   -0.00142   -0.01257   -0.00215
C49   1    1.175039    0.682213    0.887680    11.00000    0.04969    0.04220 =
         0.06111   -0.00804   -0.02538    0.00376
AFIX  43
H49   2    1.243374    0.696073    0.901455    11.00000   -1.20000
AFIX   0
C38   1    0.550173    0.435373    0.544447    11.00000    0.03472    0.04242 =
         0.05695    0.00055   -0.00924   -0.00381
AFIX  43
H38   2    0.494242    0.433168    0.499782    11.00000   -1.20000
AFIX   0
C11   1    0.484092    0.842665    0.513450    11.00000    0.05041    0.03593 =
         0.05197   -0.00080   -0.01356    0.00416
AFIX  43
H11   2    0.450982    0.813535    0.493141    11.00000   -1.20000
AFIX   0
C48   1    1.113651    0.667073    0.956730    11.00000    0.06403    0.04474 =
         0.04857   -0.00855   -0.02062    0.01453
C31   1    1.000455    0.285603    0.586044    11.00000    0.05293    0.02772 =
         0.07512   -0.00203   -0.00197    0.00507
AFIX  43
H31   2    1.013197    0.251737    0.585990    11.00000   -1.20000
AFIX   0
C51   1    0.867449    0.618910    0.829870    11.00000    0.04971    0.05493 =
         0.04562    0.00054    0.00041   -0.00207
AFIX 137
H51A  2    0.876393    0.585834    0.807935    11.00000   -1.50000
H51B  2    0.826168    0.637850    0.785244    11.00000   -1.50000
H51C  2    0.829148    0.618184    0.885657    11.00000   -1.50000
AFIX   0
C42   1    0.796726    0.447563    0.750365    11.00000    0.04612    0.07198 =
         0.04000    0.00144   -0.00353   -0.00817
AFIX 137
H42A  2    0.762481    0.443831    0.807651    11.00000   -1.50000
H42B  2    0.830751    0.479445    0.747823    11.00000   -1.50000
H42C  2    0.851196    0.422362    0.744375    11.00000   -1.50000
AFIX   0
C43   1    0.670689    0.455693    0.421617    11.00000    0.04737    0.07644 =
         0.04542    0.00299   -0.01564   -0.01180
AFIX 137
H43A  2    0.718291    0.430553    0.399619    11.00000   -1.50000
H43B  2    0.703607    0.487497    0.413658    11.00000   -1.50000
H43C  2    0.601712    0.454424    0.388094    11.00000   -1.50000
AFIX   0
C13   1    0.478574    0.929035    0.533893    11.00000    0.06892    0.03340 =
         0.07426    0.00000   -0.01903    0.01174
AFIX  43
H13   2    0.440520    0.958685    0.527910    11.00000   -1.20000
AFIX   0
C60   1    0.413353    0.688333    0.549516    11.00000    0.06059    0.05639 =
         0.05392   -0.00536   -0.00111   -0.01964
AFIX 137
H60A  2    0.468119    0.670770    0.585203    11.00000   -1.50000
H60B  2    0.352464    0.666861    0.535659    11.00000   -1.50000
H60C  2    0.388890    0.716299    0.583307    11.00000   -1.50000
AFIX   0
C14   1    0.579600    0.928746    0.570273    11.00000    0.07073    0.03090 =
         0.07196   -0.00016   -0.02125    0.00341
AFIX  43
H14   2    0.611640    0.958357    0.589260    11.00000   -1.20000
AFIX   0
C12   1    0.429336    0.885456    0.504735    11.00000    0.05829    0.04113 =
         0.06591    0.00313   -0.01851    0.00866
AFIX  43
H12   2    0.358451    0.885851    0.479162    11.00000   -1.20000
AFIX   0
C44   1    0.415442    0.412298    0.657726    11.00000    0.03945    0.05718 =
         0.08317    0.00592    0.00490   -0.00508
AFIX 137
H44A  2    0.413028    0.377353    0.668285    11.00000   -1.50000
H44B  2    0.363816    0.420818    0.609328    11.00000   -1.50000
H44C  2    0.397134    0.429466    0.712221    11.00000   -1.50000
AFIX   0
C61   1    0.385972    0.691313    0.217703    11.00000    0.08210    0.05493 =
         0.05047   -0.00192   -0.02543   -0.00110
AFIX 137
H61A  2    0.396112    0.715821    0.171604    11.00000   -1.50000
H61B  2    0.309363    0.688192    0.228681    11.00000   -1.50000
H61C  2    0.413743    0.660185    0.197589    11.00000   -1.50000
AFIX   0
C52   1    1.151374    0.673173    1.053384    11.00000    0.09653    0.08344 =
         0.05031   -0.01458   -0.03325    0.01656
AFIX 137
H52A  2    1.104403    0.696117    1.082751    11.00000   -1.50000
H52B  2    1.225089    0.685487    1.056065    11.00000   -1.50000
H52C  2    1.149017    0.641858    1.083825    11.00000   -1.50000
AFIX   0
C53   1    1.212026    0.696314    0.726706    11.00000    0.05278    0.08933 =
         0.07442    0.00383   -0.01430   -0.03008
AFIX 137
H53A  2    1.173769    0.721024    0.691066    11.00000   -1.50000
H53B  2    1.231624    0.669438    0.688006    11.00000   -1.50000
H53C  2    1.277118    0.710416    0.754656    11.00000   -1.50000
AFIX   0
HKLF 4


REM  aac111_a.res in P2(1)/c
REM wR2 = 0.1606, GooF = S = 1.075, Restrained GooF = 1.075 for all data
REM R1 = 0.0484 for 8022 Fo > 4sig(Fo) and 0.0726 for all 12229 data
REM 568 parameters refined using 0 restraints

END

WGHT      0.0898      0.0000

REM Highest difference peak  0.276,  deepest hole -0.217,  1-sigma level  0.041
Q1    1   0.7938  0.8208  0.6072  11.00000  0.05    0.28
Q2    1   0.4066  0.7240  0.4397  11.00000  0.05    0.23
Q3    1   0.8405  0.5802  0.5993  11.00000  0.05    0.19
Q4    1   0.3197  0.8841  0.5183  11.00000  0.05    0.18
Q5    1   0.4785  0.8938  0.4361  11.00000  0.05    0.18
Q6    1   0.4945  0.6586  0.6197  11.00000  0.05    0.18
Q7    1   1.0616  0.4605  0.6546  11.00000  0.05    0.17
Q8    1   1.0967  0.6591  1.1195  11.00000  0.05    0.16
Q9    1   0.3249  0.6998  0.5961  11.00000  0.05    0.16
Q10   1   0.9722  0.4432  0.6415  11.00000  0.05    0.16
Q11   1   0.3119  0.6990  0.2831  11.00000  0.05    0.16
Q12   1   0.6168  0.4254  0.7970  11.00000  0.05    0.15
Q13   1   0.8174  0.9206  0.6062  11.00000  0.05    0.15
Q14   1   0.5756  0.6978  0.3016  11.00000  0.05    0.15
Q15   1   0.7224  0.4860  0.3962  11.00000  0.05    0.15
Q16   1   1.2151  0.6438  1.0621  11.00000  0.05    0.15
Q17   1   0.4218  0.6985  0.6192  11.00000  0.05    0.15
Q18   1   0.4657  0.9821  0.4560  11.00000  0.05    0.15
Q19   1   0.3218  0.6580  0.2346  11.00000  0.05    0.15
Q20   1   0.6043  0.9623  0.6392  11.00000  0.05    0.14
;
_shelx_res_checksum                93436
_shelx_hkl_file
;
  -6   2   5    0.17    0.62   0
  -6   5   4    5.81    0.72   0
  -6   6   4   -0.42    0.64   0
  -5  -4   7   36.99    0.89   0
  -5  -3   6    0.35    0.50   0
  -4  -6   7    6.02    0.51   0
  -4   2   2   48.62    0.80   0
  -4  11   1    5.41    0.63   0
  -3  -6   5    1.01    0.29   0
  -3  17   1  163.14    1.68   0
   3  -9   5   -0.26    0.40   0
   3  -8   4   25.77    0.58   0
  -6   0   6   27.28    0.89   0
  -5  -2   5   47.89    0.87   0
  -4   7   1    1.35    0.50   0
  -4  13   1    2.30    0.59   0
  -4  18   2    0.98    0.98   0
  -3  -7   6    3.06    0.32   0
  -3   2   1   -0.21    0.32   0
  -2  16   0    3.93    0.59   0
  -1   8  -1  406.45    1.29   0
  -1   9  -1    8.92    0.29   0
   1  -8   4  208.96    0.99   0
   2  -9   5   30.75    0.60   0
   5   2   0   13.01    0.55   0
  -5   6   2    5.52    0.62   0
  -5  13   2    4.69    0.75   0
  -4  14   1   74.36    1.22   0
  -3   8   0  141.51    1.15   0
  -3  10   0   10.36    0.55   0
  -3  11   0    0.17    0.47   0
  -3  12   0   66.48    0.98   0
  -3  18   1    0.81    0.70   0
   2  -8   4   17.52    0.44   0
   3  -5   2  225.29    1.25   0
   3  -3   1   13.99    0.41   0
   4   6  -1    0.60    0.30   0
   4  13  -1    1.68    0.32   0
  -6  -2   7   20.82    0.84   0
  -6  -1   6    0.04    0.60   0
  -6   3   4    3.15    0.64   0
  -6   7   3   42.96    1.06   0
  -6   8   3   22.66    0.92   0
  -6  10   3    1.09    0.55   0
  -6  11   3    3.74    0.78   0
  -6  12   3   33.00    1.15   0
  -5  -1   4   29.07    0.73   0
  -4   1   2   -0.24    0.40   0
  -4  15   1   46.45    1.07   0
  -3   7   0  107.09    0.98   0
  -1  -2   1  146.74    0.42   0
  -1   7  -1  106.73    0.64   0
  -1  13  -1    1.12    0.37   0
   4  -4   2    3.29    0.41   0
   4  -2   1  175.18    1.22   0
   4   7  -1    0.98    0.31   0
   5  -3   2   48.06    0.90   0
  -6   6   3    2.04    0.65   0
  -3   1   1  104.06    0.83   0
  -3  19   1    4.16    0.78   0
  -1   1   0  152.82    0.54   0
   1  -5   2  756.23    1.54   0
   2  -5   2   27.68    0.43   0
   2  -3   1   26.05    0.40   0
   4  12  -1   12.73    0.42   0
  -7   2   6   10.61    0.86   0
  -4  -6   6   -0.11    0.41   0
  -4  -5   5   21.04    0.51   0
  -3  15   0   32.03    0.80   0
  -1  14  -1   13.23    0.46   0
   1  -3   1   24.05    0.29   0
   3  -6   3    8.21    0.40   0
   4  10  -1  148.72    1.00   0
   5   0   1   -0.08    0.32   0
  -7   0   7   -0.24    0.78   0
  -7   7   4   28.53    1.09   0
  -6  -3   7   -0.08    0.60   0
  -6  -2   6   -0.27    0.57   0
  -6   1   4    0.07    0.57   0
  -6   4   3    0.89    0.61   0
  -5   0   3   -0.61    0.45   0
  -4  -4   4    0.24    0.41   0
  -4   0   2    3.59    0.39   0
  -3  -2   2  234.19    1.10   0
  -1   6  -1   92.97    0.57   0
   3  -8   5   69.98    0.90   0
   4  -5   3    8.12    0.52   0
   5  -2   2  253.13    1.78   0
  -7   1   6    5.18    0.79   0
  -7   3   5    0.21    0.50   0
  -7   6   4   74.79    1.43   0
  -6  -1   5   42.56    0.94   0
  -6   9   2    0.87    0.62   0
  -6  10   2   20.34    0.91   0
  -6  11   2   96.96    1.51   0
  -5   8   1  101.10    1.27   0
  -5   9   1   52.22    1.01   0
  -5  10   1   82.78    1.23   0
  -4   3   1   70.97    0.86   0
  -4  18   1  140.40    1.81   0
  -3  -4   3   24.01    0.40   0
  -3  16   0   11.95    0.65   0
  -2   2   0    6.09    0.29   0
  -1  15  -1   -0.92    0.41   0
   1   4  -1  907.61    0.89   0
   2  -9   6    1.17    0.37   0
   3  -4   2   69.45    0.72   0
   3  -2   1    8.39    0.35   0
   3   1   0   47.50    0.56   0
   4  -3   2    6.48    0.44   0
   5   1   1  476.95    2.27   0
  -7   5   4    1.38    0.73   0
  -6   8   2  127.65    1.57   0
  -6  13   2   21.53    1.03   0
  -5   2   2  150.88    1.34   0
  -5   7   1    9.05    0.65   0
  -4   9   0  197.18    1.53   0
  -3  17   0   18.46    0.85   0
  -1  -8   5   18.17    0.18   0
   2  -6   3   38.00    0.50   0
   5   6   0    5.44    0.49   0
  -7   0   6  115.48    1.60   0
  -7   4   4    4.75    0.75   0
  -6  -3   6    0.15    0.54   0
  -6   2   3   26.69    0.82   0
  -5  -5   6   15.64    0.57   0
  -5  -4   5    4.40    0.47   0
  -5  15   1   13.38    0.89   0
  -4  13   0    5.36    0.60   0
  -3   0   1   -0.10    0.29   0
  -2  13  -1   80.84    0.90   0
   5  -1   2   16.32    0.65   0
  -7   1   5   10.94    0.79   0
  -7   3   4    3.46    0.72   0
  -7   7   3   53.85    1.26   0
  -6  -2   5    0.89    0.54   0
  -5  -3   4    1.64    0.44   0
  -5   5   1    1.04    0.53   0
  -4  -3   3   54.72    0.70   0
  -4  -1   2    0.23    0.33   0
  -4   7   0  413.91    2.04   0
  -3  18   0   16.38    0.86   0
  -2   7  -1  101.87    0.78   0
   1  -6   3    7.16    0.26   0
   1   0   0   39.09    0.27   0
   3  -8   6   13.15    0.62   0
   3  -5   3    2.78    0.35   0
   4  -4   3  161.87    1.34   0
  -7  -1   6    5.36    0.75   0
  -7   6   3    3.95    0.77   0
  -6   1   3  161.88    1.54   0
  -4  15   0    1.45    0.61   0
  -1  -7   4    0.08    0.08   0
   1  -8   5  101.50    0.75   0
   2  -4   2  321.72    1.21   0
   2  -2   1  398.91    1.26   0
   3  -7   5   47.89    0.81   0
   4  -5   4    1.63    0.51   0
   4  -2   2   35.83    0.68   0
   4   4   0  248.21    1.36   0
   5   9   0  110.20    1.11   0
   5  12   0    1.79    0.46   0
  -7   0   5    0.18    0.64   0
  -7   2   4   64.87    1.22   0
  -7   5   3  114.47    1.58   0
  -6   4   2    6.83    0.50   0
  -5   4   1    0.41    0.35   0
  -4   5   0   86.57    0.96   0
  -4  16   0  213.26    1.88   0
  -3  -7   5  228.05    0.94   0
  -3  -6   4   33.28    0.42   0
  -2   6  -1 3108.42    3.90   0
  -1  17  -1    0.03    0.39   0
   1  -7   4  106.31    0.69   0
   3  -3   2  672.02    2.10   0
   3   2   0    0.39    0.18   0
   5   3   1    0.58    0.45   0
  -7   1   4   42.21    1.03   0
  -7   4   3    9.21    0.76   0
  -6  -4   6   34.26    0.84   0
  -6  -3   5  165.27    1.51   0
  -6   3   2  100.65    1.28   0
  -6   9   1    3.87    0.67   0
  -6  10   1   24.23    0.89   0
  -6  11   1  107.71    1.54   0
  -6  12   1   41.32    1.12   0
  -6  13   1    0.00    0.75   0
  -5  -2   3   53.92    0.82   0
  -5   0   2  378.29    1.95   0
  -5   3   1   -0.19    0.46   0
  -4  -7   6   17.51    0.46   0
  -4  -5   4   29.57    0.53   0
  -4  17   0   76.79    1.27   0
  -3  10  -1  248.47    1.50   0
  -3  11  -1   98.87    1.03   0
  -3  12  -1  438.18    2.06   0
  -2   1   0   31.65    0.37   0
  -2  16  -1   21.10    0.58   0
   0  -8   5    5.86    0.24   0
   4   1   1  528.09    2.08   0
  -7  -1   5   11.25    0.76   0
  -7   3   3    0.31    0.65   0
  -6  -2   4   59.12    0.99   0
  -6   7   1    5.16    0.67   0
  -5   9   0  111.58    1.32   0
  -5  10   0   28.01    0.83   0
  -5  11   0    1.21    0.59   0
  -5  12   0    2.22    0.62   0
  -5  13   0  279.47    2.16   0
  -4  -2   2   46.62    0.65   0
  -3   2   0    0.98    0.31   0
  -3   8  -1   15.64    0.51   0
  -3  14  -1    4.81    0.50   0
  -2  -4   2  630.92    1.21   0
  -2   5  -1    1.01    0.26   0
   2  -8   6  299.76    1.65   0
   4  -3   3   48.70    0.82   0
   5   1   2   16.39    0.65   0
   5   4   1   42.03    0.80   0
  -7   6   2    5.90    0.75   0
  -7   7   2    8.10    0.62   0
  -6   2   2   15.43    0.71   0
  -5  -6   6    5.28    0.44   0
  -5  -4   4    4.33    0.45   0
  -5   7   0   47.43    0.91   0
  -5   8   0   94.64    1.14   0
  -4  18   0    1.22    0.71   0
  -3   7  -1   92.32    0.88   0
  -2  17  -1    6.74    0.54   0
   2  -5   3   48.10    0.56   0
   2   6  -1    0.96    0.17   0
   3  -4   3  589.99    2.15   0
   3   3   0  239.12    1.12   0
   4  -1   2    3.79    0.33   0
  -7   2   3  215.43    1.97   0
  -7   5   2  102.25    1.47   0
  -6   5   1    1.27    0.57   0
  -5   2   1   -0.08    0.36   0
  -5  15   0   14.40    0.82   0
  -4   0   1    0.23    0.25   0
  -1   0   0   69.93    0.34   0
   1  -4   2   21.79    0.29   0
   3   0   1   -0.18    0.31   0
   5   2   2  188.36    1.53   0
  -7  -3   6    9.37    0.76   0
  -6  -5   6   22.65    0.72   0
  -6  -4   5   40.31    0.84   0
  -6   1   2  153.67    1.48   0
  -5   6   0    5.01    0.44   0
  -4   3   0   98.76    0.93   0
  -4  10  -1   10.80    0.62   0
  -4  11  -1   17.79    0.67   0
  -4  12  -1   40.28    0.84   0
  -3  16  -1  114.82    1.23   0
   1  -2   1  157.95    0.60   0
   3  -5   4    1.87    0.41   0
   3  -2   2   16.85    0.46   0
   4   7   0  421.37    1.78   0
   5   6   1   86.52    1.06   0
  -7  -1   4   41.45    0.99   0
  -7   1   3   81.63    1.28   0
  -7   4   2   10.55    0.62   0
  -7  10   1    0.92    0.77   0
  -6  -3   4    2.79    0.52   0
  -6   4   1   12.78    0.58   0
  -5   1   1   22.28    0.65   0
  -5  17   0    6.24    0.85   0
  -4   8  -1  138.37    1.24   0
  -4   9  -1   42.06    0.80   0
  -4  14  -1    1.64    0.55   0
  -3  17  -1    2.73    0.54   0
  -2   4  -1  196.10    0.95   0
   1  -8   6    4.47    0.39   0
   2  -3   2   12.35    0.34   0
   2  -1   1    4.31    0.27   0
   2  15  -1   47.88    0.38   0
   4  -2   3    5.72    0.38   0
   4   0   2   46.63    0.75   0
   5   7   1  289.75    1.80   0
  -8   0   5   -0.69    0.75   0
  -7   8   1   27.23    1.00   0
  -7   9   1   29.61    0.92   0
  -6   3   1  113.83    1.33   0
  -6   9   0   50.44    1.07   0
  -6  10   0   55.05    1.13   0
  -6  11   0   11.62    0.79   0
  -6  12   0    0.33    0.70   0
  -6  13   0   17.16    0.92   0
  -5   4   0    6.12    0.55   0
  -4   2   0  191.64    1.27   0
  -4   7  -1  115.08    1.12   0
  -4  15  -1   53.27    1.00   0
  -2   0   0 2368.16    2.79   0
   4  -3   4  308.63    1.90   0
   4   3   1  406.65    1.85   0
   4  13   0    5.76    0.48   0
   5   3   2   23.56    0.63   0
  -8   1   4    0.29    0.75   0
  -8   3   3    8.48    0.86   0
  -7  -3   5    0.52    0.60   0
  -7   0   3   -0.17    0.60   0
  -6   0   2    0.65    0.39   0
  -6   8   0   23.75    0.83   0
  -5  -6   5    7.48    0.44   0
  -5  -5   4   44.81    0.72   0
  -5  -2   2  142.73    1.19   0
  -4  16  -1   29.73    0.87   0
  -3  -2   1   -0.02    0.23   0
   2  -7   6   46.59    0.82   0
   3  -6   6    5.69    0.55   0
   4  10   0  171.47    1.19   0
   5   4   2  245.34    1.73   0
   5   9   1    0.11    0.46   0
  -7  -2   4   65.25    1.14   0
  -7   6   1  141.50    1.62   0
  -6  -5   5    3.13    0.50   0
  -6   2   1   35.58    0.86   0
  -6   6   0   78.06    1.19   0
  -6   7   0   22.95    0.70   0
  -5   0   1    0.47    0.45   0
  -5   3   0  417.79    2.12   0
  -5  11  -1   22.89    0.79   0
  -5  12  -1   23.35    0.81   0
  -4  -7   5    1.64    0.32   0
  -4   6  -1   76.50    0.92   0
  -4  17  -1  121.37    1.51   0
  -3   4  -1   27.24    0.51   0
  -1   3  -1   22.26    0.27   0
   1  -7   5  139.74    0.94   0
   1  -5   3    1.01    0.19   0
   3  -5   5  141.07    1.27   0
   4  -1   3    8.59    0.51   0
  -8   0   4   28.46    1.04   0
  -8   2   3   13.17    0.90   0
  -7   5   1  306.70    2.31   0
  -6  -4   4    9.34    0.58   0
  -6  -1   2  143.43    1.40   0
  -5  -4   3   88.63    0.95   0
  -5   9  -1    0.14    0.54   0
  -5  10  -1  198.75    1.65   0
  -5  14  -1  141.51    1.60   0
  -4  -5   3    1.98    0.31   0
  -4   1   0  152.77    1.13   0
  -4   5  -1   28.28    0.64   0
  -2   3  -1   24.87    0.40   0
   2  -6   5   49.69    0.77   0
   2  -4   3  470.37    1.66   0
   3  -4   4  159.55    1.22   0
   3  -1   2  417.80    1.72   0
   3   5   0 1282.27    2.60   0
   5   5   2   -0.41    0.49   0
  -8  -2   5    0.58    0.77   0
  -8   4   2    2.48    0.77   0
  -7  -4   5   12.85    0.81   0
  -7   1   2  112.93    1.43   0
  -7   4   1  186.57    1.85   0
  -6   1   1  118.24    1.32   0
  -5   7  -1  293.16    1.91   0
  -5   8  -1    0.94    0.39   0
  -3   0   0  369.00    1.39   0
  -2  10  -2    2.19    0.31   0
  -2  12  -2  301.22    1.42   0
  -2  13  -2   98.73    0.90   0
  -1  10  -2    4.62    0.26   0
  -1  12  -2  251.33    1.06   0
  -1  13  -2  273.32    1.14   0
   0  -8   6    4.90    0.30   0
   2  -7   7   21.04    0.67   0
   2  -5   4   14.34    0.45   0
   2   8  -1  901.91    1.53   0
  -8  -1   4    0.82    0.74   0
  -7  -3   4    3.05    0.61   0
  -7   3   1   11.23    0.75   0
  -7   9   0   64.65    1.31   0
  -7  10   0   -0.47    0.53   0
  -6   4   0   -0.01    0.57   0
  -5  -3   2   85.51    0.95   0
  -5  -1   1   22.80    0.63   0
  -5  16  -1   39.03    1.07   0
  -4  -2   1    5.00    0.35   0
  -4   4  -1  147.88    1.18   0
  -2   9  -2   87.89    0.75   0
  -2  14  -2   13.04    0.50   0
  -1   9  -2   25.51    0.37   0
   4   0   3   -0.20    0.40   0
   4   2   2   35.61    0.68   0
  -8   3   2    4.33    0.61   0
  -7  -2   3  214.63    1.84   0
  -7   0   2   65.77    1.15   0
  -7   7   0   28.22    0.98   0
  -7   8   0    6.69    0.60   0
  -6  -2   2   14.75    0.63   0
  -6  12  -1    0.08    0.67   0
  -5   6  -1   75.61    0.99   0
  -5  17  -1    2.68    0.78   0
  -4  -4   2  187.47    1.11   0
  -3   9  -2  109.78    0.99   0
  -3  10  -2  442.77    1.92   0
  -3  11  -2  511.81    2.10   0
  -3  13  -2   26.37    0.66   0
  -2   8  -2   17.23    0.43   0
  -2  15  -2   10.66    0.48   0
  -1  14  -2   29.37    0.45   0
   0  -4   2  377.06    0.70   0
   1   5  -1  222.20    0.46   0
   2  -2   2  158.76    0.92   0
   2   0   1    0.31    0.24   0
   2   9  -1    2.29    0.21   0
   3  -5   6    0.63    0.47   0
   3  -2   3  268.00    1.48   0
   3   2   1    5.55    0.29   0
   3   6   0   40.19    0.54   0
  -8   2   2  177.39    1.98   0
  -7   2   1   27.43    0.89   0
  -6  -6   5    0.61    0.55   0
  -6  -5   4    5.37    0.52   0
  -6   0   1   -0.32    0.55   0
  -6   9  -1   -0.37    0.60   0
  -6  10  -1   26.88    0.79   0
  -6  14  -1   63.33    1.31   0
  -5  -6   4    1.48    0.44   0
  -5   5  -1   80.70    1.07   0
  -4   0   0   38.23    0.63   0
  -3   8  -2  120.54    1.00   0
  -1   8  -2   12.58    0.29   0
   2   3   0  387.30    1.16   0
   3  -3   4    2.15    0.41   0
   3   0   2  113.75    0.94   0
  -7  -4   4    4.48    0.62   0
  -7  -1   2  111.35    1.39   0
  -7   5   0   10.98    0.76   0
  -6  -4   3    1.22    0.48   0
  -6   8  -1    0.61    0.44   0
  -5  -7   5    9.29    0.48   0
  -5  -5   3   46.81    0.72   0
  -4  11  -2   43.64    0.83   0
  -3  -6   3    6.08    0.25   0
  -3  -3   1  174.85    0.90   0
  -3  15  -2   51.75    0.83   0
  -2  -1   0   41.04    0.40   0
  -2   7  -2  201.34    1.03   0
  -2  16  -2   11.92    0.51   0
  -1  15  -2   64.61    0.61   0
   1  -7   6   11.58    0.44   0
   1  -3   2  153.37    0.72   0
   3   7   0   72.13    0.68   0
   4   1   3    8.50    0.49   0
   4   3   2    6.09    0.45   0
   4   7   1  115.35    1.05   0
  -8   1   2  132.42    1.73   0
  -7  -3   3    0.67    0.57   0
  -7   1   1   54.49    1.09   0
  -6   2   0  209.85    1.72   0
  -6   6  -1    4.09    0.63   0
  -5  -2   1    0.35    0.43   0
  -4   9  -2   70.02    0.96   0
  -4  14  -2   17.07    0.68   0
  -3  -1   0   56.61    0.59   0
  -3   7  -2  268.52    1.41   0
  -3  16  -2    5.93    0.51   0
   0  -7   5  260.21    1.04   0
   0  11  -2   22.39    0.24   0
   0  12  -2   57.96    0.37   0
   2  -3   3   33.52    0.53   0
   2  12  -1   41.85    0.41   0
   3   3   1   14.48    0.43   0
  -7   4   0   14.04    0.65   0
  -6  -1   1  114.14    1.25   0
  -5   0   0 1011.55    3.12   0
  -4  -3   1   64.20    0.70   0
  -1   7  -2   42.39    0.41   0
   0  13  -2  381.28    0.86   0
   1  -7   7    0.41    0.47   0
   2  -6   7    0.69    0.47   0
   2  -4   4  517.13    1.91   0
   3  -4   6  206.32    1.61   0
   3   8   0  107.01    0.81   0
   4   0   4  248.10    1.69   0
   4   4   2    2.89    0.42   0
   4  14   1    1.12    0.46   0
  -8  -2   3   12.59    0.82   0
  -8   0   2   75.84    1.37   0
  -7   0   1    0.92    0.61   0
  -7   8  -1   10.48    0.80   0
  -7   9  -1   45.69    1.17   0
  -7  10  -1   21.71    0.84   0
  -6   5  -1  373.93    2.29   0
  -5   3  -1    0.24    0.36   0
  -5   9  -2   25.35    0.79   0
  -5  10  -2   41.74    0.91   0
  -5  13  -2    1.32    0.61   0
  -5  14  -2   19.75    0.83   0
  -4  -7   4    8.60    0.36   0
  -4  -6   3   67.31    0.66   0
  -4   7  -2   15.36    0.50   0
  -3  -8   5   11.65    0.21   0
  -3  -5   2   32.98    0.41   0
  -3   6  -2    1.75    0.26   0
  -2   6  -2    2.63    0.26   0
  -1  -8   6   42.44    0.42   0
  -1   2  -1  153.25    0.58   0
   1  -6   5   78.36    0.75   0
   1  -1   1  319.88    0.88   0
   3  -3   5  365.64    1.95   0
   3  -2   4   37.32    0.69   0
   3   1   2  410.13    1.70   0
   3   9   0  622.64    1.90   0
   3  14   0  108.12    0.90   0
   4  10   1   11.57    0.51   0
   4  13   1    0.89    0.43   0
  -8   2   1   81.64    1.44   0
  -7  -5   4    2.55    0.59   0
  -7   7  -1   37.45    1.05   0
  -6  -6   4    0.05    0.44   0
  -5   8  -2   49.49    0.94   0
  -5  15  -2    0.96    0.67   0
  -4   6  -2  176.06    1.33   0
  -2  -5   2  478.88    0.92   0
  -1  -3   1  168.83    0.37   0
   0  -6   4   18.98    0.32   0
   1  -4   3  944.17    1.98   0
   2   4   0  419.44    1.23   0
   3  10   0   10.85    0.43   0
   3  13   0  196.02    1.16   0
   4   5   2   52.26    0.80   0
  -8   5   0    9.67    0.70   0
  -7  -4   3    9.02    0.66   0
  -7   2   0   26.22    0.89   0
  -7   6  -1    4.89    0.73   0
  -6  -2   1   34.65    0.80   0
  -5  -3   1    0.10    0.39   0
  -5   2  -1  107.42    1.14   0
  -5   7  -2   14.88    0.67   0
  -5  16  -2    6.68    0.77   0
  -3   1  -1  395.89    1.48   0
  -3   5  -2  220.80    1.24   0
  -2   5  -2   26.18    0.42   0
  -1  -1   0  329.58    0.68   0
   0  -5   3  269.78    0.79   0
   0  14  -2   11.34    0.21   0
   2  -5   6   77.82    0.95   0
   2  -1   2  221.84    1.07   0
   3  11   0    0.24    0.29   0
   4   3   3   44.28    0.77   0
  -8  -3   3    8.02    0.79   0
  -8   1   1   14.88    0.72   0
  -8   4   0   35.76    1.10   0
  -7  -3   2   -0.26    0.56   0
  -7  -1   1   55.62    1.10   0
  -6  -4   2    6.88    0.54   0
  -6   0   0   27.49    0.69   0
  -6   3  -1  312.17    2.09   0
  -6   9  -2    7.64    0.70   0
  -6  10  -2   -0.71    0.62   0
  -6  13  -2   13.62    0.87   0
  -6  14  -2    9.06    0.86   0
  -5  -7   4    2.70    0.43   0
  -5  -6   3   43.10    0.68   0
  -5   6  -2   13.18    0.64   0
  -4  -8   5    1.02    0.24   0
  -4   1  -1  433.54    1.82   0
  -4   5  -2   49.60    0.78   0
  -2   1  -1    3.63    0.20   0
  -1   6  -2  171.20    0.72   0
   0   9  -2    9.38    0.16   0
   2  -5   7  261.70    1.77   0
   3   0   3   -0.53    0.34   0
   4   6   2  194.61    1.40   0
  -8   3   0   30.60    1.05   0
  -7   1   0   55.39    1.09   0
  -6   8  -2   62.04    1.14   0
  -3   4  -2   69.27    0.73   0
   0  -7   6    3.45    0.35   0
   1  -6   6   81.12    0.85   0
   3  -2   5   67.70    0.93   0
   3  -1   4    5.37    0.43   0
   3   5   1   33.91    0.55   0
   4   2   4  291.90    1.84   0
   4   7   2   15.20    0.57   0
  -8  -2   2  173.59    1.87   0
  -8   0   1    0.16    0.51   0
  -6  -1   0    6.46    0.58   0
  -6   2  -1  300.20    2.03   0
  -6   7  -2   19.11    0.68   0
  -5   5  -2   -0.21    0.36   0
  -4  -4   1  313.72    1.40   0
  -4   4  -2    3.32    0.44   0
  -3  -4   1    3.76    0.24   0
   2  -3   4   34.00    0.58   0
   2  -2   3  492.43    1.71   0
   4   4   3  125.15    1.15   0
  -8  -5   4    7.13    0.79   0
  -8  -4   3    0.21    0.66   0
  -8   2   0    4.42    0.78   0
  -7   0   0  291.75    2.17   0
  -7   3  -1   63.00    1.16   0
  -7   9  -2   -0.42    0.72   0
  -7  10  -2   15.91    0.94   0
  -6   6  -2   64.07    1.04   0
  -5  -2   0   12.38    0.54   0
  -5   4  -2  362.40    2.04   0
  -4   0  -1   -0.11    0.35   0
  -3   0  -1   -0.17    0.28   0
  -2  -2   0    4.75    0.21   0
  -2   4  -2  318.78    1.20   0
   1  -6   7   47.15    0.76   0
   2   5   0    7.27    0.26   0
   4   5   3    7.59    0.53   0
   4   9   2   66.95    0.92   0
  -8  -1   1   16.80    0.88   0
  -7   8  -2    0.73    0.70   0
  -6  -6   3    1.17    0.45   0
  -6  -5   2   53.27    0.87   0
  -6   1  -1   23.99    0.77   0
  -5  -4   1    0.24    0.39   0
  -5   0  -1    0.19    0.44   0
  -4   3  -2    5.91    0.45   0
  -4  10  -3   12.01    0.58   0
  -4  12  -3    3.25    0.51   0
  -4  13  -3    0.34    0.49   0
  -3   3  -2  627.26    1.98   0
  -3  12  -3   13.16    0.51   0
   0  -7   7    0.42    0.40   0
   1  -5   5   38.70    0.60   0
   2  -4   6   48.40    0.79   0
   3   1   3   65.42    0.78   0
   3   6   1   50.35    0.63   0
  -8  -3   2    3.49    0.55   0
  -8   1   0    3.93    0.58   0
  -8   4  -1   20.99    0.97   0
  -7  -1   0   55.73    1.07   0
  -7   2  -1   22.63    0.85   0
  -7   6  -2   -0.19    0.64   0
  -7   7  -2   11.88    0.66   0
  -6  -2   0  203.70    1.61   0
  -6   4  -2    0.34    0.58   0
  -5  10  -3   37.53    0.88   0
  -5  13  -3   -0.22    0.57   0
  -4   9  -3    0.99    0.47   0
  -4  14  -3   13.02    0.63   0
  -3   9  -3   87.34    0.90   0
  -3  10  -3   88.04    0.92   0
  -1   5  -2  654.32    1.37   0
   1  -2   2  443.79    1.22   0
   1   2   0  499.35    0.94   0
   2  -4   7   14.80    0.63   0
   2   0   2   81.58    0.66   0
   3  -1   5  129.68    1.18   0
   3   0   4   75.51    0.89   0
   4   6   3  121.49    1.21   0
  -2   1   6  163.02    1.17   0
  -1  -2   9   60.32    0.93   0
  -1  -1   8   73.38    0.98   0
  -1   1   5  789.68    2.19   0
   0  -4  -4  160.17    0.89   0
   0  -1   7   18.35    0.56   0
   1  -7  -5  121.06    0.96   0
   1  -3   8    0.86    0.43   0
   1  -2   7  265.23    1.53   0
   2  -6   9   19.55    0.62   0
   3  -7   8  301.36    1.81   0
   3  -4   5    2.54    0.28   0
   4  -6   4   64.91    0.54   0
  -6   0   6   26.70    0.64   0
  -5  -3  -4   86.35    0.73   0
  -5  -1   8   25.03    0.74   0
  -5   0   7   -0.07    0.43   0
  -5   1   5   11.73    0.42   0
  -4  -4  -5  350.29    1.57   0
  -3  -4  -5    2.65    0.31   0
  -3   1   6  914.60    2.63   0
  -2  -4  -5    0.81    0.28   0
  -2  -2   9    8.50    0.61   0
  -1  -3  -4  102.63    0.71   0
   0  -2   8   20.30    0.55   0
   1  -5  -4    8.82    0.26   0
   1  -1   5  722.63    1.98   0
   2  -5  -3  106.81    0.66   0
   2  -5   8  243.63    1.63   0
   2  -3   6    7.85    0.38   0
   3  -7  -3    1.72    0.25   0
   3  -5   6    0.36    0.36   0
   3  -4   0    1.93    0.06   0
   4  -9   7    0.17    0.38   0
  -4  -2   9   10.88    0.65   0
  -4  -1   8   84.83    1.06   0
  -4   0   7    0.31    0.38   0
  -3  -2   9  547.19    2.73   0
  -3  -1  -3   65.58    0.50   0
  -3   0  -2  105.69    0.49   0
  -3   0   7    5.02    0.44   0
  -2  -1   8  641.33    2.65   0
  -1   1   1  147.93    0.40   0
  -1   1   4 5530.47    5.07   0
   1  -5   9    0.93    0.48   0
   2  -2   4    1.11    0.20   0
   4 -10  -3    0.62    0.24   0
   4  -8   6   15.97    0.48   0
   4  -7   5   62.82    0.64   0
  -6  -2   8   12.90    0.73   0
  -6  -1   7    1.83    0.49   0
  -4  -1  -3    8.04    0.23   0
  -3  -2  -4   39.33    0.48   0
  -3  -1   8   43.40    0.75   0
  -2  -1  -3   79.28    0.53   0
  -2   1   5  852.00    2.29   0
  -1  -4  -5    3.50    0.30   0
  -1  -2   8  145.54    1.32   0
  -1  -1   7   82.81    0.94   0
  -1   0   6    2.59    0.28   0
   0  -5  -5    0.55    0.20   0
   1  -2   6   43.39    0.63   0
   2  -6  -4   14.60    0.36   0
   3  -8   8    0.04    0.45   0
   3  -4   4  217.15    0.93   0
   4  -8  -2  220.07    0.87   0
   4  -7  -1    1.40    0.13   0
   4  -6   3  107.64    0.54   0
  -6  -1  -2  157.27    0.66   0
  -6   0   5    0.06    0.34   0
  -5  -4  -5  336.42    1.57   0
  -5   1   4   27.85    0.46   0
  -4  -2  -4  292.53    1.21   0
  -4   0  -2   41.66    0.33   0
  -3   1   5  341.03    1.45   0
  -2  -3   9    7.57    0.59   0
  -2  -2  -4    0.92    0.22   0
  -2   0  -2   83.96    0.43   0
  -1   1   3   84.72    0.56   0
   0  -3   8   40.54    0.77   0
   0  -2  -3 1796.87    2.40   0
   0   0   4 2161.61    3.07   0
   1  -6  -5   77.75    0.74   0
   1  -6   9   89.74    1.18   0
   1  -3  -3    6.15    0.23   0
   1  -3   7  123.74    1.05   0
   1  -1   4   30.93    0.41   0
   2  -8   9   58.80    1.03   0
   2  -6   8   15.97    0.58   0
   2  -2   3  500.87    1.18   0
   3  -8  -4   49.27    0.58   0
   3  -7   7   55.46    0.79   0
   4 -10   7   14.42    0.53   0
  -5   1   3   96.36    0.66   0
  -4  -3   9  115.41    1.38   0
  -3  -3  -5  368.38    1.52   0
  -2  -2   8  384.92    2.10   0
  -2  -1   7  659.71    2.47   0
  -2   0   6 1242.84    3.06   0
  -1   1   2    9.26    0.17   0
   0  -5   9   25.32    0.76   0
   0  -3  -4  565.10    1.60   0
   1  -2  -2  119.94    0.52   0
   2  -5   7  273.80    1.56   0
   2  -3   5  345.22    1.37   0
   3  -9   8   -0.07    0.46   0
   3  -5   5  158.95    0.95   0
   4 -11  -4   41.09    0.60   0
   4  -9  -3   74.37    0.64   0
  -6  -3   8    1.29    0.62   0
  -6  -2   7   22.43    0.72   0
  -6  -1   6    0.27    0.41   0
  -5  -1  -3   99.64    0.63   0
  -5   1   2   45.97    0.38   0
  -4  -3  -5  194.99    1.15   0
  -4  -2   8   24.67    0.70   0
  -4  -1   7    1.64    0.41   0
  -4   0   6   74.31    0.79   0
  -3  -2   8  307.92    1.90   0
  -3  -1   7   34.92    0.69   0
  -3   0   6  958.01    2.70   0
  -3   1   4  349.61    1.31   0
  -2  -3  -5  354.13    1.46   0
  -1   0   5    1.30    0.30   0
   0  -1  -2  135.86    0.53   0
   1  -7   9   15.90    0.67   0
   2  -9   9    2.91    0.58   0
   2  -7  -5    0.15    0.29   0
   2  -7   8    0.87    0.43   0
   2  -4   6   47.49    0.61   0
   3  -4   3  562.37    1.24   0
   4 -11   7    2.42    0.45   0
   4  -9   6   23.92    0.52   0
   4  -7   4  340.78    1.18   0
  -6   0   4   95.25    0.80   0
  -5  -2  -4    2.28    0.25   0
  -2  -4   9   32.43    0.84   0
  -1  -3   8   14.33    0.51   0
  -1  -2  -4  400.24    1.32   0
  -1  -2   7  233.01    1.49   0
  -1  -1  -3  205.62    0.82   0
  -1  -1   6  159.49    1.13   0
   0  -4  -5   12.76    0.32   0
   0  -4   8    5.86    0.48   0
   0   0   3    0.26    0.19   0
   1  -5  -5    1.35    0.27   0
   1  -4   7  106.71    1.03   0
   1  -2   5  295.66    1.29   0
   1  -1   3  202.32    0.79   0
   2  -4  -3   98.78    0.60   0
   3  -8   7  110.22    1.06   0
   3  -5  -2   32.66    0.32   0
   4  -8   5    0.66    0.25   0
  -5  -3  -5    0.39    0.29   0
  -5  -3   8   17.97    0.71   0
  -3  -4   9   18.26    0.63   0
  -2   1   3 2032.43    2.68   0
  -1  -3  -5  329.53    1.40   0
   0  -6   9    5.56    0.44   0
   0  -3   7  117.46    1.08   0
   2  -6   7    0.82    0.39   0
   3  -7  -4    6.16    0.29   0
   4 -10  -4    6.98    0.34   0
   5 -11   4    0.23    0.24   0
  -6  -4   8    0.53    0.64   0
  -6   0   3   -0.16    0.26   0
  -5  -2   7   62.96    0.93   0
  -5  -1   6  112.90    1.07   0
  -5   0  -2    6.06    0.18   0
  -4  -3   8  627.44    2.76   0
  -4   0   5    0.22    0.30   0
  -3  -3   8    0.70    0.44   0
  -3   0   5    0.63    0.31   0
  -3   1   3   10.99    0.26   0
  -2  -5   9   13.71    0.67   0
  -2  -2   7   21.90    0.61   0
  -1   0   4 9999.99    6.77   0
   1  -8   9   48.13    0.89   0
   1  -6   8    7.69    0.51   0
   2  -3  -2  332.06    0.87   0
   2  -3   4   31.39    0.40   0
   3 -11   8    4.73    0.56   0
   4 -10   6   96.99    0.91   0
  -7  -2   5   23.18    0.59   0
  -6  -3   7    0.07    0.51   0
  -6  -2   6   -0.18    0.43   0
  -6  -1   5   44.09    0.70   0
  -4  -2   7  143.49    1.24   0
  -3  -2   7  534.62    2.27   0
  -3  -1  -4    6.07    0.26   0
  -3  -1   6  897.17    2.63   0
  -2  -1   6  151.85    1.09   0
  -2   1   2 2775.33    2.55   0
  -1  -6   9    6.53    0.59   0
  -1  -4  -6  142.34    1.04   0
  -1   0  -2 4989.43    3.12   0
   0  -7   9   16.85    0.71   0
   2  -6  -5   15.52    0.36   0
   2  -5   6   79.48    0.81   0
   2  -4   5    0.83    0.27   0
   3  -9   7    8.66    0.48   0
   3  -6   5  113.49    0.83   0
   3  -5   4    1.66    0.21   0
   4  -8  -3    0.49    0.20   0
   4  -7  -2    0.98    0.18   0
  -7  -3   6    8.87    0.59   0
  -5  -4   8   93.67    1.24   0
  -5   0   4   22.99    0.45   0
  -4  -2  -5    0.95    0.28   0
  -4  -1  -4   35.15    0.45   0
  -3   0  -3    0.07    0.15   0
  -2  -4   8   27.80    0.72   0
  -2  -2  -5  230.57    1.16   0
  -2  -1  -4    7.51    0.23   0
  -1  -3   7   68.17    0.88   0
  -1  -1   5  790.64    2.17   0
   0  -3  -5   -0.14    0.23   0
   0  -2  -4   13.24    0.32   0
   1  -9   9   38.81    0.84   0
   1  -7   8    2.93    0.47   0
   1  -5   7   82.88    0.89   0
   1  -3  -4   90.59    0.66   0
   1  -2   4  397.35    1.30   0
   2  -7   7   31.71    0.66   0
   3 -12   8   18.80    0.72   0
   4 -11   6    4.52    0.46   0
   4  -9   5  121.97    0.88   0
   4  -7   3  214.74    0.80   0
  -6   0   2    0.61    0.19   0
  -5  -3   7   29.16    0.72   0
  -4  -4   8    0.03    0.49   0
  -3  -4   8    7.30    0.54   0
  -3   1  -1  443.50    0.61   0
  -3   1   2  347.64    0.93   0
  -2  -6   9    9.17    0.63   0
  -2  -3  -6    7.64    0.39   0
  -2   0   4  343.96    1.30   0
  -1  -2   6   25.21    0.54   0
   0  -8   9   97.68    1.29   0
   0  -4   7    0.48    0.29   0
   0   0   1    0.28    0.06   0
   1  -4   6  145.89    1.07   0
   1  -3   5  335.86    1.39   0
   1  -2  -3   75.84    0.51   0
   3 -10   7   54.51    0.84   0
   3  -8   6   12.78    0.45   0
   3  -6  -4   32.46    0.45   0
   3  -4  -1    3.88    0.12   0
   4  -8   4    8.80    0.28   0
   5 -11  -3    0.10    0.28   0
  -7  -5   7   36.49    1.01   0
  -6  -4   7    5.27    0.57   0
  -6  -1   4    0.22    0.36   0
  -5  -2  -5   58.98    0.68   0
  -5  -1   5   11.88    0.44   0
  -4   0  -3    0.02    0.14   0
  -2  -3   7  142.98    1.22   0
  -2   0  -3    0.31    0.16   0
  -2   1   1  309.62    0.62   0
  -1  -2  -5  296.74    1.30   0
  -1  -1  -4   32.14    0.42   0
  -1   0   3    0.05    0.20   0
   0  -6   8   15.69    0.52   0
   0  -4  -6    2.51    0.25   0
   0  -3   6   40.41    0.59   0
   0  -1  -3  407.72    1.13   0
   1  -5  -6   35.22    0.60   0
   2 -10   8   89.98    1.15   0
   2  -6   6  156.57    1.11   0
   2  -4  -4   21.04    0.37   0
   2  -3   3   33.76    0.35   0
   3  -5  -3  351.38    1.13   0
  -7  -4   6   28.23    0.77   0
  -7  -2   4   65.53    0.76   0
  -6  -3   6    0.03    0.44   0
  -6   0   0   24.74    0.16   0
  -5  -5   8    4.11    0.57   0
  -5  -1  -4   16.98    0.35   0
  -4  -3   7  226.88    1.53   0
  -3  -3   7    4.43    0.46   0
  -3   0   4 1533.30    2.72   0
  -2  -7   9    2.45    0.57   0
  -2  -5   8   91.99    1.14   0
  -2  -1   5  877.23    2.33   0
  -1  -3  -6    0.40    0.22   0
   1  -8   8   43.47    0.83   0
   2  -8   7  177.66    1.35   0
   3 -11   7   69.72    0.95   0
   4  -8  -4   12.74    0.38   0
  -7  -3   5   -0.17    0.42   0
  -6  -2   5    0.33    0.38   0
  -5   0   3   -0.07    0.21   0
  -4  -5   8   12.38    0.63   0
  -4  -2   6  449.79    1.92   0
  -4  -1   5    0.28    0.22   0
  -3  -5   8   -0.23    0.45   0
  -3  -2   6  157.72    1.16   0
  -1  -4   7   81.77    0.92   0
   0  -7   8    0.54    0.45   0
   0  -5   7   69.09    0.89   0
   2 -11   8    1.77    0.53   0
   2  -5   5  326.59    1.38   0
   2  -4   4  501.17    1.47   0
   2  -3  -3  834.70    1.65   0
   3  -9   6   48.90    0.70   0
   3  -6   4  150.17    0.84   0
   3  -5   3    2.50    0.17   0
   4  -7  -3    4.28    0.23   0
  -6  -5   7   15.35    0.70   0
  -5  -6   8    7.79    0.67   0
  -5  -4   7   35.72    0.78   0
  -3  -2  -6    0.24    0.31   0
  -3   1   1  101.31    0.38   0
  -2  -4   7    3.97    0.43   0
  -2  -2  -6  209.77    1.24   0
  -2  -1  -5  144.96    0.92   0
  -1  -3   6    6.74    0.42   0
  -1  -1   4 5443.69    5.02   0
  -1   0  -3    0.51    0.17   0
   0  -2  -5   34.87    0.50   0
   1  -9   8  185.29    1.57   0
   1  -5   6  249.68    1.39   0
   1  -3  -5   22.50    0.42   0
   1  -2   3  558.08    1.32   0
   2 -12   8    0.18    0.53   0
   3 -12   7    0.44    0.47   0
   3  -4  -2    1.82    0.16   0
  -5  -3   6    0.24    0.39   0
  -5  -1   4   28.74    0.50   0
  -5   0  -3    0.31    0.18   0
  -4  -6   8    1.24    0.53   0
  -4  -4   7   98.63    1.10   0
  -4  -2  -6    5.05    0.37   0
  -4  -1  -5  253.21    1.22   0
  -4   1  -1  482.10    0.58   0
  -3  -4   7  103.02    1.09   0
  -2  -6   8   46.95    0.89   0
  -2   1  -1    5.10    0.10   0
   0  -8   8  220.52    1.70   0
   0  -4   6    2.74    0.36   0
   0   0  -1    0.11    0.06   0
   1  -7   7    0.13    0.38   0
   1  -4  -6    1.19    0.22   0
   1  -4   5    3.68    0.31   0
   1  -2  -4   19.11    0.36   0
   2  -9   7   59.78    0.82   0
   2  -7   6   47.42    0.69   0
   3  -6  -5    1.39    0.28   0
   3  -5  -4   27.37    0.41   0
   4 -11   5   74.97    0.80   0
   4  -9   4   47.57    0.52   0
  -7  -5   6   10.39    0.67   0
  -7  -2   3  214.08    1.17   0
  -6  -4   6   39.43    0.82   0
  -6  -1   3  159.47    0.95   0
  -5  -2   5   48.10    0.70   0
  -4   0  -4  240.54    1.04   0
  -4   0   3    0.30    0.20   0
  -3  -6   8    4.57    0.43   0
  -2  -3   6  140.55    1.11   0
  -2   0  -4  411.17    1.31   0
  -1  -7   8   -0.27    0.33   0
  -1  -2  -6   42.46    0.61   0
  -1  -1  -5  725.71    1.98   0
   0  -6   7    9.17    0.49   0
   0  -3   5   -0.37    0.27   0
   1 -10   8    3.04    0.54   0
   1  -3   4  101.35    0.70   0
   1  -1  -2    9.93    0.19   0
   2  -5  -6   43.09    0.64   0
   3 -13   7   16.32    0.66   0
   3 -10   6  371.13    1.79   0
   4  -8   3    0.86    0.20   0
  -7  -4   5   16.06    0.61   0
  -7  -3   4    4.08    0.46   0
  -6  -6   7    2.23    0.61   0
  -5  -5   7    5.06    0.52   0
  -5  -1  -5  175.90    1.05   0
  -5   0   2  369.03    1.12   0
  -4  -3   6  121.35    1.05   0
  -3  -3   6   72.43    0.85   0
  -2  -7   8    9.07    0.59   0
  -2  -1   4 1005.25    2.22   0
  -1   0   2 3089.03    2.65   0
   0  -9   8    0.61    0.49   0
   1 -11   8    0.26    0.50   0
   1  -8   7    5.65    0.46   0
   1  -6   6   83.18    0.87   0
   2  -6   5   40.42    0.57   0
   2  -3  -4    0.77    0.23   0
   3 -14   7    6.05    0.60   0
   4  -8  -5    1.12    0.29   0
   4  -7  -4    8.01    0.30   0
  -4  -7   8    0.47    0.39   0
  -4  -5   7   75.98    1.01   0
  -4  -2   5    0.08    0.31   0
  -4  -1   4   34.83    0.50   0
  -3  -7   8   34.78    0.85   0
  -3  -2   5   94.04    0.84   0
  -3  -1   4  345.38    1.34   0
  -2  -5   7  185.27    1.39   0
  -1  -8   8   26.30    0.76   0
   0  -5   6    4.71    0.39   0
   0   0  -2  470.27    1.00   0
   2  -8   6  312.70    1.62   0
   2  -2  -1 1639.75    1.42   0
   3 -11   6    3.83    0.41   0
   3  -4  -3   22.51    0.33   0
   4 -12   5   -0.12    0.32   0
  -7  -6   6   58.29    1.09   0
  -6  -5   6   24.90    0.73   0
  -6   0  -2  165.35    0.52   0
  -5  -4   6   74.47    0.96   0
  -4   1  -2    9.27    0.17   0
  -3  -1  -6   82.59    0.81   0
  -2  -8   8    0.59    0.50   0
  -2  -1  -6  647.73    2.11   0
  -2   1  -2  241.50    0.69   0
  -1   0  -4 1183.12    2.20   0
   0 -10   8   66.17    1.07   0
   0  -7   7    0.52    0.30   0
   0  -2  -6  204.42    1.21   0
   1 -12   8    0.26    0.57   0
   1  -3  -6    6.52    0.29   0
   1  -2  -5    0.13    0.24   0
   2  -5   4   13.80    0.33   0
   2  -2  -2   55.53    0.37   0
   3  -7   4  178.87    0.94   0
   3  -5  -5   14.99    0.39   0
   4 -10   4   75.86    0.67   0
  -6  -7   7   15.32    0.78   0
  -5  -3   5   65.36    0.82   0
  -5   0  -4    1.02    0.20   0
  -4  -1  -6  110.22    0.93   0
  -3   1  -3   64.47    0.47   0
  -2  -4   6    7.10    0.44   0
  -2   0  -5    1.70    0.25   0
  -1  -9   8   41.31    0.90   0
  -1  -3   5   23.57    0.48   0
   0  -1  -5  486.69    1.62   0
   0   0  -3    0.22    0.17   0
   1  -9   7    0.33    0.30   0
   2 -12   7    1.31    0.49   0
   2  -4  -6    7.36    0.37   0
   2  -4   3  428.54    1.17   0
   3 -12   6    0.60    0.41   0
   4 -13   5    6.76    0.42   0
   4  -7  -5    1.33    0.29   0
  -7  -5   5   21.05    0.69   0
  -6  -1   2  146.14    0.81   0
  -5  -2   4   42.55    0.61   0
  -5  -1   3   98.00    0.73   0
  -4  -6   7    5.77    0.51   0
  -4   0  -5    0.31    0.25   0
  -3  -6   7    0.99    0.45   0
  -3  -4   6   77.15    0.89   0
  -2  -9   8    7.04    0.61   0
  -2   1  -3   78.10    0.50   0
  -1  -7   7    9.49    0.54   0
  -1  -2   4   18.25    0.39   0
  -1  -1  -6   64.71    0.69   0
  -1  -1   3   84.09    0.56   0
   0 -11   8   90.05    1.24   0
   0  -4   5   13.15    0.39   0
   1  -7   6   11.60    0.40   0
   2  -9   6    1.40    0.36   0
   2  -7   5   17.28    0.45   0
   2  -2  -3  988.79    1.79   0
   3  -6   3    8.46    0.23   0
   3  -4  -4  206.32    0.98   0
   4  -6  -4   54.78    0.56   0
  -7  -7   6    1.55    0.66   0
  -7  -4   4    5.47    0.45   0
  -6  -6   6  233.71    1.81   0
  -4  -3   5   71.90    0.79   0
  -4   1  -3    8.27    0.22   0
  -3  -9   8    4.01    0.59   0
  -3   1   0   49.61    0.15   0
  -2  -3   5  258.97    1.34   0
  -2   0   2  757.57    1.37   0
  -1 -10   8  160.86    1.54   0
  -1  -5   6   37.00    0.61   0
  -1   0  -5    9.93    0.33   0
   0  -6   6   39.41    0.67   0
   0  -1   2  129.39    0.53   0
   1 -10   7    0.08    0.42   0
   1  -4   4    8.95    0.30   0
   2 -13   7   23.58    0.74   0
   4 -14   5    0.17    0.39   0
   4 -11   4   84.42    0.76   0
   4  -9   3    1.13    0.23   0
  -7  -3   3    0.52    0.31   0
  -6  -3   4    2.76    0.38   0
  -6  -2   3   25.89    0.48   0
  -6   0  -3    0.30    0.18   0
  -4  -7   7    0.54    0.48   0
  -3  -3   5   20.81    0.49   0
  -3   0   2   42.31    0.37   0
  -2  -7   7   51.38    0.87   0
  -1 -11   8   15.32    0.74   0
   0   0  -4 2191.72    3.04   0
   1 -11   7    2.77    0.48   0
   1  -3   3  145.70    0.72   0
   2 -14   7   28.07    0.82   0
   2 -10   6    0.36    0.38   0
   2  -2  -4 2507.82    3.29   0
   3 -14   6    4.87    0.52   0
   3 -10   5   35.96    0.60   0
   3  -4  -5   23.20    0.44   0
   5  -8  -2  143.78    0.64   0
  -7  -6   5    3.13    0.57   0
  -5  -4   5    4.73    0.43   0
  -5   0  -5   -0.14    0.25   0
  -5   0   1    0.63    0.14   0
  -4  -5   6   16.86    0.49   0
  -4  -2   4   14.13    0.34   0
  -4  -1   3   72.26    0.60   0
  -3  -7   7    4.14    0.39   0
  -3  -2   4  845.58    2.14   0
  -3   0  -6  157.45    1.07   0
  -2  -2   4 2402.36    3.48   0
  -2   0  -6   43.73    0.61   0
  -2   1  -4    7.76    0.26   0
  -1  -4   5   41.77    0.60   0
  -1   1  -2   65.04    0.39   0
   0  -1  -6   17.03    0.39   0
   1  -8   6    4.38    0.32   0
   1  -6   5   78.61    0.77   0
   2  -6   4  167.52    0.93   0
   3 -15   6   12.34    0.62   0
   4  -6  -5    5.75    0.33   0
  -6  -7   6    0.65    0.57   0
  -6  -5   5    3.70    0.49   0
  -4  -8   7   37.26    0.87   0
  -4   0  -6  566.97    2.00   0
  -4   1  -4   34.79    0.42   0
  -3  -1   3   11.30    0.29   0
  -2  -8   7    1.75    0.47   0
  -1   1  -3  212.46    0.84   0
   0  -5   5    0.28    0.30   0
   1 -12   7  297.19    1.99   0
   2  -8   5   51.64    0.67   0
   3 -16   6   45.71    0.95   0
   3 -11   5   38.19    0.64   0
   3  -3  -3    0.56    0.18   0
   3  -3  -2    0.73    0.16   0
   4 -12   4    6.13    0.34   0
   5  -8  -4   46.61    0.57   0
  -7  -5   4    2.64    0.46   0
  -5  -3   4    2.28    0.35   0
  -4  -4   5  170.78    1.21   0
  -3  -8   7   57.20    0.95   0
  -3   1  -5  156.12    0.94   0
  -2  -4   5   92.96    0.87   0
  -1  -9   7   40.56    0.81   0
  -1   0  -6   10.43    0.34   0
   0   0  -5    0.30    0.18   0
   1 -13   7    3.16    0.57   0
   2  -2  -5  964.37    2.30   0
   3  -4  -6   74.16    0.79   0
   3  -3  -4  981.25    2.12   0
   4  -8   2  117.97    0.57   0
  -7  -7   5    2.90    0.61   0
  -7  -2   1   26.61    0.41   0
  -6  -8   6    9.34    0.70   0
  -4  -9   7    1.24    0.55   0
  -4  -6   6    1.23    0.32   0
  -3  -6   6   -0.48    0.40   0
  -3  -4   5   23.83    0.53   0
  -2  -9   7  221.72    1.73   0
  -2  -6   6  205.79    1.40   0
  -2   1  -5  144.34    0.91   0
  -1  -3   4   92.10    0.73   0
  -1   0   1    0.00    0.07   0
   0 -11   7   85.23    1.13   0
   1  -5   4  172.96    0.96   0
   2  -5   3   50.43    0.45   0
   3 -12   5    0.44    0.36   0
   3  -7   3   -0.21    0.18   0
   4 -13   4   59.86    0.75   0
   5  -8  -5   13.81    0.42   0
  -7  -4   3   10.03    0.45   0
  -6  -6   5    0.23    0.48   0
  -6  -1   1  114.21    0.63   0
  -5  -2   3   54.32    0.61   0
  -5  -1   2   47.10    0.47   0
  -5   1  -3   98.04    0.54   0
  -4   1  -5  248.26    1.18   0
  -3  -9   7   25.03    0.67   0
  -1 -10   7   25.29    0.64   0
  -1  -5   5    1.34    0.33   0
  -1   1  -1  327.07    0.60   0
   0  -4   4  160.95    0.94   0
   0   0  -6  126.14    0.97   0
   1  -7   5  138.83    1.00   0
   2 -13   6   10.15    0.57   0
   2  -9   5   31.68    0.53   0
   2  -2  -6    1.03    0.32   0
   3  -3  -5   20.89    0.43   0
  -7  -8   5    6.35    0.67   0
  -7  -3   2   -0.01    0.26   0
  -6  -9   6   65.27    1.20   0
  -6  -3   3   56.31    0.70   0
  -5   1  -4   16.89    0.34   0
  -4 -10   7   26.74    0.85   0
  -4  -7   6   18.73    0.63   0
  -4  -3   4    2.53    0.32   0
  -3 -10   7    9.59    0.65   0
  -3   1  -6   79.91    0.79   0
  -2 -10   7   32.80    0.84   0
  -2  -7   6   88.66    1.02   0
  -2  -3   4    1.59    0.30   0
  -2   1  -6  629.29    2.07   0
  -1 -11   7    1.00    0.53   0
  -1  -2   3   73.93    0.57   0
   0 -13   7    9.79    0.65   0
   0  -6   5  350.82    1.59   0
   2 -14   6   15.07    0.65   0
   2  -7   4   84.93    0.72   0
   2  -1  -3 2073.67    2.66   0
   3 -13   5   34.97    0.68   0
   4 -14   4    8.25    0.43   0
   5  -7  -3   32.53    0.41   0
  -7  -6   4   77.90    1.05   0
  -3  -7   6    2.93    0.34   0
  -3  -3   4  960.42    2.38   0
  -2  -5   5   16.01    0.49   0
  -1 -12   7  101.70    1.31   0
  -1  -8   6   45.94    0.78   0
   0  -9   6  220.42    1.52   0
   0   1  -3  444.57    1.25   0
   1 -11   6   40.50    0.78   0
   2 -15   6    3.10    0.57   0
   2 -10   5  206.18    1.33   0
   2  -4   2  326.47    0.87   0
   2  -1  -4  960.52    2.08   0
   3 -14   5    1.57    0.43   0
   3  -3  -6   69.27    0.78   0
   5  -7  -4    2.15    0.25   0
  -6  -7   5    4.61    0.55   0
  -6  -5   4    6.75    0.48   0
  -5   1  -5  171.17    1.01   0
  -4  -8   6   58.13    0.95   0
  -4  -2   3    6.81    0.30   0
  -3 -11   7   25.01    0.82   0
  -3  -5   5   14.73    0.42   0
  -1   1  -6   64.80    0.72   0
   0   1  -4  463.75    1.46   0
   1  -8   5  112.29    0.94   0
   1  -4   3 1014.56    1.93   0
   2  -1  -5  843.41    2.20   0
   3  -6   2    2.23    0.17   0
   4 -11   3    1.58    0.25   0
   5  -7  -5    9.74    0.38   0
  -7  -9   5    3.96    0.69   0
  -5  -9   6   11.58    0.69   0
  -4  -1   2    0.11    0.16   0
  -3  -2   3  607.29    1.64   0
  -2  -8   6    2.26    0.34   0
  -2  -2   3  961.20    1.98   0
  -1 -13   7   18.04    0.66   0
  -1  -9   6    1.08    0.44   0
  -1  -4   4  155.89    0.96   0
   0  -7   5  274.37    1.47   0
   0   1  -5  485.74    1.67   0
   1 -12   6   12.58    0.49   0
   1  -6   4   80.21    0.71   0
   3 -17   5   12.31    0.76   0
   3 -16   5    0.61    0.51   0
   3  -8   3   25.69    0.39   0
   3  -2  -4  871.20    2.03   0
   5  -7  -2  145.62    0.61   0
  -7  -7   4   28.66    0.79   0
  -6  -8   5    0.42    0.55   0
  -5 -10   6   59.49    1.11   0
  -5  -3   3    4.48    0.39   0
  -4  -9   6   14.92    0.65   0
  -4  -6   5    6.01    0.46   0
  -4  -4   4    0.81    0.33   0
  -3   2  -5   61.48    0.63   0
  -2   2  -5  220.97    1.13   0
   0 -11   6   79.13    1.04   0
   0  -5   4  179.59    1.02   0
   0   1  -6   17.81    0.46   0
   1 -13   6  336.49    2.07   0
   1  -9   5  358.60    1.74   0
   2  -8   4   18.38    0.43   0
   2  -6   3   41.24    0.47   0
   3 -11   4   76.03    0.79   0
   3  -2  -5   94.54    0.79   0
   3  -2  -3  635.72    1.51   0
   4 -12   3    2.70    0.33   0
   4  -9   2   69.28    0.51   0
  -6  -6   4    0.27    0.43   0
  -6  -4   3    0.78    0.35   0
  -4   2  -4  285.01    1.12   0
  -3  -9   6   79.61    1.08   0
  -3  -6   5    1.63    0.40   0
  -3  -4   4  211.94    1.21   0
  -3  -1   2  334.21    1.02   0
  -2  -9   6    4.68    0.38   0
  -2  -6   5   15.63    0.44   0
  -2   0   1    0.05    0.10   0
  -1 -10   6   61.65    0.94   0
  -1   2  -4  422.01    1.42   0
   1 -14   6    7.14    0.61   0
   1  -3   2  147.89    0.61   0
   3  -2  -6  153.58    1.11   0
   5  -6  -4    1.59    0.29   0
  -7  -4   2    9.30    0.40   0
  -6  -9   5    2.14    0.62   0
  -5 -11   6    5.67    0.70   0
  -4 -10   6    9.81    0.65   0
  -4   2  -5    0.58    0.26   0
  -3   0   1    0.01    0.10   0
  -3   2  -6    0.45    0.30   0
  -2 -10   6    4.84    0.51   0
  -2   2  -6  194.61    1.20   0
  -1   2  -5  293.46    1.33   0
   0 -12   6   18.82    0.66   0
   0  -8   5    5.91    0.42   0
   1 -10   5   82.14    0.92   0
   3 -12   4   56.14    0.73   0
   5  -6  -5    6.68    0.35   0
  -3 -10   6    0.18    0.34   0
  -1   2  -3  576.96    1.44   0
   3  19   0   59.33    1.20   0
   5   0   1    0.08    0.41   0
   5  15   1    5.28    0.83   0
   5  19   0    0.03    0.68   0
   5  23  -2    0.55    1.04   0
   6  -3   0   10.28    0.49   0
   6   1   1   24.30    0.74   0
   6  24  -3    0.38    1.11   0
   7  11   1   11.82    0.92   0
   7  17   0    0.80    0.97   0
   8  -3  -1  111.09    1.25   0
   8  15   0   81.98    1.62   0
   8  18  -1    1.40    1.07   0
   9   6   0    0.73    0.89   0
   9   8   0    0.86    0.92   0
   9  10   0    1.88    1.02   0
   9  16  -1    6.01    0.88   0
   9  22  -4   -0.39    1.13   0
   9  24  -6    1.92    1.14   0
  10   4  -1   14.87    1.11   0
  10  11  -1    7.08    1.16   0
  10  16  -2   -0.16    0.82   0
  10  20  -4    0.92    1.11   0
  11   1  -3    0.87    1.10   0
  11   6  -2    0.76    1.06   0
  11   7  -2    2.01    1.09   0
  11   9  -2    0.78    1.12   0
  11  10  -2    0.72    1.09   0
  11  15  -3    3.51    0.93   0
  11  17  -4    1.26    1.16   0
  11  19  -5    5.04    1.11   0
  11  20  -6    0.19    1.02   0
  12   3  -4    1.35    1.10   0
  12   4  -4    4.92    1.12   0
  12  11  -4    0.68    1.12   0
  12  12  -4    0.10    1.17   0
  13   6  -6    8.82    1.17   0
  13   7  -6   -0.49    1.15   0
  13   8  -6    9.13    1.25   0
  13   9  -6    5.67    1.12   0
   1  12   1  209.65    1.38   0
   2  14   1   19.79    0.71   0
   2  18   0  103.22    1.33   0
   4  15   1   51.21    1.12   0
   6   2   1  312.44    1.96   0
   6  22  -2   30.09    1.37   0
   6  25  -4    6.30    1.16   0
   7   5   1    0.59    0.65   0
   7  19  -1    3.12    1.07   0
   7  24  -4   25.75    1.45   0
   7  25  -5    0.39    1.14   0
   7  26  -6    0.05    1.13   0
   8   1   0    3.69    0.52   0
   8  14   0   34.58    1.17   0
   8  20  -2   10.06    1.21   0
   8  23  -4    0.18    1.19   0
   8  24  -5    0.32    1.18   0
   8  25  -6    0.32    1.07   0
   9  -3  -2   14.39    0.78   0
   9   0  -1   -0.02    0.71   0
   9  15  -1    1.80    1.05   0
   9  18  -2   -0.29    1.12   0
   9  20  -3    0.14    1.17   0
  10   0  -2    0.05    0.83   0
  10   6  -1   -0.39    0.70   0
  10   9  -1   12.61    0.94   0
  10  21  -5   -0.29    1.06   0
  10  22  -6    0.28    1.03   0
  11  13  -3    1.47    1.12   0
  11  14  -3    2.32    0.92   0
  11  18  -5   -0.07    1.12   0
  12   5  -4   11.16    1.25   0
  12   6  -4   24.39    1.40   0
  12   9  -4    5.95    1.24   0
  12  10  -4    2.42    1.19   0
  12  14  -5    8.31    1.23   0
  12  16  -6   -0.12    1.04   0
  13   5  -7    0.77    1.16   0
  13   6  -7   -0.02    1.25   0
  13   9  -7    2.92    1.09   0
  13  10  -7    2.37    1.15   0
   1  11   1   73.71    0.85   0
   3  18   0   15.57    0.84   0
   4  14   1    0.62    0.65   0
   4  18   0    0.81    0.79   0
   5   1   1  459.93    2.07   0
   6  -5  -1    0.54    0.41   0
   6  12   1    0.22    0.75   0
   6  17   0  130.77    1.92   0
   7  -4  -1  188.18    1.36   0
   7   7   1   37.76    0.95   0
   7   8   1   11.60    0.68   0
   7  15   0   46.73    1.41   0
   8  -2  -1   82.81    1.16   0
   8  17  -1    6.54    0.88   0
   8  21  -3   -0.98    1.10   0
   9   1  -1    0.36    0.75   0
   9  14  -1   59.90    1.64   0
   9  21  -4   30.24    1.48   0
  10  -2  -3    6.23    0.96   0
  10   1  -2    3.10    0.88   0
  10  17  -3    6.28    1.17   0
  10  19  -4    5.65    1.19   0
  10  20  -5    0.94    1.07   0
  11   2  -3   27.62    1.23   0
  11   3  -3    9.00    1.07   0
  11  19  -6   -0.53    1.01   0
  12   2  -5    2.83    1.11   0
  12  12  -5    0.19    1.12   0
  12  13  -5   -0.52    1.10   0
  12  15  -6    2.05    1.14   0
  13   7  -7   21.25    1.30   0
  13   8  -7    1.48    1.10   0
   0  14   0  100.86    0.98   0
   1  16   0   75.98    1.01   0
   2  13   1   81.13    1.05   0
   2  17   0   46.26    0.97   0
   3  20  -1    0.52    0.88   0
   4  22  -2   -0.16    0.88   0
   5  -3   0  407.19    1.65   0
   5  17   0    7.04    0.92   0
   5  22  -2   59.22    1.54   0
   6  -2   0  210.87    1.44   0
   6   3   1  320.73    1.99   0
   6  10   1   26.82    0.96   0
   6  16   0  210.22    2.30   0
   6  19  -1   92.29    1.77   0
   6  23  -3   16.31    1.26   0
   6  24  -4    6.53    1.16   0
   6  25  -5    2.63    1.14   0
   7   0   0  308.93    2.01   0
   7  14   0   -0.52    0.87   0
   7  18  -1    0.54    1.01   0
   7  20  -2   29.24    1.36   0
   7  22  -3   15.74    1.30   0
   8  10   0    1.02    0.90   0
   8  16  -1    4.06    1.12   0
   9  -2  -2    0.44    0.68   0
   9  16  -2    5.74    1.15   0
   9  19  -3   -0.19    0.82   0
   9  22  -5    2.20    0.90   0
  10   2  -2    2.31    0.90   0
  10  12  -2    6.08    1.16   0
  10  13  -2    0.16    0.80   0
  10  16  -3    1.73    1.17   0
  10  18  -4    1.38    1.15   0
  11   0  -4    9.50    1.17   0
  11   4  -3    1.74    1.05   0
  11  10  -3   32.61    1.49   0
  11  11  -3    1.89    1.13   0
  11  15  -4   13.30    1.04   0
  11  17  -5    2.41    0.90   0
  11  18  -6    5.43    1.17   0
  11  19  -7    1.29    1.05   0
  12   3  -5    6.54    1.17   0
  12  11  -5    9.12    1.25   0
  13   6  -8    6.30    1.21   0
  13   7  -8    0.18    1.16   0
   1  10   1  313.75    1.54   0
   3  13   1  268.59    1.91   0
   3  17   0   18.24    0.84   0
   4   1   1  496.52    1.92   0
   4  13   1    1.30    0.63   0
   4  17   0   75.13    1.37   0
   5   2   1  114.58    1.14   0
   5  12   1   25.33    0.92   0
   5  23  -3    8.73    1.15   0
   6   7   1    0.85    0.71   0
   6   9   1    0.57    0.69   0
   7  13   0    0.16    0.86   0
   7  17  -1    2.38    1.03   0
   7  23  -4   11.22    1.29   0
   7  24  -5   -0.36    1.18   0
   7  25  -6    0.43    1.13   0
   8  -4  -2    2.05    0.63   0
   8  -1  -1   16.96    0.76   0
   8   5   0   11.02    0.85   0
   8   7   0    6.35    0.87   0
   8   8   0    1.20    0.83   0
   8  15  -1   28.41    1.33   0
   8  18  -2   45.51    1.59   0
   8  20  -3    4.55    1.18   0
   8  23  -5   23.74    1.39   0
   9  18  -3   42.79    1.63   0
   9  20  -4    4.99    1.22   0
  10  -1  -3   38.30    1.16   0
  10  10  -2    9.92    1.19   0
  10  11  -2   15.55    1.26   0
  10  15  -3   -0.02    1.11   0
  10  21  -7    0.79    1.03   0
  11   6  -3    0.05    1.07   0
  11   7  -3    8.07    1.14   0
  11  13  -4   17.89    1.34   0
  11  14  -4    0.05    0.85   0
  12   5  -5    0.66    1.15   0
  12   6  -5    9.67    1.27   0
  12   8  -5   27.98    1.51   0
  12   9  -5   19.84    1.41   0
  12  10  -5    0.53    0.92   0
  12  13  -6   13.06    1.26   0
  12  15  -7    0.91    0.87   0
   2  11   1   13.55    0.59   0
   2  19  -1    1.86    0.66   0
   3  12   1  420.42    2.29   0
   4  12   1   40.33    0.96   0
   4  23  -3    8.24    1.07   0
   5   3   1    0.72    0.52   0
   5  10   1  203.59    1.84   0
   5  11   1   24.16    0.78   0
   5  16   0   52.43    1.28   0
   5  19  -1   35.40    1.25   0
   5  21  -2   13.88    1.15   0
   5  24  -4    1.41    1.10   0
   6  15   0   13.73    0.81   0
   7  -3  -1   10.75    0.57   0
   7   1   0   60.05    1.05   0
   7  12   0    5.90    0.91   0
   7  19  -2   19.06    1.29   0
   7  25  -7    4.19    1.17   0
   8  14  -1   17.21    1.19   0
   8  21  -4    9.37    1.21   0
   8  24  -7   23.86    1.39   0
   9  -1  -2    6.70    0.78   0
   9   6  -1    0.97    0.90   0
   9   7  -1    7.00    0.96   0
   9   8  -1   24.74    1.19   0
   9  10  -1   33.96    1.16   0
   9  15  -2   20.89    1.12   0
   9  22  -6   -0.19    1.09   0
  10   6  -2    0.14    0.97   0
  10   7  -2    4.33    1.06   0
  10   8  -2    8.25    1.12   0
  10  17  -4    1.32    0.85   0
  10  20  -6    0.15    0.86   0
  11  12  -4   -1.77    1.16   0
  11  17  -6    2.28    1.12   0
  12   2  -6    5.28    1.18   0
  12  11  -6   16.67    1.37   0
  12  12  -6    9.14    1.02   0
   0  13   0   -0.36    0.42   0
   1  15   0  215.94    1.53   0
   2  16   0    4.25    0.58   0
   3  11   1   98.31    1.18   0
   3  16   0   10.94    0.75   0
   3  19  -1    4.52    0.77   0
   3  21  -2    0.91    0.93   0
   4   2   1  163.90    1.15   0
   4  11   1   17.80    0.80   0
   4  21  -2   12.62    1.04   0
   5   4   1   38.52    0.83   0
   5   5   1   79.03    1.10   0
   5   8   1    0.17    0.63   0
   5   9   1    0.18    0.65   0
   6  14   0   39.82    1.20   0
   6  23  -4   19.59    1.33   0
   6  24  -5    8.40    1.20   0
   6  25  -6    3.16    1.24   0
   7  11   0   47.68    1.26   0
   7  22  -4    1.91    1.16   0
   7  24  -6    1.41    1.13   0
   8   0  -1    0.36    0.64   0
   8  17  -2   11.60    0.95   0
   8  19  -3   46.35    1.58   0
   8  23  -6   25.55    1.44   0
   9  17  -3    4.72    0.92   0
   9  19  -4    0.91    0.84   0
   9  20  -5    0.91    1.11   0
   9  22  -7    6.84    1.15   0
  10   0  -3   -0.29    0.85   0
  10  13  -3    5.05    1.17   0
  10  16  -4    1.57    1.16   0
  10  18  -5   -0.67    1.13   0
  10  19  -6    3.17    1.17   0
  10  20  -7    2.43    1.13   0
  11   3  -4    0.18    0.99   0
  11  10  -4    9.00    1.22   0
  11  11  -4    3.27    1.20   0
  11  14  -5    0.09    1.16   0
  11  18  -8    0.75    1.03   0
  12   3  -6    6.54    1.13   0
  12   4  -6    1.05    1.13   0
  12   5  -6    0.91    1.29   0
  12   9  -6    1.43    1.21   0
  12  12  -7    6.04    1.20   0
  12  13  -7    3.06    0.91   0
  12  14  -8   -0.01    1.11   0
   2  10   1  243.11    1.49   0
   3  10   1  240.43    1.68   0
   4   3   1  387.73    1.83   0
   4  10   1   10.00    0.71   0
   5   7   1  276.43    1.90   0
   5  15   0   15.90    0.77   0
   5  22  -3  117.70    1.97   0
   6  -4  -1   12.62    0.47   0
   6   0   0   30.51    0.73   0
   6  17  -1   57.02    1.46   0
   7   3   0   20.63    0.82   0
   7  15  -1   15.68    1.14   0
   7  23  -5    5.59    1.17   0
   7  25  -8    7.17    1.26   0
   8  -3  -2    4.53    0.69   0
   8  16  -2    5.57    1.11   0
   9   0  -2   10.68    0.84   0
   9  16  -3    1.02    1.10   0
   9  18  -4   -0.18    1.16   0
   9  21  -6    2.06    1.13   0
  10   1  -3   39.01    1.24   0
  10  15  -4   10.28    1.31   0
  11   0  -5   -0.01    1.00   0
  11   4  -4    0.05    1.05   0
  11   6  -4   65.16    1.69   0
  11   8  -4    0.55    1.11   0
  11   9  -4    7.84    1.24   0
  11  13  -5    1.96    1.24   0
  11  15  -6    1.13    1.19   0
  12   2  -7    0.59    1.14   0
  12   6  -6    0.26    1.10   0
  12   7  -6    2.48    1.18   0
  12  11  -7    0.77    1.18   0
  12  13  -8    0.06    1.11   0
   1  14   0   13.67    0.57   0
   2   8   1   66.45    0.80   0
   2   9   1 1149.84    3.08   0
   2  15   0   12.86    0.66   0
   2  18  -1   47.61    1.02   0
   3   9   1  113.38    1.17   0
   4   4   1  152.82    1.24   0
   4   6   1   78.10    1.01   0
   4   7   1  110.88    1.21   0
   4   8   1  139.08    1.37   0
   4   9   1   41.65    0.81   0
   4  15   0    0.91    0.70   0
   4  18  -1  140.58    1.78   0
   4  22  -3    1.51    0.97   0
   5  14   0    0.37    0.72   0
   5  23  -4    0.65    1.08   0
   6  16  -1  100.43    1.73   0
   6  19  -2   36.33    1.36   0
   6  21  -3   -1.10    0.78   0
   6  25  -7    1.81    1.21   0
   7  -2  -1   28.25    0.73   0
   7   4   0   15.31    0.65   0
   7   5   0   10.44    0.77   0
   7   7   0   27.96    0.99   0
   7  24  -7    5.53    1.21   0
   8  15  -2    1.58    1.02   0
   8  18  -3   83.31    1.89   0
   8  21  -5    5.48    1.25   0
   8  23  -7    9.50    1.20   0
   9  11  -2    4.83    1.06   0
   9  15  -3   59.18    1.71   0
   9  19  -5    1.58    1.20   0
   9  22  -8    3.96    1.10   0
  10   2  -3    6.32    0.96   0
  10  10  -3    7.49    1.18   0
  10  11  -3   18.06    1.30   0
  10  18  -6    1.45    1.18   0
  10  19  -7    4.40    1.19   0
  10  20  -8    0.35    0.82   0
  11   1  -5    8.62    1.06   0
  11  12  -5   19.41    1.38   0
  11  14  -6   -0.14    1.13   0
  12   3  -7    0.56    1.11   0
  12   9  -7    3.82    1.21   0
  12  10  -7    5.48    1.17   0
  12  12  -8    0.27    1.14   0
   1  17  -1   47.88    0.95   0
   2   7   1   96.19    0.89   0
   2  20  -2    0.87    0.72   0
   3   4   1   29.26    0.57   0
   3   5   1   38.07    0.65   0
   3   6   1   46.82    0.73   0
   3   7   1   89.82    0.98   0
   3   8   1   15.38    0.58   0
   3  18  -1    0.72    0.69   0
   3  20  -2   22.01    0.97   0
   4  23  -4   77.31    1.66   0
   5  -1   0    0.19    0.38   0
   5  13   0  279.02    2.27   0
   5  17  -1    1.29    0.85   0
   5  21  -3   50.79    1.47   0
   6   1   0    6.98    0.58   0
   6  11   0   11.83    0.86   0
   6  22  -4    8.10    1.15   0
   6  23  -5    0.83    1.15   0
   7  14  -1    3.31    0.68   0
   7  17  -2    0.57    0.97   0
   7  19  -3   93.75    1.93   0
   7  22  -5   -0.43    1.14   0
   7  23  -6   13.89    1.33   0
   8  10  -1    8.46    0.79   0
   8  17  -3    6.93    1.17   0
   8  19  -4   11.06    1.27   0
   8  23  -8    3.56    1.18   0
   9  -2  -3   16.45    0.98   0
   9  17  -4    1.45    1.11   0
   9  20  -6    2.61    1.11   0
   9  21  -7    0.10    0.86   0
  10  -1  -4   42.77    1.23   0
  10   5  -3    2.82    1.00   0
  10   6  -3    3.61    1.00   0
  10   8  -3    0.41    1.03   0
  10  13  -4   41.50    1.58   0
  10  16  -5    3.01    0.88   0
  10  19  -8    1.06    1.03   0
  11   2  -5    2.06    1.09   0
  11  10  -5    3.49    1.18   0
  11  15  -7    1.87    1.19   0
  11  16  -8    0.02    1.12   0
  12   6  -7    9.92    1.27   0
  12   7  -7    4.64    1.23   0
  12  10  -8   -0.89    1.12   0
  12  11  -8    5.53    1.15   0
  12  12  -9    1.25    1.12   0
   2  14   0  303.17    1.90   0
   4  14   0  209.29    1.83   0
   4  17  -1    1.89    0.79   0
   5  19  -2    0.41    0.93   0
   6  10   0   54.03    1.18   0
   6  15  -1    7.62    0.95   0
   7  -1  -1   60.03    0.98   0
   7  13  -1   22.97    0.96   0
   7  16  -2   30.98    1.33   0
   7  24  -8    5.94    1.25   0
   8  -2  -2  190.73    1.68   0
   8   4  -1    1.44    0.56   0
   8   5  -1    9.95    0.86   0
   8   6  -1    5.85    0.82   0
   8   8  -1   -0.18    0.60   0
   8  14  -2    4.16    0.79   0
   8  20  -5    0.44    1.16   0
   8  21  -6   10.79    1.24   0
   9   3  -2   14.99    0.94   0
   9   4  -2   14.37    0.97   0
   9   6  -2    0.38    0.89   0
   9   7  -2    0.27    0.90   0
   9   8  -2    6.06    1.00   0
   9  14  -3    1.58    0.85   0
   9  16  -4    1.69    1.14   0
   9  18  -5    1.21    1.18   0
  10  12  -4   29.72    1.45   0
  10  18  -7    6.40    1.17   0
  10  19  -9    0.30    1.04   0
  11   4  -5    1.10    1.10   0
  11   7  -5    1.68    1.09   0
  11   9  -5   10.14    1.25   0
  11  12  -6    7.23    1.29   0
  11  15  -8    2.86    1.11   0
  11  16  -9   -0.71    1.03   0
  12   3  -8    1.50    1.15   0
  12   4  -8    3.40    1.20   0
  12   5  -8    0.80    1.30   0
  12  10  -9    2.08    1.13   0
  12  11  -9    4.60    1.10   0
   1  13   0  257.29    1.55   0
   2  17  -1    4.23    0.62   0
   3  17  -1  163.26    1.71   0
   4  19  -2    3.89    0.88   0
   5   0   0  985.97    2.86   0
   5  12   0    2.33    0.51   0
   5  22  -4   14.30    1.20   0
   5  23  -5    4.86    1.19   0
   5  24  -6    3.71    1.19   0
   6  -3  -1  111.34    1.03   0
   6   3   0   10.85    0.68   0
   6   4   0    0.54    0.58   0
   6   9   0   50.16    1.02   0
   6  14  -1   37.33    1.18   0
   6  21  -4   -0.71    1.05   0
   6  24  -7    0.35    1.19   0
   7   0  -1    0.68    0.56   0
   7  12  -1    8.69    0.93   0
   7  20  -4    0.04    0.82   0
   7  23  -7   23.71    1.45   0
   7  24  -9    0.92    1.15   0
   8  16  -3    2.41    1.09   0
   9  -1  -3   15.60    0.88   0
   9  20  -7    2.24    0.91   0
   9  21  -9    0.81    1.08   0
  10   0  -4    1.06    0.89   0
  10  11  -4   33.44    1.46   0
  10  16  -6    4.62    1.20   0
  10  17  -7   14.04    1.29   0
  10  18  -8    1.62    1.13   0
  11   0  -6    0.01    1.03   0
  11   6  -5   33.43    1.23   0
  11  11  -6    6.31    1.25   0
  12   8  -9   -0.11    1.12   0
   3  13   0  193.29    1.65   0
   3  19  -2    5.04    0.80   0
   3  21  -3    3.79    0.87   0
   4  22  -4    4.52    1.03   0
   5  11   0    0.72    0.65   0
   5  15  -1   12.56    0.89   0
   6   5   0   41.38    0.85   0
   6   6   0   80.65    1.14   0
   6   7   0   24.00    0.76   0
   6  19  -3   21.09    1.23   0
   6  23  -6    5.77    1.24   0
   7  11  -1    0.57    0.60   0
   7  22  -6   10.30    1.03   0
   8  -4  -3   -0.14    0.66   0
   8  -1  -2  145.44    1.53   0
   8  12  -2    2.26    0.95   0
   8  15  -3   58.07    1.65   0
   8  19  -5   25.20    1.42   0
   8  21  -7    6.55    1.20   0
   9  11  -3   13.58    1.17   0
   9  15  -4   57.30    1.52   0
   9  17  -5    6.45    0.95   0
   9  18  -6   21.57    1.40   0
   9  19  -7   -0.30    1.10   0
   9  20  -8   -0.21    1.13   0
  10  -2  -5    4.86    0.92   0
  10   9  -4   -0.32    1.03   0
  10  10  -4    9.61    1.15   0
  10  13  -5    5.46    1.23   0
  10  18  -9   12.09    1.23   0
  11   1  -6    0.79    1.05   0
  11   2  -6    5.09    1.07   0
  11   9  -6    0.40    1.12   0
  11  10  -6    1.50    1.14   0
  11  12  -7    1.22    1.23   0
  11  14  -8    1.89    1.09   0
  11  15  -9    2.90    0.88   0
  12   4 -10   -0.24    1.08   0
  12   4  -9   -0.03    1.08   0
  12   5 -10    0.73    1.26   0
  12   5  -9    9.58    1.25   0
  12   6 -10   -0.10    1.26   0
  12   6  -9    6.80    1.21   0
  12   7 -10    0.19    1.09   0
  12   7  -9    1.78    1.14   0
  12   8 -10   -0.67    1.14   0
   1  12   0   49.62    0.74   0
   1  16  -1   35.41    0.78   0
   4  12   0   61.90    1.03   0
   5   1   0    1.14    0.43   0
   5  10   0   26.53    0.89   0
   5  21  -4   -0.33    1.00   0
   5  24  -7    8.77    1.23   0
   6  -2  -1   33.37    0.74   0
   6  13  -1    0.28    0.76   0
   6  16  -2    0.39    0.91   0
   6  24  -8    0.59    1.16   0
   7  10  -1    0.40    0.57   0
   7  14  -2   16.19    1.11   0
   7  17  -3   -0.20    0.99   0
   8  17  -4    8.64    1.15   0
   8  20  -6    6.02    0.98   0
   9  -3  -4    0.77    0.83   0
   9  10  -3   -0.63    1.00   0
   9  14  -4   24.52    1.39   0
   9  20  -9    0.58    1.08   0
  10   4  -4    0.32    1.01   0
  10   5  -4   28.21    1.29   0
  10   6  -4    9.54    1.12   0
  10   7  -4    2.91    1.06   0
  10   8  -4    2.71    1.10   0
  10  12  -5    2.85    1.16   0
  10  16  -7   14.18    1.36   0
  10  17  -8   -0.97    1.11   0
  11   0  -7    0.00    1.20   0
  11   3  -6    6.51    1.16   0
  11   4  -6    6.96    1.19   0
  11   7  -6    0.23    1.13   0
  11   8  -6    1.01    1.13   0
  11  11  -7   -0.16    1.19   0
  11  13  -8    8.19    1.26   0
  11  14 -10   -0.13    1.00   0
  11  14  -9    0.14    1.06   0
   3  12   0   74.90    1.09   0
   4  11   0  996.72    3.64   0
   4  18  -2   -0.32    0.79   0
   4  20  -3    0.99    0.89   0
   5   8   0  116.14    1.37   0
   5   9   0  106.41    1.28   0
   5  14  -1   49.06    1.19   0
   5  22  -5   19.75    1.28   0
   5  23  -6    9.80    1.26   0
   6  12  -1   41.83    1.16   0
   6  18  -3   -0.56    1.02   0
   6  21  -5    4.30    1.14   0
   6  22  -6   13.17    1.25   0
   6  23  -7   14.57    1.33   0
   6  24  -9    4.28    1.22   0
   7   2  -1   27.15    0.76   0
   7   3  -1   10.70    0.72   0
   7   4  -1  192.29    1.79   0
   7   7  -1   -0.49    0.71   0
   7   8  -1   27.10    0.99   0
   7  16  -3   14.42    1.14   0
   7  20  -5    5.53    0.91   0
   7  22  -7   18.02    1.34   0
   7  23  -9    0.93    1.13   0
   8   1  -2  144.87    1.63   0
   8  14  -3    4.85    0.82   0
   8  16  -4   45.54    1.56   0
   8  21  -8    1.43    1.16   0
   9   1  -3   14.85    0.91   0
   9  17  -6   30.13    1.49   0
   9  18  -7   41.06    1.61   0
   9  19  -8    0.47    1.08   0
  10  -1  -5    0.62    0.91   0
  10  11  -5   -1.17    1.08   0
  10  17  -9    1.52    1.11   0
  11   1  -7    0.43    1.22   0
  11   9  -7    1.09    1.14   0
  11  10  -7    4.74    1.24   0
  11  12  -8   -0.53    1.17   0
  11  13  -9    5.43    1.19   0
   1  11   0    1.41    0.37   0
   2  18  -2    8.66    0.72   0
   2  20  -3    1.55    0.73   0
   3  11   0   -0.08    0.53   0
   4   0   0   36.02    0.57   0
   4  10   0  169.68    1.56   0
   5   4   0    6.25    0.58   0
   5   5   0   12.62    0.66   0
   5   7   0   49.21    0.99   0
   5  24  -8    9.41    1.30   0
   6  -5  -2   55.67    0.75   0
   6  11  -1  108.11    1.55   0
   6  15  -2   10.01    0.98   0
   7   5  -1  320.15    2.26   0
   7   6  -1  152.49    1.63   0
   7  13  -2    4.41    0.72   0
   7  18  -4    3.09    0.85   0
   7  22  -8    3.91    1.18   0
   8  -3  -3    8.89    0.66   0
   8   6  -2    1.23    0.78   0
   8  13  -3   10.22    1.11   0
   8  19  -6   16.59    1.11   0
   8  20  -7    1.34    0.89   0
   8  21  -9   10.95    1.27   0
   9   3  -3    0.62    0.82   0
   9   5  -3   18.78    1.06   0
   9   7  -3   10.03    1.00   0
   9  15  -5    6.58    0.89   0
   9  19  -9    0.39    1.11   0
  10   9  -5   20.24    1.30   0
  10  10  -5    0.73    1.07   0
  10  13  -6    0.65    1.14   0
  11   3  -7   11.29    1.34   0
  11   7  -7    0.41    1.12   0
  11  11  -8    0.36    1.12   0
  11  12  -9    6.65    1.20   0
  11  13 -10    4.37    1.09   0
   1  15  -1   49.72    0.84   0
   2  11   0  234.78    1.53   0
   2  15  -1   48.63    0.92   0
   4   9   0  197.64    1.61   0
   4  14  -1   70.26    1.22   0
   4  19  -3    8.12    0.94   0
   4  22  -5   -0.55    1.01   0
   4  23  -6    0.50    1.12   0
   5  16  -2    5.62    0.85   0
   5  20  -4    2.83    1.01   0
   5  23  -7   -1.69    1.28   0
   6  23  -8    3.27    1.16   0
   7  12  -2   44.97    1.29   0
   7  17  -4   14.59    1.18   0
   7  19  -5    2.75    1.10   0
   7  20  -6    4.02    1.16   0
   7  22  -9   -0.00    1.08   0
   8   4  -2    1.33    0.53   0
   8  15  -4  121.14    2.12   0
   8  17  -5   -0.06    1.04   0
   8  20  -8    0.18    1.13   0
   8  21 -10    3.63    1.10   0
   9  11  -4    3.94    1.09   0
   9  14  -5   -1.03    1.05   0
   9  16  -6    1.33    0.88   0
   9  17  -7   38.32    1.59   0
   9  18  -8   17.08    1.37   0
   9  19 -10    0.81    1.04   0
  10   2  -5    4.63    1.00   0
  10   7  -5   10.09    1.12   0
  10   8  -5   -0.11    1.07   0
  10  12  -6    0.16    1.06   0
  10  14  -7    8.77    1.01   0
  10  16 -10    2.88    1.10   0
  11   4  -7    5.59    1.17   0
  11   5  -7    3.63    1.20   0
  11   9  -8    0.76    1.20   0
  11  10  -8    0.86    0.90   0
  11  11  -9    0.90    1.14   0
  11  12 -10   -0.00    1.07   0
   0  14  -1   92.11    0.90   0
   3  21  -4    0.68    0.84   0
   4   1   0  155.76    1.08   0
   4   8   0   25.33    0.76   0
   5  -3  -1   -0.17    0.32   0
   5  12  -1   44.73    1.08   0
   5  21  -5    0.03    1.04   0
   5  22  -6   -0.50    1.10   0
   6   0  -1   -0.04    0.49   0
   6   9  -1    4.75    0.73   0
   6  14  -2   27.36    0.96   0
   6  21  -6    1.32    1.14   0
   6  22  -7   32.14    1.46   0
   6  23  -9    4.81    1.26   0
   7  11  -2    2.66    0.85   0
   7  22 -10    1.72    1.15   0
   8  14  -4    3.29    1.07   0
   8  16  -5   17.14    1.27   0
   8  19  -7   14.96    1.29   0
   8  20  -9    1.76    1.08   0
   9  -1  -4   41.27    1.12   0
   9  10  -4    1.36    1.01   0
   9  15  -6    4.44    1.16   0
   9  18  -9    2.47    1.16   0
  10   4  -5    0.54    1.00   0
  10   5  -5   13.68    1.18   0
  10   6  -5    6.10    1.08   0
  10  10  -6    5.77    1.14   0
  10  11  -6    1.27    1.13   0
  10  14  -8   18.19    1.41   0
  11   1  -8    2.18    1.16   0
  11   2  -8   37.56    1.49   0
  11   7  -8    0.87    1.18   0
  11   8  -8    2.82    1.19   0
  11   9  -9    0.25    1.10   0
  11  10  -9    4.54    1.19   0
  11  11 -11    3.87    1.17   0
  11  11 -10    3.18    1.12   0
   1  10   0    1.86    0.34   0
   1  17  -2   58.50    0.96   0
   2  10   0   10.19    0.49   0
   2  17  -2   29.50    0.94   0
   3   9   0  574.63    2.40   0
   3  17  -2   25.10    0.92   0
   3  19  -3    0.32    0.77   0
   4   2   0  198.22    1.26   0
   4   7   0  406.35    2.10   0
   5  15  -2    0.64    0.75   0
   5  23  -8   -0.41    1.12   0
   6  13  -2   20.82    1.03   0
   6  16  -3    3.33    0.95   0
   6  18  -4    0.21    0.99   0
   6  22  -8    9.83    1.24   0
   6  23 -10   -0.54    1.08   0
   7  -5  -3  111.49    1.10   0
   7  -1  -2  120.74    1.29   0
   7  14  -3    2.94    0.73   0
   7  16  -4    9.35    1.12   0
   7  18  -5    6.33    1.09   0
   7  19  -6    0.46    1.09   0
   7  20  -7    0.49    1.10   0
   8  -1  -3   14.86    0.77   0
   8  10  -3    2.29    0.93   0
   8  19  -8    0.48    1.15   0
   8  20 -10    0.36    1.13   0
   9   1  -4   41.49    1.17   0
   9   8  -4   18.62    1.19   0
   9   9  -4    4.78    0.79   0
   9  12  -5   11.98    1.22   0
   9  14  -6   -0.16    1.04   0
   9  16  -7    4.79    1.18   0
   9  17  -8    4.66    1.18   0
   9  18 -11    2.69    1.13   0
  10  -1  -6   91.60    1.63   0
  10   0  -6   19.78    1.28   0
  10   9  -6    0.71    1.07   0
  10  12  -7   -0.71    1.12   0
  10  13  -8    9.05    1.21   0
  10  14  -9    1.86    1.12   0
  11   1  -9   -0.05    1.12   0
  11   3  -8   -0.02    1.07   0
  11   4  -8    4.52    1.19   0
  11   5  -8    0.33    1.09   0
  11   8  -9    2.16    1.20   0
  11   9 -10    0.08    1.09   0
  11  10 -11    0.61    1.09   0
  11  10 -10    0.60    1.07   0
   1  14  -1  568.53    2.34   0
   2  14  -1   36.31    0.82   0
   2  19  -3   34.00    0.99   0
   4   3   0   93.32    0.90   0
   4   4   0  237.82    1.47   0
   4   6   0   58.01    0.81   0
   4  18  -3    6.57    0.89   0
   4  21  -5   37.82    1.37   0
   4  22  -6   69.15    1.70   0
   4  23  -7    7.99    1.19   0
   5  11  -1   31.20    0.82   0
   5  20  -5    0.14    0.99   0
   5  22  -7   44.10    1.55   0
   6  -4  -2    6.61    0.43   0
   6   2  -1   34.22    0.81   0
   6   3  -1  112.75    1.28   0
   6   4  -1   12.32    0.69   0
   6   5  -1    1.52    0.61   0
   6   6  -1    3.13    0.65   0
   6   7  -1    5.25    0.55   0
   6  19  -5    8.27    1.13   0
   6  21  -7   11.37    1.26   0
   7   0  -2   69.28    1.08   0
   7   8  -2   14.19    0.88   0
   8   0  -3   -0.13    0.67   0
   8   8  -3    1.53    0.81   0
   8   9  -3    4.91    0.91   0
   8  13  -4   -0.07    0.72   0
   8  15  -5   83.42    1.86   0
   8  18  -7    0.31    0.83   0
   9  -3  -5   66.43    1.27   0
   9   3  -4    0.17    0.85   0
   9   4  -4    1.24    0.86   0
   9   6  -4    0.04    0.92   0
   9  11  -5    6.82    1.13   0
   9  15  -7    1.17    1.15   0
   9  16  -8    0.66    1.16   0
   9  17  -9    0.92    1.15   0
  10   1  -6   95.60    1.76   0
  10   7  -6    0.48    1.07   0
  10   8  -6   -0.62    1.08   0
  10  11  -7   13.04    1.28   0
  10  14 -11    3.88    1.06   0
  10  14 -10    0.25    1.11   0
  11   2  -9   -0.78    1.13   0
  11   3  -9    8.11    1.24   0
  11   4  -9   -0.29    1.16   0
  11   5  -9    0.74    1.18   0
  11   8 -10   -0.52    1.16   0
  11   9 -11    0.62    1.08   0
   0  13  -1   -0.09    0.40   0
   2   9   0   42.70    0.68   0
   3   8   0  125.15    1.11   0
   3  13  -1   61.43    1.04   0
   3  16  -2    4.64    0.69   0
   3  20  -4    8.23    0.92   0
   4  12  -1   11.78    0.72   0
   5  10  -1   79.90    1.24   0
   5  14  -2   43.26    1.14   0
   5  21  -6    4.62    1.08   0
   5  23 -10    0.65    1.30   0
   5  23  -9    3.62    1.22   0
   6  12  -2  113.44    1.55   0
   6  17  -4    8.18    1.07   0
   6  22  -9    4.46    1.20   0
   7   1  -2  121.07    1.39   0
   7  12  -3    0.24    0.87   0
   7  15  -4   90.79    1.80   0
   7  17  -5   37.30    1.26   0
   7  20  -8    5.39    1.20   0
   7  21 -11    0.10    1.09   0
   8  -4  -4   14.39    0.72   0
   8   1  -3   15.24    0.86   0
   8   7  -3    3.31    0.86   0
   8  12  -4    9.56    1.10   0
   8  14  -5   17.98    1.23   0
   8  16  -6    8.78    1.17   0
   8  17  -7   -0.16    1.10   0
   8  18  -8    3.50    1.19   0
   8  19 -10    1.57    1.13   0
   8  19  -9    0.30    0.82   0
   9  10  -5   24.58    1.31   0
   9  17 -11    7.05    1.14   0
   9  17 -10    1.76    0.87   0
  10  -2  -7    6.48    1.04   0
  10   2  -6    6.85    1.07   0
  10   3  -6    1.22    1.04   0
  10   5  -6    2.78    1.04   0
  10   6  -6   -0.13    1.03   0
  10  10  -7    1.61    1.09   0
  10  12  -8   -0.12    0.86   0
  10  13 -10    1.90    1.07   0
  10  13  -9    1.33    1.12   0
  11   2 -11    1.65    1.20   0
  11   2 -10    1.02    1.18   0
  11   3 -11   -0.27    1.28   0
  11   3 -10    0.94    1.14   0
  11   4 -10    2.33    1.17   0
  11   5 -11   -0.42    1.26   0
  11   5 -10    1.97    1.19   0
  11   6 -11    1.53    1.13   0
  11   6 -10    0.34    1.14   0
  11   7 -11   -0.23    1.15   0
   2   8   0  327.13    1.58   0
   2  16  -2  179.39    1.62   0
   2  20  -4    0.92    0.77   0
   3   6   0   37.33    0.65   0
   3   7   0   89.32    0.91   0
   3  18  -3    4.20    0.78   0
   3  22  -6  108.66    1.86   0
   4  15  -2    0.44    0.51   0
   4  19  -4   22.96    1.12   0
   4  23  -8   42.38    1.53   0
   5   9  -1   51.73    1.04   0
   5  16  -3   20.55    1.04   0
   5  22  -8    0.19    1.11   0
   6  18  -5   16.44    1.20   0
   6  21  -8    1.66    1.18   0
   6  22 -11    1.99    1.14   0
   6  22 -10    1.33    1.10   0
   7  -4  -3    9.80    0.56   0
   7   2  -2   50.90    1.02   0
   7   3  -2   -0.51    0.61   0
   7   4  -2    8.82    0.73   0
   7   6  -2    6.00    0.60   0
   7  16  -5   12.08    1.16   0
   7  19  -7    2.99    0.91   0
   7  20  -9    0.70    1.08   0
   8   2  -3   13.76    0.70   0
   8   3  -3    9.72    0.83   0
   8   4  -3    0.27    0.75   0
   8   5  -3    5.28    0.83   0
   8   6  -3    9.07    0.71   0
   8  19 -11    1.96    0.85   0
   9  -1  -5    0.37    0.91   0
   9   9  -5    1.69    1.02   0
   9  12  -6   -0.36    1.05   0
   9  14  -7    2.87    0.83   0
   9  15  -8   17.73    1.35   0
   9  16 -10    6.75    1.12   0
   9  16  -9    4.12    0.90   0
  10  -1  -7   19.79    1.18   0
  10   8  -7   13.63    1.23   0
  10   9  -7    0.71    0.80   0
  10  11  -8    0.32    0.86   0
  10  12  -9    2.48    1.14   0
  10  13 -11    6.33    1.12   0
  11   4 -11    0.15    1.09   0
   1  13  -1  411.20    1.93   0
   1  16  -2   11.23    0.61   0
   2  13  -1  198.35    1.53   0
   2  18  -3   15.57    0.83   0
   3  12  -1  126.37    1.33   0
   4  11  -1    5.51    0.49   0
   4  20  -5    8.71    1.04   0
   4  21  -6   10.99    1.15   0
   4  22  -7    9.43    1.23   0
   4  23  -9    6.34    1.27   0
   5  -1  -1   21.60    0.54   0
   5   8  -1  102.78    1.30   0
   5  13  -2    4.52    0.58   0
   5  21  -7    0.07    1.13   0
   6  -3  -2   99.29    1.00   0
   6  10  -2   20.79    0.90   0
   6  19  -6   17.68    1.27   0
   6  21  -9    4.72    1.17   0
   7  11  -3    3.82    0.67   0
   7  17  -6    6.53    1.12   0
   7  19  -8    0.46    1.12   0
   7  20 -10   -0.41    1.11   0
   8  -3  -4    6.72    0.68   0
   8  13  -5    2.13    1.03   0
   8  15  -6    3.30    0.82   0
   8  17  -8   -0.67    1.12   0
   8  18 -10    5.38    1.12   0
   9   0  -5   -0.72    0.79   0
   9   7  -5    1.24    0.96   0
   9   8  -5    3.01    0.98   0
   9  11  -6    3.65    1.09   0
   9  14  -8   25.95    1.44   0
   9  15  -9    7.72    1.20   0
   9  16 -11    7.90    1.13   0
  10   0  -7   -0.40    0.95   0
  10   1  -7   18.54    1.19   0
  10   2  -7    5.70    1.04   0
  10   7  -7    4.03    1.12   0
  10   9  -8    2.02    1.13   0
  10  10  -8    2.35    0.87   0
  10  11  -9    7.06    1.24   0
  10  12 -12   -0.17    1.03   0
  10  12 -11    0.62    1.11   0
  10  12 -10    0.71    1.08   0
   2   7   0    0.99    0.31   0
   3  19  -4    1.58    0.82   0
   4  10  -1  134.63    1.41   0
   4  14  -2   77.28    1.27   0
   5   0  -1    0.30    0.38   0
   5  15  -3    7.78    0.87   0
   5  17  -4    4.69    0.94   0
   5  20  -6    0.01    0.78   0
   5  22  -9    0.26    1.18   0
   6   9  -2    1.89    0.69   0
   6  13  -3    2.69    0.84   0
   6  17  -5   30.57    1.30   0
   6  21 -10    8.93    1.24   0
   7  -3  -3   -0.01    0.49   0
   7  13  -4   10.22    1.04   0
   7  15  -5    2.80    1.03   0
   7  18  -7    7.71    1.16   0
   8  -2  -4   50.32    1.06   0
   8  14  -6    5.02    1.10   0
   8  17  -9   20.76    1.34   0
   8  18 -12    0.97    0.80   0
   8  18 -11    1.39    1.06   0
   9   1  -5    0.06    0.83   0
   9   3  -5   72.67    1.50   0
   9   4  -5    0.33    0.90   0
   9   5  -5    1.05    0.93   0
   9  10  -6    0.59    1.04   0
   9  12  -7    1.61    1.11   0
   9  15 -12    1.94    1.09   0
   9  15 -11   10.63    1.17   0
   9  15 -10    5.98    1.19   0
  10  -1  -8   23.51    1.25   0
  10   3  -7    2.27    1.03   0
  10   5  -7   -0.27    0.78   0
  10   8  -8    0.94    1.14   0
  10  10  -9   -0.53    1.15   0
  10  11 -12    1.67    1.07   0
  10  11 -11    3.74    1.16   0
  10  11 -10   13.29    1.27   0
   2  19  -4    0.12    0.73   0
   3  11  -1    9.12    0.61   0
   3  17  -3   23.19    0.91   0
   3  20  -5    3.06    0.90   0
   3  21  -6   52.98    1.44   0
   3  22  -7   10.04    1.18   0
   4  18  -4    8.72    0.75   0
   4  22  -8   78.73    1.85   0
   5   2  -1   -0.17    0.43   0
   5   4  -1    0.59    0.48   0
   5   5  -1    1.41    0.53   0
   5  18  -5   27.65    1.24   0
   5  21  -8   77.86    1.87   0
   5  22 -10   10.05    1.23   0
   6  -6  -3    0.78    0.36   0
   6  -2  -2   14.68    0.57   0
   6  15  -4   47.17    1.35   0
   6  18  -6    1.20    1.03   0
   6  19  -7   19.06    1.29   0
   6  21 -11   18.11    1.28   0
   7  12  -4   55.55    1.41   0
   7  16  -6   28.35    1.37   0
   7  18  -8    7.69    1.14   0
   7  19 -10    0.77    1.04   0
   7  19  -9    0.42    0.84   0
   8  -1  -4    0.15    0.65   0
   8   7  -4   15.32    0.99   0
   8   8  -4   16.04    1.02   0
   8  15  -7    5.95    1.16   0
   8  16  -8    0.24    1.12   0
   8  17 -10    0.15    1.12   0
  10   0  -8   13.64    1.18   0
  10   1  -8   23.69    1.39   0
  10   6  -8    5.10    1.12   0
  10   7  -8    0.65    1.06   0
  10   8  -9    0.32    1.07   0
  10   9  -9    2.59    1.11   0
  10  10 -12    1.15    1.09   0
  10  10 -11    1.84    1.12   0
  10  10 -10    9.27    1.22   0
   1  12  -1   47.43    0.73   0
   1  15  -2  138.22    1.28   0
   2  17  -3    0.12    0.62   0
   4   9  -1   44.28    0.81   0
   4  13  -2  130.25    1.53   0
   4  20  -6    0.52    1.00   0
   4  21  -7   33.40    1.42   0
   5   3  -1    0.30    0.33   0
   5  11  -2  101.62    1.42   0
   5  14  -3   55.09    1.26   0
   5  16  -4    9.75    0.97   0
   5  20  -7    1.20    1.10   0
   6   7  -2   43.28    1.02   0
   6  12  -3   33.47    0.98   0
   6  16  -5    1.33    0.95   0
   7   7  -3   55.18    1.21   0
   7   8  -3    6.24    0.64   0
   7  14  -5   11.68    1.11   0
   7  17  -7    8.53    1.15   0
   7  19 -12   12.48    1.17   0
   7  19 -11    1.08    1.06   0
   8   5  -4    7.23    0.84   0
   8   6  -4   13.82    0.96   0
   8  13  -6   11.46    0.92   0
   8  14  -7   15.14    1.22   0
   8  16  -9    8.41    1.22   0
   8  17 -12    2.24    0.84   0
   8  17 -11    0.46    1.04   0
   9  -2  -6    0.13    0.81   0
   9   7  -6    0.71    0.96   0
   9  12  -8    1.38    1.14   0
  10  -1  -9    0.69    1.07   0
  10   3  -8    5.79    1.11   0
  10   5  -8    0.66    0.77   0
  10   7  -9    1.23    1.16   0
  10   8 -10   14.54    1.27   0
  10   9 -12   -0.23    1.06   0
  10   9 -11    3.76    1.16   0
  10   9 -10    1.20    1.11   0
   1  17  -3    4.10    0.59   0
   3  10  -1   16.02    0.64   0
   3  18  -4    6.45    0.84   0
   3  22  -8    1.83    1.13   0
   4   8  -1  142.39    1.35   0
   4  15  -3    0.31    0.71   0
   4  22 -10    0.54    1.20   0
   5  10  -2   39.98    1.00   0
   5  21 -10    4.74    1.15   0
   5  21  -9    6.12    1.16   0
   6   0  -2   -0.08    0.50   0
   6   5  -2   56.14    1.04   0
   6   6  -2   19.31    0.79   0
   6  11  -3    3.69    0.79   0
   6  14  -4    0.07    0.63   0
   6  17  -6    1.44    1.03   0
   6  18  -7    8.48    1.13   0
   6  19  -8    5.97    1.20   0
   6  20 -12   32.81    1.43   0
   6  20 -11    5.02    1.18   0
   7  -5  -4    2.82    0.58   0
   7  -1  -3   83.80    1.14   0
   7   0  -3   -0.48    0.56   0
   7   6  -3    4.80    0.76   0
   7  11  -4    1.49    0.85   0
   7  15  -6    6.49    1.11   0
   7  17  -8    0.89    1.07   0
   7  18  -9    4.42    1.13   0
   8  -4  -5    5.24    0.68   0
   8   1  -4    0.22    0.53   0
   8   2  -4   50.54    1.17   0
   8   3  -4    5.41    0.80   0
   8   4  -4   14.76    0.93   0
   8  15  -8    6.74    1.17   0
   8  16 -12    5.16    1.06   0
   8  16 -10    0.08    1.08   0
   9  -1  -6  101.55    1.59   0
   9   0  -6   55.25    1.36   0
   9   5  -6   -0.46    0.90   0
   9   6  -6   29.31    1.28   0
   9   9  -7    0.37    1.04   0
   9  11  -8   30.53    1.47   0
   9  12  -9    0.06    1.07   0
   9  13 -13    0.66    0.98   0
   9  13 -12   -0.51    1.05   0
   9  13 -11   -0.46    1.04   0
  10  -1 -10    0.47    1.24   0
  10   0  -9   -0.48    1.05   0
  10   1  -9    1.57    1.10   0
  10   2  -9    0.26    1.01   0
  10   3  -9    5.79    1.12   0
  10   5  -9    2.46    1.15   0
  10   6  -9    0.77    1.07   0
  10   7 -10   16.41    1.33   0
  10   8 -12    1.47    1.13   0
  10   8 -11    0.73    1.13   0
   2  11  -1  123.84    1.15   0
   2  14  -2  111.98    1.25   0
   3  21  -7    5.56    1.10   0
   4   7  -1    1.54    0.50   0
   4  12  -2    9.41    0.71   0
   4  18  -5    4.65    0.90   0
   4  22 -11    1.43    1.14   0
   5  13  -3    9.52    0.82   0
   5  17  -5   13.53    1.08   0
   5  20  -8    2.90    1.10   0
   5  21 -11    4.13    1.18   0
   6  -5  -3   21.41    0.60   0
   6   1  -2  148.67    1.36   0
   6   2  -2   14.99    0.67   0
   6   3  -2  101.23    1.23   0
   6   4  -2    7.32    0.64   0
   6  10  -3    1.02    0.71   0
   6  13  -4    9.94    0.94   0
   6  19  -9   13.72    1.22   0
   7   3  -3    0.48    0.60   0
   7   4  -3   10.00    0.73   0
   7   5  -3  110.91    1.41   0
   7  16  -7    0.51    0.75   0
   7  18 -12   -0.15    1.04   0
   7  18 -11    1.14    1.12   0
   7  18 -10    4.62    0.87   0
   8  -3  -5   22.96    0.93   0
   8   8  -5   18.60    1.07   0
   8  13  -7    3.63    1.09   0
   8  14  -8    0.33    1.07   0
   8  15  -9    1.58    1.09   0
   9  -3  -7   19.94    1.05   0
   9   1  -6  101.15    1.66   0
   9   8  -7    2.81    1.02   0
   9  10  -8    9.63    1.21   0
   9  12 -13   -0.19    1.01   0
   9  12 -10   -0.59    1.11   0
  10   0 -10   52.04    1.57   0
  10   1 -10    0.93    1.05   0
  10   4 -13    0.44    1.09   0
  10   4 -10    2.06    1.10   0
  10   5 -13    2.37    1.13   0
  10   6 -13    1.89    1.08   0
  10   6 -11   -0.01    1.14   0
  10   6 -10   -0.21    1.07   0
  10   7 -12    2.97    1.10   0
  10   7 -11    2.51    1.12   0
   2  16  -3   25.80    0.83   0
   2  18  -4   12.87    0.82   0
   3   9  -1  356.93    1.91   0
   3  13  -2   97.54    1.24   0
   3  22  -9   -0.25    1.09   0
   4   6  -1    1.56    0.46   0
   4  14  -3   -0.51    0.68   0
   4  19  -6    2.77    0.99   0
   4  20  -7    0.09    1.03   0
   4  21  -9    1.46    1.09   0
   5   9  -2  103.54    1.34   0
   5  15  -4   51.92    1.17   0
   5  18  -6   -0.19    0.71   0
   5  20  -9   13.91    1.22   0
   6  16  -6    4.42    1.03   0
   6  18  -8    4.14    1.09   0
   6  19 -10    2.78    1.16   0
   7  12  -5    7.46    0.99   0
   7  14  -6    5.49    1.05   0
   7  15  -7    1.43    0.99   0
   7  16  -8    0.94    1.00   0
   7  17  -9    3.66    1.11   0
   8   7  -5   19.93    1.07   0
   8  15 -13    1.50    0.99   0
   8  15 -12    2.73    1.10   0
   8  15 -11    0.22    1.10   0
   8  15 -10    0.42    1.12   0
   9  -2  -7   11.82    0.97   0
   9   7  -7    1.91    1.05   0
   9   9  -8    1.04    1.07   0
   9  11 -13    2.37    1.04   0
   9  11 -10    1.93    1.09   0
   9  11  -9    2.68    0.89   0
   9  12 -12    0.84    1.04   0
   9  12 -11    1.35    1.07   0
  10   0 -11   -0.24    1.10   0
  10   1 -12    2.78    1.16   0
  10   1 -11    1.26    1.10   0
  10   2 -13   -0.23    1.07   0
  10   2 -12    1.36    1.15   0
  10   2 -11    0.36    1.12   0
  10   2 -10   -0.13    1.04   0
  10   3 -13    0.48    1.06   0
  10   3 -12    2.09    1.14   0
  10   3 -11    2.81    1.18   0
  10   3 -10    2.67    1.08   0
  10   4 -12    0.31    1.13   0
  10   4 -11    1.53    1.16   0
  10   5 -12    4.74    1.15   0
   0  14  -2   11.31    0.48   0
   1  14  -2    9.31    0.53   0
   2  10  -1  226.43    1.44   0
   2  19  -5    0.51    0.79   0
   2  20  -6   34.41    1.18   0
   3  17  -4    0.63    0.73   0
   4  11  -2   11.07    0.57   0
   5   8  -2  157.61    1.55   0
   5  16  -5    0.61    0.87   0
   5  20 -13    7.62    1.18   0
   5  20 -10    9.52    1.23   0
   6   9  -3    5.02    0.55   0
   6  12  -4    6.91    0.89   0
   6  14  -5    0.85    0.88   0
   6  17  -7    0.51    1.00   0
   7  -4  -4    5.11    0.55   0
   7   8  -4    5.33    0.84   0
   7  11  -5   10.73    0.98   0
   7  13  -6   65.47    1.58   0
   7  17 -13    0.59    0.79   0
   7  17 -12   -0.11    1.06   0
   7  17 -11    1.85    1.10   0
   7  17 -10   -0.40    1.01   0
   8  -2  -5   -0.04    0.66   0
   8  -1  -5    8.03    0.75   0
   8   6  -5    0.91    0.83   0
   8  10  -6   14.23    0.92   0
   8  13  -8    2.75    1.05   0
   8  14 -13    0.25    0.96   0
   8  14  -9   12.86    1.01   0
   9  -1  -7    3.71    0.91   0
   9   4  -7    0.37    0.93   0
   9   5  -7    1.89    0.98   0
   9   6  -7   14.33    0.95   0
   9   8  -8   13.69    1.20   0
   9  10  -9    5.97    1.14   0
   9  11 -12    9.33    1.20   0
   9  11 -11   -1.13    1.09   0
   2  13  -2   63.71    0.97   0
   3   8  -1   91.50    1.00   0
   3  12  -2  536.95    2.59   0
   3  20  -7    4.18    1.00   0
   4   0  -1    0.17    0.29   0
   4   1  -1    9.07    0.39   0
   4   3  -1   67.18    0.80   0
   4   4  -1  343.56    1.74   0
   4  20  -8    0.13    1.01   0
   4  21 -12    1.85    1.11   0
   4  21 -11    0.30    1.14   0
   5  -3  -2   88.02    0.86   0
   5  14  -4   23.56    0.85   0
   5  17  -6    0.48    0.95   0
   5  18  -7    1.28    1.00   0
   5  20 -12    2.03    1.07   0
   6  -4  -3    0.33    0.40   0
   6  18 -13    0.74    1.00   0
   6  18  -9    3.76    1.10   0
   7  -3  -4    2.85    0.55   0
   7  14  -7   21.01    1.25   0
   7  15  -8   -0.22    1.01   0
   7  16  -9   -0.64    1.04   0
   8   0  -5    0.25    0.70   0
   8   1  -5    7.80    0.83   0
   8   2  -5   -0.11    0.73   0
   8   3  -5   24.39    1.01   0
   8   4  -5    6.60    0.87   0
   8   5  -5   74.97    1.35   0
   8   9  -6    7.80    0.82   0
   8  13  -9    2.08    1.05   0
   8  14 -12   -0.21    1.05   0
   8  14 -11    0.65    1.11   0
   8  14 -10    0.74    0.80   0
   9  -3  -8    1.74    0.93   0
   9   3  -7   20.63    1.16   0
   9   7  -8    2.71    1.07   0
   9   9  -9    2.13    1.03   0
   9  10 -13    0.28    1.01   0
   9  10 -12   -0.08    1.11   0
   9  10 -10    0.98    0.81   0
   2   9  -1    2.43    0.37   0
   2  17  -4   50.26    1.09   0
   3  19  -6   59.55    1.43   0
   3  21  -9    3.01    1.14   0
   4   2  -1    5.31    0.30   0
   4  10  -2   91.44    1.14   0
   4  13  -3   38.02    0.99   0
   4  15  -4   -0.48    0.68   0
   4  19  -7    0.49    0.97   0
   4  20  -9    2.16    1.08   0
   5  11  -3   -0.04    0.46   0
   5  15  -5   23.16    1.09   0
   6   7  -3   42.80    1.03   0
   6  11  -4   14.30    0.74   0
   6  13  -5   32.49    1.19   0
   6  16  -7    5.88    1.05   0
   6  17  -8    4.07    0.85   0
   6  18 -12    1.04    1.10   0
   6  18 -11    4.45    1.13   0
   6  18 -10    2.09    1.08   0
   7   6  -4   80.83    1.37   0
   7  12  -6   65.37    1.58   0
   7  16 -13    3.34    0.83   0
   7  16 -12    0.22    1.07   0
   7  16 -11    3.67    1.10   0
   7  16 -10    1.35    1.07   0
   8  10  -7    2.48    1.01   0
   8  13 -13    1.15    1.08   0
   8  13 -10    8.64    1.17   0
   9  -2  -8   13.28    1.06   0
   9   5  -8    7.96    1.10   0
   9   6  -8    5.54    1.06   0
   9   7  -9   -0.35    1.02   0
   9   8 -14    0.83    1.03   0
   9   8  -9    1.00    1.07   0
   9   9 -13    5.89    1.10   0
   9   9 -12    0.16    1.10   0
   9   9 -11    7.47    1.21   0
   9   9 -10    4.27    1.11   0
   1  13  -2  136.50    1.19   0
   2  15  -3   33.46    0.86   0
   2  18  -5   27.89    0.99   0
   2  20  -7  110.13    1.87   0
   3   7  -1  151.98    1.16   0
   3  11  -2  160.92    1.44   0
   3  14  -3   18.78    0.79   0
   3  16  -4   13.09    0.81   0
   3  21 -12    0.64    1.16   0
   3  21 -11    3.49    1.14   0
   3  21 -10    0.64    1.14   0
   4   9  -2   84.60    1.13   0
   4  20 -13    7.14    1.18   0
   5   5  -2    1.57    0.55   0
   5  10  -3  131.20    1.54   0
   5  13  -4   11.59    0.70   0
   5  18  -8    0.53    1.03   0
   5  19 -12   12.19    1.22   0
   5  19 -11    6.91    1.16   0
   6  -3  -3   53.66    0.81   0
   6   6  -3    1.56    0.62   0
   6  10  -4    9.66    0.82   0
   6  17  -9    0.82    1.05   0
   7   4  -4    4.47    0.71   0
   7   5  -4    2.70    0.68   0
   7   9  -5    3.11    0.89   0
   7  15 -14    0.07    0.76   0
   7  15  -9    1.53    1.05   0
   8   6  -6    9.01    0.96   0
   8   9  -7   -0.36    0.95   0
   8  12 -14    1.42    0.97   0
   8  13 -12   -0.13    0.81   0
   8  13 -11    4.77    0.89   0
   9  -3  -9   29.66    1.24   0
   9  -1  -8   19.32    1.07   0
   9   0  -8   13.13    1.08   0
   9   1  -8   18.77    1.16   0
   9   3  -8    1.30    1.00   0
   9   4  -8    3.41    1.00   0
   9   6 -14    0.29    1.01   0
   9   6  -9    0.53    1.05   0
   9   7 -14    1.26    0.81   0
   9   7 -10    4.04    1.08   0
   9   8 -13    0.73    1.04   0
   9   8 -12    5.45    1.16   0
   9   8 -11   -0.32    1.10   0
   9   8 -10    9.60    1.16   0
   0  13  -2  372.96    1.71   0
   1  17  -4   -0.10    0.59   0
   2  19  -6    0.05    0.83   0
   3  17  -5    5.67    0.83   0
   4  19  -8   10.92    1.15   0
   5  -1  -2   48.75    0.71   0
   5   3  -2   87.73    1.04   0
   5   4  -2   61.75    0.94   0
   5  17  -7    2.80    0.75   0
   5  18 -14    0.23    1.06   0
   6   5  -3   21.36    0.79   0
   6  12  -5   10.69    0.94   0
   6  16  -8    1.24    0.97   0
   6  17 -13   10.89    1.13   0
   6  17 -12    7.42    1.15   0
   6  17 -11    9.37    1.15   0
   6  17 -10    0.15    1.05   0
   7   3  -4    4.07    0.49   0
   7   8  -5    4.97    0.84   0
   7  14 -14    1.73    0.98   0
   7  15 -13    5.02    0.86   0
   7  15 -12   -0.81    1.01   0
   7  15 -11   -0.79    1.07   0
   7  15 -10   13.56    1.01   0
   8  -2  -6    6.42    0.78   0
   8   4  -6   11.81    0.93   0
   8   5  -6    0.38    0.84   0
   8  10  -8    1.37    1.02   0
   8  11 -14    0.44    1.00   0
   8  11  -9    2.06    1.09   0
   9  -3 -10    6.46    1.18   0
   9  -2  -9    0.67    0.98   0
   9  -1  -9    1.15    1.11   0
   9   4 -14    2.35    1.07   0
   9   4  -9   19.18    1.25   0
   9   5  -9    3.69    1.08   0
   9   6 -13    5.42    1.15   0
   9   6 -10    2.89    1.09   0
   9   7 -13    0.26    0.82   0
   9   7 -12    2.16    1.11   0
   9   7 -11   27.49    1.43   0
   1  18  -5    7.39    0.75   0
   2   8  -1  874.33    2.54   0
   2  16  -4   41.01    0.98   0
   3  13  -3  211.20    1.76   0
   3  18  -6    2.72    0.86   0
   3  19  -7   56.61    1.44   0
   3  20  -9   34.66    1.41   0
   4   8  -2  239.46    1.71   0
   5   0  -2  373.34    1.79   0
   5   2  -2  147.86    1.25   0
   5   9  -3   84.20    1.24   0
   5  12  -4  124.31    1.55   0
   5  14  -5    4.63    0.65   0
   5  18 -10    2.76    1.08   0
   5  18  -9   14.87    1.00   0
   6  -1  -3  158.51    1.34   0
   6   0  -3   -0.01    0.48   0
   6   1  -3  162.78    1.44   0
   6   2  -3   26.62    0.77   0
   6  16 -14    0.86    0.99   0
   6  16  -9   -0.88    1.01   0
   7  -5  -5   20.69    0.69   0
   7  12  -7   90.24    1.66   0
   7  13  -8    1.56    1.01   0
   7  14 -13    0.25    0.98   0
   7  14 -10   -0.15    1.00   0
   7  14  -9    0.78    0.75   0
   8  -1  -6    0.12    0.72   0
   8   1  -6    0.02    0.78   0
   8   2  -6    7.26    0.85   0
   8   3  -6    2.86    0.83   0
   8  10 -14   -0.03    0.97   0
   8  10  -9   -0.19    1.00   0
   8  11 -13    1.69    1.06   0
   8  11 -12   -0.16    1.03   0
   8  11 -11    0.21    1.04   0
   8  11 -10    8.91    1.18   0
   9  -2 -10    2.91    1.06   0
   9   0 -14    0.03    1.13   0
   9   0  -9   -0.06    0.97   0
   9   1 -14   -0.47    1.10   0
   9   1  -9    0.15    0.99   0
   9   2 -14   -0.06    1.11   0
   9   3 -14    0.95    1.07   0
   9   4 -10    0.56    1.00   0
   9   5 -13    0.04    1.11   0
   9   5 -12    0.44    1.06   0
   9   5 -11    2.20    1.06   0
   9   5 -10    2.93    1.07   0
   9   6 -12   -0.07    1.03   0
   9   6 -11   -0.29    1.05   0
   0  15  -3    0.38    0.42   0
   1  19  -6    2.90    0.78   0
   2  20  -8    6.13    1.07   0
   3   5  -1   14.34    0.40   0
   3  10  -2  143.32    1.32   0
   3  20 -13    2.96    1.13   0
   3  20 -10    9.44    1.21   0
   4  11  -3    2.40    0.63   0
   4  15  -5    8.42    0.85   0
   4  19 -13    2.08    1.11   0
   4  19 -10    0.16    1.09   0
   5   8  -3   13.19    0.73   0
   5  17  -8    2.95    0.81   0
   6  -6  -4   -0.42    0.37   0
   6  11  -5   10.51    0.70   0
   6  14  -7   17.48    1.16   0
   6  15  -8   60.49    1.61   0
   6  16 -13    5.08    1.11   0
   6  16 -12    0.35    1.03   0
   6  16 -10    0.67    1.08   0
   7  -4  -5   14.56    0.74   0
   7   6  -5    2.64    0.75   0
   7  11  -7   -0.50    0.93   0
   7  12  -8    5.68    1.03   0
   7  13 -14    3.36    1.03   0
   7  13  -9    0.33    1.01   0
   7  14 -12    5.87    1.16   0
   7  14 -11    0.93    1.07   0
   8  10 -13    0.24    0.99   0
   8  10 -10   17.26    1.23   0
   9  -2 -12   -0.12    1.11   0
   9  -2 -11    4.02    1.09   0
   9  -1 -13   -0.28    1.10   0
   9  -1 -12    6.13    1.09   0
   9  -1 -11    5.32    1.06   0
   9   0 -13   -0.07    1.09   0
   9   0 -10   93.90    1.84   0
   9   1 -13    0.21    1.09   0
   9   1 -10    2.31    1.08   0
   9   2 -13   -0.14    1.09   0
   9   2 -10    4.37    1.11   0
   9   3 -13    0.88    1.10   0
   9   3 -12    1.86    1.08   0
   9   4 -11    2.28    1.13   0
   1  12  -2   57.99    0.80   0
   2   7  -1 1088.98    2.71   0
   2  11  -2    0.36    0.43   0
   2  17  -5    0.85    0.70   0
   2  18  -6   35.63    1.10   0
   3  16  -5   41.72    1.12   0
   3  19  -8   -0.65    0.97   0
   3  20 -12    0.74    1.05   0
   3  20 -11   10.56    1.20   0
   4   7  -2    1.10    0.35   0
   4  13  -4   11.61    0.78   0
   4  16  -6   -0.29    0.82   0
   4  18  -8    1.04    0.76   0
   4  19 -12    7.68    1.13   0
   4  19 -11    1.55    1.05   0
   5  13  -5   52.66    1.14   0
   5  17  -9    2.85    1.05   0
   6   7  -4    9.50    0.74   0
   6  10  -5    3.21    0.76   0
   6  12  -6    3.43    0.89   0
   6  15 -14    2.37    1.03   0
   6  15  -9   16.41    1.20   0
   6  16 -11   -0.27    0.75   0
   7  -3  -5   -0.08    0.63   0
   7   5  -5   21.04    0.91   0
   7   8  -6   43.53    1.24   0
   7  13 -13    0.72    1.02   0
   7  13 -10   12.58    1.19   0
   8  -3  -7    5.89    0.81   0
   8   4  -7   10.76    0.98   0
   8   7 -15    0.73    1.03   0
   8   7  -8    7.23    1.03   0
   8   9 -14    0.14    0.78   0
   8   9  -9    1.12    0.79   0
   8  10 -12   -0.71    1.01   0
   8  10 -11    0.11    1.04   0
   9   0 -12    0.76    1.04   0
   9   0 -11    0.96    1.02   0
   9   1 -12    6.22    1.17   0
   9   1 -11    4.21    1.07   0
   9   2 -12   -0.66    1.04   0
   9   2 -11    4.52    1.08   0
   1  14  -3   12.78    0.59   0
   1  16  -4    4.25    0.58   0
   2  20  -9    0.10    0.99   0
   3   9  -2    2.44    0.48   0
   3  12  -3   40.55    0.90   0
   3  14  -4   30.82    0.90   0
   3  17  -6   25.18    1.06   0
   3  19 -14    2.48    1.06   0
   3  19  -9    8.32    1.08   0
   4   6  -2   97.11    1.06   0
   4  10  -3    0.48    0.57   0
   4  18 -14    0.41    0.99   0
   4  18  -9    8.03    1.11   0
   5  14  -6    0.54    0.81   0
   5  16  -8    0.52    0.98   0
   5  17 -13    5.25    1.06   0
   5  17 -12    2.57    1.11   0
   5  17 -11    4.48    1.11   0
   5  17 -10   12.67    1.18   0
   6   6  -4   -0.90    0.61   0
   6  13  -7   45.23    1.38   0
   6  14  -8   51.95    1.51   0
   6  15 -13    2.41    1.00   0
   6  15 -10   -1.04    0.98   0
   7  -2  -5   24.08    0.79   0
   7   3  -5    0.08    0.62   0
   7  11  -8   37.18    1.38   0
   7  12 -14    0.58    0.96   0
   7  12  -9   21.32    1.26   0
   7  13 -12    1.36    0.80   0
   7  13 -11   -0.52    0.76   0
   8  -2  -7    5.59    0.81   0
   8  -1  -7   36.78    1.11   0
   8   0  -7    0.66    0.81   0
   8   2  -7    6.17    0.89   0
   8   3  -7    5.21    0.89   0
   8   6 -15    0.76    1.05   0
   8   6  -8   11.13    1.09   0
   8   8 -14    0.01    0.99   0
   8   8  -9   13.91    1.16   0
   8   9 -13    1.11    0.82   0
   8   9 -12    6.19    1.15   0
   8   9 -11    0.81    1.03   0
   8   9 -10    0.61    0.75   0
   0  12  -2   56.94    0.70   0
   0  16  -4    0.18    0.49   0
   1  17  -5   18.62    0.82   0
   1  19  -7    2.44    0.84   0
   2   6  -1    1.04    0.30   0
   2  15  -4    0.92    0.57   0
   2  19  -8   -0.64    0.90   0
   2  20 -12    0.72    1.15   0
   2  20 -11   -0.39    1.11   0
   2  20 -10   25.68    1.36   0
   3  19 -13    7.01    1.15   0
   3  19 -10   20.43    1.27   0
   4  12  -4  124.44    1.51   0
   4  14  -5    1.40    0.70   0
   4  18 -13   10.13    1.13   0
   4  18 -12    6.93    1.11   0
   4  18 -11   38.55    1.45   0
   4  18 -10    4.02    1.10   0
   5  16 -14   -0.30    1.00   0
   5  16  -9   12.70    1.12   0
   6   5  -4    6.39    0.66   0
   6   9  -5    1.85    0.53   0
   6  11  -6    4.07    0.84   0
   6  13 -15    0.12    0.91   0
   6  14 -14    2.66    1.03   0
   6  14  -9   15.47    1.17   0
   6  15 -12    1.92    0.78   0
   6  15 -11   -0.54    0.78   0
   7  -6  -6   54.69    0.96   0
   7   0  -5   -0.74    0.59   0
   7   2  -5   24.43    0.87   0
   7   7  -6    1.25    0.59   0
   7  10 -15    1.10    0.96   0
   7  11  -9    0.25    0.97   0
   7  12 -13    0.22    0.96   0
   7  12 -12    2.28    1.05   0
   7  12 -11    2.43    1.04   0
   7  12 -10   39.69    1.45   0
   8  -4  -8    8.11    0.86   0
   8   5 -15    1.12    1.06   0
   8   7 -14    1.40    1.03   0
   8   7  -9   19.51    1.20   0
   8   8 -13    5.30    1.10   0
   8   8 -12   22.88    1.34   0
   8   8 -11    1.04    1.03   0
   1  18  -6    0.50    0.73   0
   2  10  -2   41.74    0.72   0
   2  16  -5   10.29    0.76   0
   2  18  -7    3.46    0.85   0
   3   8  -2    2.75    0.46   0
   3  11  -3   30.45    0.79   0
   3  18  -8    0.71    0.92   0
   3  19 -12   -0.41    1.05   0
   4   9  -3   77.72    1.11   0
   4  17 -14    4.67    1.08   0
   5   5  -3   47.63    0.92   0
   5   9  -4   13.79    0.77   0
   5  13  -6   -0.04    0.78   0
   5  15 -15    2.30    0.96   0
   5  15  -8   11.88    1.07   0
   5  16 -13   -0.34    1.01   0
   5  16 -10    3.38    1.04   0
   6  -4  -4    9.34    0.50   0
   6   4  -4    9.33    0.69   0
   6  10  -6   30.38    1.10   0
   6  13  -8   28.99    1.25   0
   6  14 -13    1.50    1.06   0
   6  14 -12    1.16    1.02   0
   6  14 -10    6.02    1.07   0
   7   6  -6   54.58    1.16   0
   7   8  -7   -0.08    0.85   0
   7  11 -10    5.82    1.10   0
   8  -3  -8   -0.15    0.78   0
   8  -2  -8   -0.12    0.77   0
   8   2 -15   -0.25    1.02   0
   8   3 -15    0.90    1.10   0
   8   4  -8    8.70    0.79   0
   8   5 -14    0.81    1.02   0
   8   5  -9    0.66    0.93   0
   8   6 -14    0.90    1.02   0
   8   6  -9    1.77    0.72   0
   8   7 -13    4.37    1.08   0
   8   7 -12    1.98    1.11   0
   8   7 -11   -0.45    1.04   0
   8   7 -10    3.19    1.03   0
   0  17  -5    3.63    0.64   0
   1  11  -2   34.88    0.63   0
   2  17  -6    4.43    0.78   0
   2  19 -13    0.69    1.22   0
   2  19  -9    3.29    1.01   0
   3  13  -4   51.44    1.03   0
   3  17  -7   -0.33    0.80   0
   3  18 -14    0.02    0.99   0
   3  18  -9    1.33    0.96   0
   4  11  -4   45.49    1.01   0
   4  13  -5    0.06    0.66   0
   5   4  -3   93.22    1.12   0
   5  15 -14    8.97    1.12   0
   5  16 -12   13.00    0.98   0
   5  16 -11    0.47    1.01   0
   6  -3  -4    2.54    0.46   0
   6   2  -4   59.64    1.01   0
   6   3  -4    2.42    0.59   0
   6   7  -5    4.18    0.71   0
   6  11  -7    1.41    0.86   0
   6  12 -15    0.15    0.95   0
   6  13 -14   -0.60    1.00   0
   6  13  -9    3.04    0.99   0
   6  14 -11    0.44    0.79   0
   7   5  -6   10.05    0.68   0
   7   7  -7   -0.79    0.81   0
   7   9 -15    1.08    0.96   0
   7   9  -8   30.09    1.26   0
   7  10 -14   -0.31    0.95   0
   8  -1 -15   -0.60    1.01   0
   8  -1  -8    0.85    0.83   0
   8   0 -15    0.55    1.09   0
   8   0  -8   10.99    0.97   0
   8   1 -15    0.29    0.99   0
   8   4 -14    2.17    1.09   0
   8   4  -9    1.27    0.93   0
   8   5 -13    8.20    1.11   0
   8   5 -10   -0.59    0.96   0
   8   6 -13    0.20    0.78   0
   8   6 -11    0.88    1.06   0
   8   6 -10   28.22    1.12   0
   1  13  -3    5.52    0.49   0
   2  12  -3   36.18    0.79   0
   2  14  -4   29.76    0.83   0
   2  19 -12    2.59    1.12   0
   2  19 -11    1.74    1.04   0
   2  19 -10    2.64    1.06   0
   3   7  -2   -0.26    0.38   0
   3  18 -13    5.47    1.11   0
   3  18 -10    2.15    1.01   0
   4   3  -2   10.16    0.39   0
   4   8  -3    0.43    0.53   0
   4  14  -6    1.30    0.75   0
   4  15  -7   25.00    1.10   0
   4  16  -8    1.05    0.90   0
   5   3  -3    3.77    0.51   0
   5   8  -4   47.87    0.92   0
   5  10  -5   30.33    0.95   0
   5  12  -6   20.15    0.98   0
   5  14 -15    1.59    0.96   0
   5  14  -8    6.88    0.98   0
   5  15 -13    6.71    1.09   0
   5  15 -10    5.81    1.03   0
   5  15  -9    0.81    0.69   0
   6  -1  -4    0.12    0.47   0
   6   1  -4    0.06    0.52   0
   6   9  -6   66.65    1.37   0
   6  12  -8   21.68    0.98   0
   6  13 -13    7.94    1.13   0
   6  13 -12    0.94    1.00   0
   6  13 -11    0.38    0.95   0
   7  -4  -6   29.69    0.84   0
   7  -3  -6    9.28    0.69   0
   7   3  -6   10.25    0.80   0
   7   6  -7   33.27    1.15   0
   7   8 -15   -0.07    1.00   0
   7   8  -8   29.95    1.22   0
   7   9 -14    1.18    1.03   0
   7   9  -9    0.12    0.95   0
   7  10 -13   -0.13    0.98   0
   8  -2 -14    2.50    1.08   0
   8  -2  -9    5.75    0.92   0
   8  -1 -14    2.31    1.06   0
   8   0 -14    1.65    1.04   0
   8   1 -14    2.48    1.07   0
   8   2 -14    1.39    1.11   0
   8   2  -9    4.32    0.96   0
   8   4 -13    1.04    1.04   0
   8   4 -10    6.06    1.04   0
   8   5 -12   10.19    1.17   0
   8   5 -11    0.62    0.99   0
   1  16  -5    6.86    0.66   0
   1  17  -6   13.63    0.81   0
   1  18  -7    1.45    0.80   0
   1  19  -9    1.51    0.99   0
   2   9  -2    2.49    0.39   0
   2  18 -14   -0.14    1.05   0
   2  18  -8   16.85    1.06   0
   3  10  -3    0.44    0.50   0
   3  14  -5   -0.56    0.64   0
   3  17 -14    1.88    1.01   0
   3  17  -8    2.39    0.90   0
   3  18 -12    0.49    0.78   0
   3  18 -11    1.51    1.02   0
   4   1  -2   -0.12    0.31   0
   4   2  -2   44.38    0.62   0
   4  12  -5    0.51    0.63   0
   4  15 -15    2.30    0.98   0
   4  16  -9    4.12    0.97   0
   5  -3  -3    3.95    0.38   0
   5   1  -3   96.30    1.02   0
   5   2  -3   52.62    0.84   0
   5  13  -7    9.37    0.76   0
   5  15 -12   14.93    1.18   0
   5  15 -11   -0.23    1.01   0
   6   6  -5    0.88    0.45   0
   6  10  -7   36.33    1.20   0
   6  11 -15   -0.39    0.91   0
   6  11  -8   -0.21    0.88   0
   6  12 -14    1.63    0.78   0
   7  -6  -7   32.19    0.96   0
   7   1  -6    6.04    0.72   0
   7   2  -6   10.07    0.64   0
   7   5  -7   36.83    1.15   0
   7   7 -15   -0.03    1.00   0
   7   8 -14    1.12    0.98   0
   7   9 -13    0.49    1.04   0
   7   9 -10    0.20    0.96   0
   8  -4 -12    1.83    1.05   0
   8  -4 -11    0.47    0.98   0
   8  -4 -10    5.28    0.97   0
   8  -3 -13    0.55    1.07   0
   8  -3 -10    2.77    0.95   0
   8  -2 -13    1.56    1.18   0
   8  -1  -9   73.36    1.50   0
   8   0  -9    0.35    0.86   0
   8   1 -13    0.00    1.02   0
   8   2 -10    6.45    1.04   0
   8   3 -13    0.23    1.01   0
   8   3 -12    0.24    1.06   0
   8   3 -11   -0.14    0.99   0
   8   3 -10    2.98    0.98   0
   8   4 -12    2.74    1.05   0
   0  11  -2   22.16    0.48   0
   0  15  -4    6.17    0.52   0
   1  19 -10    1.95    1.05   0
   2  16  -6    3.97    0.74   0
   2  17 -15    6.19    1.06   0
   2  17  -7    0.51    0.79   0
   2  18  -9    5.58    1.01   0
   3  16 -15   -0.52    0.95   0
   3  17  -9    2.53    0.96   0
   4  -1  -2   -0.34    0.27   0
   4   0  -2    3.28    0.25   0
   4   7  -3    5.06    0.54   0
   4  10  -4    7.06    0.50   0
   4  15  -8    1.66    0.86   0
   4  16 -12   -0.30    0.95   0
   4  16 -10    1.08    0.98   0
   5  -1  -3   98.09    0.97   0
   5   0  -3   -0.29    0.39   0
   5   9  -5  104.57    1.42   0
   5  11  -6    5.17    0.79   0
   5  13 -15    1.14    0.96   0
   5  14 -13    3.32    1.03   0
   5  14  -9    1.91    0.97   0
   6  -6  -5    1.15    0.50   0
   6   5  -5    4.03    0.63   0
   6   9 -16    0.82    0.91   0
   6  11 -14    1.19    1.01   0
   6  12 -13    3.65    0.83   0
   6  12 -12    0.55    0.99   0
   6  12 -11   24.66    1.27   0
   6  12 -10    1.12    0.97   0
   7   4 -16    1.94    1.01   0
   7   4  -7   12.41    0.89   0
   7   6 -15    0.74    1.05   0
   7   7 -14    0.32    1.00   0
   7   8 -13    2.71    1.06   0
   7   8  -9   17.32    0.94   0
   7   9 -12    0.74    0.80   0
   7   9 -11    0.82    0.72   0
   8  -3 -12    0.07    1.01   0
   8  -3 -11    1.53    1.01   0
   8  -2 -12    6.51    1.09   0
   8  -2 -11    3.34    1.02   0
   8  -2 -10    5.28    0.95   0
   8  -1 -13   -0.38    1.00   0
   8  -1 -12    1.02    1.04   0
   8  -1 -11    1.37    1.00   0
   8  -1 -10   -0.24    0.92   0
   8   0 -13   -0.34    1.01   0
   8   0 -12   -0.16    1.00   0
   8   0 -11   -0.08    0.99   0
   8   0 -10    3.27    0.95   0
   8   1 -12    1.21    1.06   0
   8   2 -11    2.55    1.00   0
   0  16  -5   16.90    0.71   0
   1  14  -4    0.26    0.49   0
   1  18  -8    1.29    0.86   0
   1  19 -11    5.42    1.13   0
   2  11  -3    7.02    0.52   0
   2  18 -13   -0.82    1.01   0
   2  18 -12    1.45    1.01   0
   2  18 -10    0.54    1.01   0
   3   9  -3   12.30    0.58   0
   3  17 -13    0.03    0.98   0
   3  17 -12    0.79    1.05   0
   3  17 -11    1.39    0.99   0
   4  13  -6   24.90    0.84   0
   4  14  -7   35.81    1.15   0
   4  15 -14    0.31    1.01   0
   4  16 -11   -0.14    0.77   0
   5  11 -16    2.59    0.93   0
   5  12  -7    0.65    0.59   0
   5  13 -14    5.67    1.07   0
   5  13  -8   21.28    0.95   0
   5  14 -12    7.12    1.10   0
   5  14 -11    4.92    1.01   0
   5  14 -10    5.61    0.79   0
   6   4  -5   43.52    0.98   0
   6   7  -6    0.90    0.70   0
   6   8 -16    0.38    0.98   0
   6  11 -13    5.43    1.09   0
   6  11  -9    0.60    0.90   0
   7  -5  -7   36.42    0.93   0
   7   1 -16    0.56    1.07   0
   7   2 -16    1.09    1.00   0
   7   3  -7    1.83    0.75   0
   7   5 -15   18.31    1.25   0
   7   5  -8    1.80    0.82   0
   7   7 -13    5.59    1.06   0
   7   7  -9   50.72    1.43   0
   7   8 -12    0.75    1.03   0
   7   8 -11   -0.51    0.95   0
   7   8 -10    2.38    0.73   0
   1  12  -3   75.35    0.93   0
   2   8  -2  357.40    1.67   0
   2  17 -14    0.12    1.01   0
   2  18 -11    7.44    1.05   0
   3  11  -4    3.38    0.58   0
   3  14  -6    4.80    0.70   0
   3  15  -7    0.39    0.78   0
   3  16 -14    6.31    1.09   0
   4   6  -3   68.99    0.89   0
   4   9  -4   17.62    0.62   0
   4  11  -5   26.06    0.87   0
   4  13 -16    0.76    0.95   0
   4  14 -15    2.34    0.98   0
   4  15 -13    0.15    1.01   0
   5   5  -4   47.59    0.93   0
   5   8  -5   14.35    0.76   0
   5  10  -6   58.92    1.23   0
   5  12 -15    0.49    0.75   0
   5  13 -13    0.40    1.00   0
   6  -5  -5    3.42    0.47   0
   6   3  -5  162.53    1.54   0
   6   6  -6  231.95    2.08   0
   6   7 -16    0.50    0.96   0
   6  10 -14    0.29    0.96   0
   6  11 -12   29.27    1.34   0
   6  11 -11    0.77    0.95   0
   6  11 -10   -0.59    0.70   0
   7  -4  -7   13.31    0.77   0
   7  -3  -7    1.33    0.66   0
   7  -2  -7   22.42    0.86   0
   7   0  -7    0.20    0.68   0
   7   1  -7    1.24    0.68   0
   7   2  -7   21.31    0.81   0
   7   3 -15    0.38    0.99   0
   7   4 -15    8.23    1.09   0
   7   4  -8    5.93    0.86   0
   7   5 -14   26.94    1.32   0
   7   6 -14    4.14    0.83   0
   7   7 -12    8.86    1.15   0
   7   7 -11    0.69    0.96   0
   7   7 -10    2.64    0.93   0
   1  15  -5    4.41    0.60   0
   1  17  -7    3.55    0.77   0
   1  18 -13    1.28    1.07   0
   2  16 -15    1.39    1.02   0
   2  16  -7   18.64    0.97   0
   3  16 -13    5.53    1.12   0
   4  12  -6    0.09    0.67   0
   4  13  -7    1.12    0.76   0
   4  14 -14   -0.26    0.98   0
   4  15 -12   -0.36    0.94   0
   4  15 -10    1.77    0.93   0
   5  -7  -4    1.99    0.31   0
   5  10 -16    4.72    1.01   0
   5  11 -15    2.49    0.97   0
   5  11  -7   46.87    1.10   0
   5  12 -14    1.67    0.99   0
   5  13 -12    6.11    1.07   0
   5  13 -11    1.56    0.98   0
   5  13 -10   -0.13    0.89   0
   6  -4  -5   41.60    0.79   0
   6  -3  -5  169.02    1.41   0
   6   0  -5   -0.06    0.53   0
   6   1  -5   42.22    0.92   0
   6   5  -6   26.56    0.92   0
   6   6 -16    2.48    0.96   0
   6   8 -15    0.12    1.00   0
   6  10 -13    3.98    1.06   0
   6  10 -12    4.74    1.01   0
   6  10 -10    4.76    0.98   0
   7  -6  -8    0.16    0.69   0
   7   1 -15    0.28    1.00   0
   7   3  -8    6.01    0.86   0
   7   4 -14   21.01    1.29   0
   7   5  -9    5.82    0.95   0
   7   6 -13    0.10    0.78   0
   7   6 -12    5.76    1.06   0
   7   6 -11    2.14    0.98   0
   7   6 -10    1.66    0.97   0
   1   9  -2   67.18    0.73   0
   1  18 -12    6.76    1.12   0
   1  18 -11   19.42    1.23   0
   1  18 -10    0.79    0.99   0
   2  10  -3   35.28    0.72   0
   2  12  -4   42.50    0.87   0
   2  17 -13    1.70    1.00   0
   2  17 -12   18.25    1.18   0
   2  17 -10    1.14    0.93   0
   2  17  -9    2.47    0.68   0
   3   8  -3   89.37    1.02   0
   3  12  -5   24.84    0.83   0
   3  15  -8    8.35    0.88   0
   4   8  -4   13.03    0.55   0
   4  12 -16   -0.18    0.72   0
   4  13 -15    2.61    0.97   0
   4  14 -13   31.29    1.33   0
   4  14  -9   16.58    1.05   0
   5   3  -4    1.60    0.49   0
   5   9 -16    0.04    0.89   0
   5   9  -6   12.08    0.80   0
   5  12 -13    1.31    1.02   0
   5  12  -9    0.55    0.89   0
   6  -1  -5   43.33    0.86   0
   6   4  -6   38.07    0.98   0
   6   5 -16    5.25    1.00   0
   6   7 -15    1.50    0.95   0
   6  10 -11    2.53    0.76   0
   7  -5  -8    1.25    0.68   0
   7  -4  -8    5.64    0.84   0
   7  -3 -15    0.40    1.06   0
   7  -2 -15    0.42    1.04   0
   7  -1 -15    0.32    1.03   0
   7   0 -15    0.78    0.99   0
   7   1  -8    1.24    0.77   0
   7   3 -14    1.07    1.05   0
   7   4 -13   18.40    1.20   0
   7   4  -9    2.39    0.90   0
   7   5 -13    0.18    0.75   0
   7   5 -12    5.34    1.03   0
   7   5 -11    7.62    1.04   0
   7   5 -10   32.19    1.29   0
   0  17  -7    4.79    0.75   0
   0  18  -9   10.98    1.04   0
   1  13  -4    0.81    0.46   0
   1  17 -14    0.06    0.98   0
   2   7  -2  137.17    0.99   0
   2  16 -14    3.69    1.07   0
   2  16  -8   13.42    0.94   0
   2  17 -11   -0.08    0.93   0
   3  10  -4    1.44    0.54   0
   3  13 -16   -0.01    0.95   0
   3  13  -6    1.56    0.63   0
   3  14 -15    0.35    0.98   0
   3  14  -7    7.37    0.80   0
   4   4  -3    3.72    0.44   0
   4  11 -16    0.65    0.90   0
   4  11  -6  111.94    1.49   0
   4  13 -14    0.48    0.96   0
   4  13  -8    9.31    0.90   0
   4  14 -12    1.91    1.03   0
   4  14 -11    0.30    0.93   0
   4  14 -10   11.97    1.03   0
   5  -6  -4    1.33    0.33   0
   5  10 -15    2.14    1.00   0
   5  10  -7    1.88    0.56   0
   5  11 -14    0.11    1.02   0
   5  11  -8   68.95    1.34   0
   5  12 -12   12.93    1.11   0
   5  12 -11    5.78    1.00   0
   5  12 -10    5.64    0.95   0
   6  -7  -6    0.58    0.46   0
   6   3  -6    0.06    0.57   0
   6   6 -15    3.14    1.00   0
   6   6  -7    2.15    0.72   0
   6   8 -14    0.09    0.98   0
   7  -4 -14   18.78    1.18   0
   7  -3  -8    5.79    0.76   0
   7  -2  -8   29.79    1.00   0
   7   0 -14    2.90    1.02   0
   7   2 -14    5.29    1.07   0
   7   3 -13    1.01    1.05   0
   7   4 -12    3.01    0.98   0
   0  12  -3    7.05    0.43   0
   0  15  -5   80.09    1.09   0
   0  18 -10    0.62    0.96   0
   1  16 -15    0.37    0.97   0
   1  16  -7   -0.04    0.70   0
   1  17  -9   -0.43    0.82   0
   2  14 -16    2.90    1.04   0
   2  15 -15    3.85    1.03   0
   2  15  -7   52.98    1.19   0
   2  16 -13    6.05    1.02   0
   3   3  -2    1.11    0.30   0
   3   7  -3    1.73    0.43   0
   3  15 -13    0.84    0.98   0
   3  15  -9    8.69    0.95   0
   4   3  -3   55.01    0.78   0
   4   7  -4    7.96    0.47   0
   4   9  -5    0.57    0.58   0
   4  12 -15    0.82    0.93   0
   5  -5  -4   44.77    0.69   0
   5   2  -4   40.47    0.72   0
   5   8  -6   40.26    0.92   0
   5   9  -7    1.24    0.67   0
   5  10  -8   55.92    1.30   0
   5  11 -13   18.37    1.20   0
   5  11  -9   56.30    1.42   0
   6  -6  -6  227.29    1.62   0
   6   2  -6    0.30    0.58   0
   6   3 -16   -0.22    1.01   0
   6   5  -7   16.01    0.86   0
   6   7 -14    2.99    1.02   0
   6   7  -8   19.53    0.85   0
   6   8 -13    9.27    1.08   0
   6   8 -10    1.20    0.94   0
   7  -5 -13    0.19    0.97   0
   7  -5  -9    6.40    0.83   0
   7  -4  -9    1.84    0.75   0
   7  -3 -14    0.20    0.99   0
   7  -2 -14    4.96    1.10   0
   7  -1 -14    0.30    0.99   0
   7   0  -9   -0.04    0.77   0
   7   1 -13    3.28    1.07   0
   7   1  -9   60.55    1.38   0
   7   2 -13    1.31    1.01   0
   7   2 -12   11.40    1.07   0
   7   2 -10   11.91    1.01   0
   7   3 -12    2.44    0.99   0
   7   3 -11    7.55    1.02   0
   7   3 -10   26.10    1.16   0
  -1  14  -4    0.64    0.39   0
   0  17  -8    1.46    0.90   0
   1  14  -5   -0.09    0.52   0
   1  15  -6   50.49    1.05   0
   1  17 -12    1.15    1.00   0
   1  17 -10    4.95    0.97   0
   2   9  -3  133.86    1.14   0
   2  11  -4    8.21    0.55   0
   2  16 -12   -0.47    0.96   0
   2  16 -10    2.76    0.91   0
   2  16  -9    0.21    0.84   0
   3  11  -5   -0.49    0.54   0
   3  12 -16    1.36    0.96   0
   3  14 -14    7.99    1.09   0
   3  14  -8   18.28    0.97   0
   3  15 -12    1.66    0.73   0
   3  15 -11    3.33    0.96   0
   3  15 -10   26.10    1.03   0
   4  10 -16    0.63    0.94   0
   4  10  -6   11.06    0.72   0
   4  12 -14    5.78    1.01   0
   4  13 -13    5.28    0.80   0
   4  13 -12    3.14    0.95   0
   4  13 -10    5.23    0.96   0
   4  13  -9    0.66    0.62   0
   5  -4  -4    3.84    0.39   0
   5  -1  -4   27.30    0.63   0
   5   0  -4   22.16    0.62   0
   5   5  -5   69.29    1.09   0
   5   7 -16    2.58    0.99   0
   5   9 -15   -0.16    0.73   0
   5  10 -14    4.00    0.80   0
   5  11 -12    7.67    1.05   0
   5  11 -11    2.50    0.94   0
   5  11 -10    2.91    0.69   0
   6  -5  -6   24.33    0.70   0
   6   1  -6    0.07    0.54   0
   6   2 -16   -0.30    0.98   0
   6   4 -15   54.05    1.55   0
   6   5 -15    2.35    0.80   0
   6   6 -14    1.13    1.02   0
   6   6  -8    0.30    0.76   0
   6   7 -13    9.92    1.15   0
   6   8 -11    0.44    0.72   0
   7  -6 -11    1.74    0.91   0
   7  -5 -12    5.82    1.02   0
   7  -4 -10    9.61    1.05   0
   7  -3 -13    1.50    1.02   0
   7  -3  -9    0.06    0.75   0
   7  -2 -13    1.97    1.01   0
   7  -2  -9    0.73    0.78   0
   7  -1 -13    3.22    1.03   0
   7   0 -10   12.55    1.00   0
   7   1 -12    3.36    1.00   0
   7   1 -11    1.37    0.90   0
   7   1 -10   -0.38    0.86   0
   7   2 -11    2.54    0.93   0
   0  16 -15    2.42    1.02   0
   0  17 -13   16.07    1.20   0
   1   8  -2  576.65    1.88   0
   1  15 -15    3.55    0.99   0
   1  16 -14   -0.31    0.94   0
   1  16  -8    4.63    0.79   0
   2   6  -2  324.07    1.44   0
   2  15 -14   10.75    1.08   0
   2  15  -8    1.26    0.77   0
   2  16 -11    1.68    0.73   0
   3   2  -2  213.61    1.14   0
   3   9  -4   13.75    0.53   0
   3  12  -6   73.87    1.21   0
   3  13  -7    6.68    0.75   0
   3  14 -13   17.10    1.19   0
   4   2  -3    6.87    0.34   0
   4   6  -4   55.11    0.85   0
   4   8 -17    0.44    0.92   0
   4  11 -15    3.64    0.79   0
   4  11  -7    0.24    0.68   0
   4  12  -8    3.79    0.61   0
   4  13 -11    2.96    0.70   0
   5  -2  -4   41.19    0.70   0
   5   4 -17    0.38    1.00   0
   5   4  -5    4.54    0.58   0
   5   6 -16    0.16    0.92   0
   5   8  -7    0.48    0.66   0
   5   9 -14    5.36    1.06   0
   5   9  -8    0.37    0.74   0
   5  10 -13   15.11    1.13   0
   5  10 -12    0.91    0.89   0
   6  -4 -16    9.19    1.14   0
   6  -4  -6   36.90    0.81   0
   6  -3 -16    1.24    1.05   0
   6  -3  -6    0.12    0.50   0
   6  -1 -16    0.35    1.02   0
   6  -1  -6    0.79    0.54   0
   6   0  -6   26.12    0.78   0
   6   3 -15   25.24    1.33   0
   6   3  -7   -0.21    0.63   0
   6   5 -14    1.41    1.04   0
   6   5  -8    4.54    0.76   0
   6   7 -12    0.28    0.90   0
   6   7 -11    0.97    0.93   0
   6   7 -10    3.05    0.88   0
   7  -3 -12    2.02    0.97   0
   7  -3 -10   27.31    1.09   0
   7  -2 -12   11.43    1.11   0
   7  -2 -11    1.53    0.91   0
   7  -2 -10   10.38    0.95   0
   7  -1 -12    2.22    1.00   0
   7   0 -11   -0.53    0.89   0
  -1  12  -3    4.08    0.39   0
   0  16  -7    0.25    0.67   0
   0  17 -12    0.77    1.01   0
   1  12  -4  144.62    1.28   0
   1  14 -16   -0.10    0.96   0
   1  16 -13    2.53    1.02   0
   2  12  -5   11.04    0.65   0
   2  15 -13    8.42    1.06   0
   3   6  -3    5.82    0.35   0
   3  11 -16    0.14    0.95   0
   3  12 -15    2.47    0.95   0
   3  13 -14   -0.23    0.96   0
   3  14 -12    0.45    0.95   0
   3  14 -11    1.02    0.89   0
   3  14 -10    1.07    0.89   0
   4   1  -3   76.55    0.82   0
   4   9 -16   -0.88    0.93   0
   4  10 -15    5.98    1.01   0
   4  11 -14   -0.32    0.97   0
   4  12 -13    2.09    0.77   0
   4  12 -10   27.33    1.14   0
   5   3 -17    8.63    1.02   0
   5   6  -6    4.89    0.64   0
   5   7 -15    6.11    1.04   0
   5   9 -13    1.42    0.95   0
   5  10 -11    0.59    0.86   0
   5  10 -10    4.41    0.70   0
   6  -7  -7   14.94    0.74   0
   6   2 -15    0.95    1.01   0
   6   2  -7   22.09    0.84   0
   6   4  -8    0.72    0.72   0
   6   5 -13    7.57    1.05   0
   6   6 -12    6.28    1.03   0
   6   6 -11   11.24    1.03   0
   6   6 -10    3.29    0.89   0
   0  11  -3  164.56    1.15   0
   0  14  -5   11.43    0.60   0
   0  15  -6  114.20    1.35   0
   0  16 -14    5.97    1.06   0
   0  17 -11    7.73    1.06   0
   0  17 -10   -0.01    0.93   0
   1  13  -5    0.70    0.51   0
   1  15 -14    3.02    0.98   0
   1  15  -7  273.77    2.19   0
   1  16 -12    0.32    0.96   0
   2   8  -3    3.34    0.38   0
   2  13  -6   16.32    0.73   0
   2  15 -12    0.83    0.95   0
   3   8  -4   50.43    0.86   0
   3   9 -17    2.50    0.98   0
   3  10  -5    1.26    0.41   0
   3  13 -13    0.84    0.91   0
   3  13  -8    3.10    0.76   0
   4   0  -3   -0.25    0.31   0
   4   6 -17    0.74    0.93   0
   4   7  -5    2.03    0.56   0
   4   8 -16    0.52    0.91   0
   4   9  -6   13.92    0.62   0
   4  10  -7   27.18    0.93   0
   4  11  -8   19.17    0.93   0
   4  12 -11    0.30    0.64   0
   5   1 -17   -0.46    0.95   0
   5   2 -17    0.02    0.77   0
   5   5 -16    0.21    0.75   0
   5   5  -6   16.53    0.74   0
   5   8  -8    3.62    0.76   0
   5   9 -12    0.17    0.89   0
   5   9 -11    0.29    0.85   0
   5   9 -10   21.55    1.09   0
   5   9  -9   -0.44    0.58   0
   6  -5 -15    1.02    0.99   0
   6  -1 -15    1.13    0.99   0
   6   1 -15    2.56    1.00   0
   6   1  -7    2.08    0.61   0
   6   3 -14   35.59    1.41   0
   6   4 -13    3.48    0.97   0
   6   5 -12   21.39    1.17   0
   6   5 -11    2.41    0.89   0
   6   5 -10   12.92    0.99   0
   6   5  -9   -0.20    0.57   0
   0  14 -16    1.51    1.03   0
   0  15 -15   -0.82    0.93   0
   0  16 -13   22.00    1.31   0
   1  13 -16    0.83    1.00   0
   1  14 -15    2.03    1.02   0
   1  14  -6   50.89    0.93   0
   1  16 -11    1.82    0.91   0
   1  16 -10    1.70    0.87   0
   2   5  -2  533.14    1.76   0
   2  10  -4   33.90    0.66   0
   2  12 -16    1.65    0.76   0
   2  13 -15    1.37    0.95   0
   3   5  -3  354.69    1.70   0
   3  10 -16   -0.09    0.95   0
   3  11 -15   -0.28    0.91   0
   3  11  -6   23.93    0.72   0
   3  12 -14    1.23    0.98   0
   3  12  -7    4.41    0.54   0
   3  13 -12    5.25    0.94   0
   4  -1  -3   74.03    0.75   0
   4   4  -4    0.61    0.44   0
   4   9 -15    1.03    0.94   0
   4  10 -14    2.80    1.02   0
   4  11 -13    2.19    0.73   0
   4  11 -12   35.38    1.30   0
   4  11  -9    0.45    0.79   0
   5  -1 -17   -0.06    1.03   0
   5   4 -16    1.31    0.97   0
   5   6 -15    0.32    0.95   0
   5   7 -14    0.00    1.03   0
   5   8  -9    1.13    0.78   0
   6  -6  -7    2.25    0.55   0
   6  -5  -7   15.53    0.69   0
   6  -4 -15   49.92    1.49   0
   6  -3 -15   23.84    1.28   0
   6  -2 -15    0.54    0.97   0
   6  -1  -7    2.21    0.60   0
   6   0  -7   -0.53    0.58   0
   6   1 -14    1.03    0.97   0
   6   2 -14    0.43    1.03   0
   6   2  -8   13.58    0.82   0
   6   3 -13    0.25    0.95   0
   6   4 -12   13.81    1.07   0
   6   4 -10   29.33    1.13   0
   6   4  -9   48.21    1.24   0
  -1  16  -7    5.48    0.71   0
   1  15 -13   -0.15    0.94   0
   1  15  -8    3.91    0.76   0
   2  10 -17    4.46    0.96   0
   2  11  -5    3.08    0.54   0
   2  13  -7    2.51    0.62   0
   3   8 -17    1.18    0.91   0
   3   9  -5   63.18    1.01   0
   3  12  -8   38.17    1.07   0
   3  13 -11   14.46    1.01   0
   3  13 -10    2.33    0.82   0
   4   5 -17    0.15    0.94   0
   4   6  -5    5.58    0.59   0
   4   9  -7    1.24    0.64   0
   4  10 -13   -0.51    0.90   0
   4  10  -8    1.57    0.71   0
   4  11 -11    1.08    0.85   0
   4  11 -10   11.36    0.78   0
   5  -7  -5   14.62    0.47   0
   5   1  -5   11.51    0.57   0
   5   2 -16   -0.24    0.95   0
   5   3 -16    9.73    0.91   0
   5   4  -6   75.23    1.14   0
   5   5 -15    1.40    0.97   0
   5   6 -14   -0.12    0.94   0
   5   6  -7   59.70    1.07   0
   5   8 -11    7.51    1.00   0
   5   8 -10    6.47    0.92   0
   6  -6 -14    0.87    1.00   0
   6  -4  -7    4.79    0.57   0
   6  -3  -7    0.43    0.55   0
   6   0 -14    3.79    1.06   0
   6   1  -8    0.33    0.66   0
   6   3 -10   40.88    1.22   0
   6   3  -9   23.27    0.98   0
   6   4 -11   92.85    1.61   0
  -1  15  -6   10.10    0.63   0
   0  12  -4   10.67    0.54   0
   0  13 -16    0.77    0.95   0
   0  15 -14    1.33    1.00   0
   0  15  -7    4.29    0.67   0
   0  16 -12    7.51    1.01   0
   0  16 -11    1.80    0.95   0
   0  16 -10    0.03    0.87   0
   0  16  -9    3.49    0.83   0
   1  14 -14   -0.23    0.98   0
   1  14  -7   55.62    1.12   0
   1  15  -9    0.17    0.77   0
   2  11 -16   -0.53    0.90   0
   2  12 -15    0.94    0.96   0
   2  12  -6   33.17    0.87   0
   2  13 -14    0.45    0.91   0
   3   7 -17   -0.16    0.95   0
   3   7  -4    6.47    0.41   0
   3   9 -16   -0.09    0.94   0
   3  10 -15   -0.13    0.91   0
   3  10  -6   -0.53    0.54   0
   3  11 -14    0.87    0.94   0
   3  11  -7   25.99    0.89   0
   3  12 -13    7.04    0.98   0
   4   4 -17    0.50    0.95   0
   4   8 -15    3.36    0.75   0
   4   9 -14   -0.03    0.92   0
   4  10 -12    1.17    0.90   0
   4  10  -9   -0.40    0.74   0
   5  -6  -5    6.88    0.42   0
   5  -1  -5   12.00    0.56   0
   5   0  -5   -0.05    0.34   0
   5   1 -16    1.69    1.01   0
   5   3  -6    0.01    0.55   0
   5   4 -15    6.90    1.11   0
   5   5  -7    4.34    0.65   0
   5   6  -8    9.46    0.76   0
   6  -7 -13    9.75    1.16   0
   6  -7  -8   20.36    0.78   0
   6  -6  -8    0.07    0.59   0
   6  -5 -14   -0.30    0.96   0
   6  -4 -14   61.15    1.57   0
   6  -3 -14   35.11    1.37   0
   6  -2 -14    0.65    0.96   0
   6  -1  -8    0.37    0.61   0
   6   0 -13    0.27    0.90   0
   6   0  -8   18.86    0.84   0
   6   1 -13    6.85    1.02   0
   6   2 -12    6.23    0.99   0
   6   2 -11   13.04    1.01   0
   6   2  -9    2.83    0.75   0
  -1  16  -8   11.75    0.85   0
   0  14 -15    0.02    0.98   0
   0  14  -6    5.62    0.60   0
   1   9  -3    0.95    0.33   0
   1  12  -5    1.01    0.48   0
   1  13 -15    5.12    1.00   0
   1  13  -6  172.90    1.59   0
   1  15 -11    3.13    0.89   0
   1  15 -10    2.62    0.85   0
   2   7  -3  221.36    1.30   0
   2   9 -17   -0.15    0.73   0
   2   9  -4    9.61    0.52   0
   2  13 -13    6.90    1.01   0
   2  13  -8   19.97    0.90   0
   3   8 -16    7.47    1.00   0
   3  12 -12    0.61    0.68   0
   3  12 -11    3.48    0.90   0
   3  12 -10    1.09    0.82   0
   3  12  -9    3.23    0.59   0
   4   3 -17    1.69    0.94   0
   4   5 -16    0.09    0.89   0
   4   7 -15    1.04    0.98   0
   4   7  -6   18.09    0.73   0
   4   8 -14   10.16    1.03   0
   4   8  -7   36.96    0.96   0
   4   9 -13    7.26    0.99   0
   4   9  -8    8.53    0.77   0
   4  10 -11   14.43    1.01   0
   4  10 -10    0.33    0.59   0
   5  -6 -16    0.15    1.02   0
   5  -5 -16    0.81    1.12   0
   5  -5  -5   66.75    0.82   0
   5  -4  -5    4.33    0.42   0
   5  -2 -16   -0.02    0.98   0
   5  -2  -5   47.48    0.79   0
   5   0 -16    5.84    1.03   0
   5   3 -15   22.68    1.29   0
   5   6 -13    3.89    0.92   0
   6  -8 -10    1.17    0.81   0
   6  -7  -9   10.23    0.86   0
   6  -6 -13   -0.70    0.92   0
   6  -5 -13    7.93    1.04   0
   6  -5  -8    4.10    0.64   0
   6  -4 -13    3.66    0.93   0
   6  -4  -8    1.50    0.61   0
   6  -3 -13   -0.10    0.90   0
   6  -3  -8    1.18    0.65   0
   6  -1 -13    6.31    1.04   0
   6   0 -12   13.72    1.03   0
   6   0  -9    0.50    0.71   0
   6   1 -12    5.80    0.97   0
   6   1 -11    2.85    0.86   0
   6   1  -9    5.26    0.62   0
  -1  11  -3   12.69    0.44   0
  -1  13 -16    3.74    1.02   0
  -1  14 -15    7.06    1.04   0
  -1  15 -14    5.64    1.05   0
  -1  16 -12   11.20    1.08   0
  -1  16 -11   45.74    1.42   0
  -1  16  -9   26.30    1.06   0
   0  13  -5   36.59    0.75   0
   0  15 -13   16.92    1.10   0
   1  10 -17    0.06    0.92   0
   1  14 -13    0.56    0.96   0
   1  14  -8    0.24    0.68   0
   2   8 -17    0.55    0.92   0
   2  10 -16    3.69    0.96   0
   2  11 -15    3.09    0.99   0
   2  12 -14    2.81    0.96   0
   2  12  -7    1.66    0.60   0
   2  13 -12    3.25    0.92   0
   2  13  -9    6.68    0.81   0
   3   6 -17    4.96    0.97   0
   3   6  -4   33.68    0.68   0
   3   8  -5   12.17    0.63   0
   3   9 -15    0.32    0.97   0
   3  10 -14    3.02    0.97   0
   3  11 -13   12.17    1.04   0
   3  11  -8    1.52    0.68   0
   4   1 -17    4.66    0.97   0
   4   2 -17    1.70    0.75   0
   4   2  -4   13.74    0.44   0
   4   9 -12   16.25    1.09   0
   4   9  -9    0.54    0.73   0
   5  -4 -16    2.01    0.99   0
   5  -3 -16   10.29    1.07   0
   5   1 -15    3.20    0.98   0
   5   2 -15   10.40    1.08   0
   5   2  -6  204.43    1.62   0
   5   4 -14    5.48    0.99   0
   5   4  -7   35.80    0.82   0
   5   5 -13    2.88    0.94   0
   5   5  -8    4.69    0.71   0
   5   6 -12    0.35    0.64   0
   5   6 -11    1.25    0.86   0
   5   6  -9    0.75    0.54   0
   6  -7 -12   -0.03    0.89   0
   6  -7 -11    1.10    0.83   0
   6  -7 -10    2.94    0.79   0
   6  -6 -12    4.54    0.94   0
   6  -6  -9   11.44    0.79   0
   6  -5  -9    0.22    0.67   0
   6  -4  -9   48.22    1.09   0
   6  -3 -12   18.35    1.06   0
   6  -3  -9   21.04    0.89   0
   6  -1 -12    6.32    0.97   0
   6  -1 -11    2.79    0.83   0
   6  -1 -10    0.80    0.78   0
   6   0 -11   -0.34    0.83   0
   6   0 -10    0.48    0.78   0
  -1  15  -7    7.30    0.67   0
  -1  16 -10   13.76    1.02   0
   0  12 -16    1.00    0.98   0
   0  13 -15    1.05    0.98   0
   0  14 -14    0.95    0.98   0
   0  15  -9    2.36    0.76   0
   1  11 -16    4.27    0.98   0
   1  14  -9    0.39    0.74   0
   2  10  -5    2.82    0.38   0
   2  11  -6   64.07    1.05   0
   2  12 -13   18.26    1.11   0
   2  13 -11    2.50    0.86   0
   2  13 -10    6.69    0.88   0
   3   7 -16    0.08    0.93   0
   3   9  -6   80.88    1.15   0
   3  10  -7    9.05    0.68   0
   3  11 -12    0.49    0.86   0
   3  11 -11   29.48    1.15   0
   3  11  -9   -0.19    0.71   0
   4  -1 -17    4.57    1.00   0
   4   0 -17    1.01    1.00   0
   4   1  -4   37.40    0.66   0
   4   4 -16    0.07    0.72   0
   4   4  -5  169.31    1.41   0
   4   6  -6   -0.37    0.55   0
   4   7 -14   10.30    1.08   0
   4   8 -13    5.80    0.95   0
   4   8  -8    5.16    0.71   0
   4   9 -11   23.62    0.94   0
   5   0 -15    0.14    0.98   0
   5   1  -6  108.01    1.18   0
   5   3 -14   24.26    1.23   0
   5   3  -7   31.34    0.88   0
   5   4 -13   26.29    1.23   0
   5   4  -8   94.34    1.38   0
   5   5 -12    0.53    0.90   0
   5   5  -9   47.93    1.18   0
   6  -6 -11   10.54    0.94   0
   6  -5 -11    1.72    0.82   0
   6  -5 -10   11.85    0.86   0
   6  -4 -12   14.00    1.01   0
   6  -4 -11   95.79    1.60   0
   6  -4 -10   27.14    1.01   0
   6  -3 -11   27.41    1.13   0
   6  -3 -10   41.84    1.16   0
   0  14  -7    6.59    0.66   0
   0  15 -11    3.18    0.88   0
   0  15 -10    0.39    0.80   0
   1   9 -17   -0.16    0.93   0
   1  10  -4    5.02    0.43   0
   1  13  -7   18.01    0.79   0
   1  14 -11   16.04    1.01   0
   1  14 -10   24.15    1.07   0
   2   6  -3  481.72    1.84   0
   2   7 -17    2.27    0.97   0
   2   9 -16    2.77    0.75   0
   2  10 -15    0.42    0.91   0
   2  11 -14   21.76    1.18   0
   2  12  -8   12.38    0.78   0
   3   4 -17    2.17    0.96   0
   3   7  -5  229.81    1.62   0
   3   8 -15    1.93    0.97   0
   3   9 -14   12.60    1.07   0
   3  10 -13   10.38    1.01   0
   3  10  -8   15.31    0.79   0
   4  -4 -17    0.56    0.98   0
   4  -3 -17    0.63    1.00   0
   4   0  -4  167.21    1.18   0
   4   3 -16    1.22    0.76   0
   4   5 -15    8.09    1.03   0
   4   7 -13    4.38    0.90   0
   4   8 -12   38.66    1.29   0
   4   8 -11   17.61    1.01   0
   4   8  -9    7.79    0.79   0
   5  -8  -6   41.04    0.70   0
   5  -7 -15    5.72    1.08   0
   5  -6 -15    0.40    1.01   0
   5  -5 -15    0.75    0.96   0
   5  -4 -15    7.04    1.04   0
   5  -3 -15   23.90    1.27   0
   5  -1 -15    2.47    0.99   0
   5  -1  -6  112.71    1.20   0
   5   0  -6   13.29    0.54   0
   5   1 -14   18.74    1.14   0
   5   2 -14   17.48    1.16   0
   5   2  -7   66.20    1.09   0
   5   3 -13   -0.21    0.90   0
   5   4 -12   66.70    1.52   0
   5   5 -11    0.70    0.61   0
  -1  12 -16    3.22    1.08   0
  -1  12  -4    3.47    0.38   0
  -1  13 -15    7.58    1.04   0
  -1  14 -14    0.36    0.98   0
  -1  14  -6    6.93    0.57   0
  -1  15 -12    2.76    0.96   0
  -1  15  -8   12.51    0.81   0
   0  11 -16    2.22    0.96   0
   0  11  -4    1.73    0.38   0
   0  14 -13   11.49    1.03   0
   1   8  -3   15.55    0.43   0
   1  10 -16    0.45    0.94   0
   1  11 -15    1.17    0.97   0
   1  12 -14    6.98    1.03   0
   2   6 -17    1.26    0.92   0
   2   8 -16    3.82    0.99   0
   2  11  -7   78.19    1.19   0
   2  12 -12    1.38    0.66   0
   2  12 -11   14.67    0.98   0
   3   2  -3  624.37    2.00   0
   3   3 -17    4.92    1.03   0
   3   5  -4   26.12    0.55   0
   3   6 -16    9.79    0.85   0
   3   7 -15    0.82    0.91   0
   3   8  -6   20.24    0.71   0
   3   9  -7   24.64    0.82   0
   3  10 -12    8.90    0.96   0
   3  10  -9    0.54    0.70   0
   4   1 -16   -0.83    0.91   0
   4   2 -16    5.18    0.82   0
   4   3  -5   73.18    0.97   0
   4   4 -15    4.36    1.03   0
   4   6  -7    5.96    0.65   0
   4   7  -8   -0.60    0.62   0
   5  -7  -6   -0.43    0.39   0
   5  -6  -6    5.62    0.53   0
   5   0 -14    1.12    0.97   0
   5   1  -7   27.45    0.80   0
   5   2 -13    5.11    0.95   0
   5   3 -12   24.05    1.13   0
   5   4 -10   26.40    1.05   0
  -2  12 -16    1.37    1.13   0
  -2  14 -14    0.27    1.08   0
  -1  15 -11    2.50    0.91   0
  -1  15 -10    8.06    1.03   0
  -1  15  -9    4.75    0.80   0
   0   9 -17    8.88    1.03   0
   0  12 -15    1.02    0.99   0
   0  12  -5   54.72    0.85   0
   0  13 -14    0.63    0.71   0
   0  13  -6    9.97    0.60   0
   0  14 -12    0.48    0.85   0
   1   8 -17    0.87    0.73   0
   2   9 -15    3.63    0.99   0
   2   9  -5   22.57    0.59   0
   2  10  -6    4.76    0.56   0
   2  11 -13    2.41    0.85   0
   3   2 -17    0.41    0.97   0
   3   9 -13    2.74    0.89   0
   3  10 -11    0.89    0.60   0
   4  -1  -4   35.19    0.55   0
   4   0 -16    0.41    0.96   0
   4   3 -15    0.17    0.96   0
   4   5 -14    0.81    0.92   0
   4   7 -12    5.87    0.72   0
   4   7 -11   18.16    1.01   0
   4   7 -10    4.10    0.79   0
   4   7  -9    0.09    0.67   0
   5  -8 -14    0.26    0.96   0
   5  -7 -14    0.35    0.95   0
   5  -5  -6   15.86    0.56   0
   5  -4  -6   74.09    0.95   0
   5  -2 -14   15.92    1.14   0
   5  -1 -14   18.75    1.17   0
   5   0  -7   -0.15    0.53   0
   5   1 -13   31.04    1.26   0
   5   2 -12   -0.91    0.87   0
   5   2  -8    6.44    0.66   0
   5   3 -11   81.89    1.55   0
   5   3 -10  116.53    1.67   0
   5   3  -9    9.81    0.77   0
  -2  13 -15    0.30    1.00   0
  -1  14 -13    0.60    0.94   0
   0  13 -13    0.51    0.89   0
   0  14 -11    6.13    0.91   0
   0  14  -9   27.43    0.99   0
   1   7 -17    5.86    1.03   0
   1   9 -16    1.74    0.97   0
   1  10 -15    1.09    0.91   0
   1  12 -13    4.09    0.94   0
   2   5 -17    0.19    0.94   0
   2   5  -3  101.21    0.85   0
   2   7 -16    3.02    1.00   0
   2   7  -4   89.67    0.93   0
   2  11 -12   45.31    1.30   0
   2  11  -8    8.09    0.72   0
   3   1 -17   -0.28    0.95   0
   3   4 -16    1.66    0.94   0
   3   6 -15   22.05    1.19   0
   3   6  -5    1.77    0.47   0
   3   9 -12    4.54    0.90   0
   4  -8 -16    0.42    1.02   0
   4  -7 -16    3.25    1.00   0
   4  -6  -4   53.94    0.63   0
   4  -3  -4    2.73    0.33   0
   4  -2 -16    6.23    1.05   0
   4  -1 -16    0.03    0.92   0
   4   2 -15    6.29    1.04   0
   4   2  -5    0.42    0.31   0
   4   4 -14    2.78    0.94   0
   4   4  -6    0.95    0.37   0
   4   5 -13    0.82    0.84   0
   5  -6 -14    0.32    0.91   0
   5  -5 -14    5.10    1.02   0
   5  -4 -14    5.36    1.02   0
   5  -1 -13   31.75    1.22   0
   5  -1  -7   27.00    0.77   0
   5   0 -13   -0.01    0.89   0
   5   2 -11    5.17    0.88   0
   5   2 -10   29.75    1.05   0
   5   2  -9   -0.22    0.64   0
  -2  15 -11   -0.21    0.88   0
  -1  11 -16    0.02    0.94   0
  -1  12 -15    1.84    1.01   0
  -1  13 -14    5.95    1.03   0
  -1  14 -12    2.26    0.86   0
  -1  14  -7   26.26    0.82   0
   0   8 -17    0.62    0.94   0
   0  12 -14    2.63    0.97   0
   1   9  -4   18.68    0.46   0
   1  11 -14    4.49    0.73   0
   1  12 -12    2.12    0.86   0
   2   6 -16    9.17    1.04   0
   2   8 -15    0.79    0.94   0
   2   9 -14    1.07    0.92   0
   2  10 -13    4.77    0.92   0
   2  10  -7   29.32    0.84   0
   2  11 -11    8.64    0.86   0
   2  11 -10    2.20    0.76   0
   2  11  -9   20.88    0.90   0
   3  -1 -17   -0.24    0.91   0
   3   0 -17   -0.50    0.96   0
   3   3 -16    1.03    0.97   0
   3   7 -14    3.50    0.72   0
   3   7  -6    3.08    0.52   0
   3   8 -13    1.49    0.64   0
   3   8  -7   54.72    0.95   0
   3   9 -11    6.69    0.68   0
   3   9 -10    4.43    0.78   0
   3   9  -9   16.62    0.73   0
   4  -6 -16    0.64    0.97   0
   4  -5 -16    0.78    1.02   0
   4  -5  -4   27.44    0.49   0
   4  -4 -16   -0.17    0.95   0
   4  -4  -4    0.48    0.30   0
   4   1 -15    3.95    1.02   0
   4   1  -5    0.49    0.42   0
   4   3 -14    0.13    0.92   0
   4   3  -6  125.70    1.28   0
   5  -8 -13    3.83    0.93   0
   5  -8  -7    0.19    0.45   0
   5  -7 -13    1.49    0.89   0
   5  -7  -7    0.31    0.53   0
   5  -2 -13    5.81    0.98   0
   5  -2  -7   65.06    1.02   0
   5   0 -12    5.43    0.94   0
   5   0  -8   68.21    1.13   0
   5   1 -11    9.96    0.91   0
   5   1 -10    4.61    0.77   0
   5   1  -9   21.93    0.88   0
  -2  11 -16    0.25    1.00   0
  -2  15 -10    2.84    0.86   0
  -1   9 -17    1.01    0.95   0
  -1  14  -8    2.47    0.67   0
   0  13 -12   -0.30    0.83   0
   1   6 -17    3.64    1.00   0
   1   8 -16   12.45    1.08   0
   1  10  -5    4.09    0.38   0
   1  11 -13    7.76    0.93   0
   1  12 -11   -0.75    0.77   0
   2   8  -5  162.51    1.33   0
   2   9  -6    5.28    0.54   0
   2  10 -12   -0.19    0.82   0
   3  -3 -17    4.36    0.98   0
   3  -2 -17   -0.08    0.97   0
   3   0  -3   -0.18    0.25   0
   3   2 -16    5.40    1.02   0
   3   5  -5   14.83    0.57   0
   3   6 -14    0.21    0.85   0
   3   7 -13   25.59    1.14   0
   3   8 -12    1.29    0.82   0
   3   8  -8   33.02    0.92   0
   4  -1 -15    3.36    0.96   0
   4   0 -15   -1.07    0.90   0
   4   2 -14   -0.81    0.85   0
   4   4 -13    0.74    0.85   0
   4   4  -7  102.59    1.27   0
   4   5 -12   18.64    0.91   0
   4   5 -11    1.32    0.79   0
   5  -9 -12    0.25    0.84   0
   5  -9  -8   -0.35    0.52   0
   5  -6 -13    3.23    0.88   0
   5  -6  -7   60.37    0.92   0
   5  -5 -13    2.70    0.94   0
   5  -5  -7    5.18    0.53   0
   5  -4 -13   27.24    1.15   0
   5  -4  -7   36.72    0.80   0
   5  -2 -12    0.66    0.83   0
   5  -1 -12   20.98    1.09   0
   5  -1  -8   24.57    0.81   0
   5   0 -11   -1.00    0.78   0
   5   0  -9   -0.78    0.62   0
  -3  11 -16    6.63    1.03   0
  -2  12 -15    0.43    0.98   0
  -2  13 -14    0.71    0.92   0
  -1  13 -13   -0.17    0.89   0
  -1  14 -11   25.47    1.07   0
  -1  14  -9   24.28    0.94   0
   0   7 -17    6.40    1.04   0
   0   9 -16    0.11    0.92   0
   0  10 -15    1.97    0.94   0
   0  10  -4   17.31    0.50   0
   0  11  -5    1.54    0.42   0
   0  12 -13    1.91    0.92   0
   0  13 -11   63.23    1.39   0
   0  13  -9    3.91    0.73   0
   1   5 -17   -0.17    0.92   0
   1   7 -16    0.26    0.91   0
   1   9 -15    0.21    0.67   0
   1  10 -14   -0.79    0.86   0
   1  12 -10    6.82    0.79   0
   2   2 -17    1.63    0.94   0
   2   5 -16    5.11    1.02   0
   2   7 -15    0.28    0.70   0
   2   8 -14   24.94    1.22   0
   2   9 -13   17.59    1.05   0
   2  10 -11   16.24    0.97   0
   2  10  -9    2.36    0.67   0
   2  10  -8    4.86    0.63   0
   3  -6 -17    4.96    1.04   0
   3  -5 -17    5.08    1.05   0
   3   1 -16    0.99    0.99   0
   3   3  -4  942.07    2.67   0
   3   4 -15    0.40    0.90   0
   3   8 -11   18.69    0.83   0
   3   8 -10   11.37    0.85   0
   3   8  -9    3.46    0.69   0
   4  -9 -15    0.98    1.00   0
   4  -8 -15    4.17    1.05   0
   4  -3 -15   -0.63    0.91   0
   4  -2 -15    7.06    1.04   0
   4   0  -5   -0.04    0.27   0
   4   1 -14    2.26    0.95   0
   4   3 -13    4.53    0.91   0
   4   4 -12   19.50    1.06   0
   5  -9 -11    0.96    0.80   0
   5  -9  -9    0.54    0.70   0
   5  -8 -12    2.46    0.82   0
   5  -8  -8    3.51    0.56   0
   5  -6 -12    0.82    0.83   0
   5  -3 -12   23.67    1.11   0
   5  -3  -8   18.26    0.74   0
   5  -2  -8    6.03    0.61   0
   5  -1 -10    5.67    0.78   0
  -3  12 -15    0.34    1.01   0
  -2  14 -12    0.14    0.83   0
  -2  14  -7   27.46    0.81   0
  -1  11 -15    0.95    0.93   0
  -1  11  -4   70.54    0.78   0
  -1  12 -14    1.07    0.91   0
   1   8 -15    9.17    1.01   0
   1  11 -12    3.12    0.84   0
   1  11  -7    2.01    0.39   0
   2   1 -17    0.83    0.93   0
   2   4 -16    4.15    1.04   0
   2   6 -15   -0.20    0.90   0
   2   9 -12   49.77    1.32   0
   2   9  -7  220.52    1.76   0
   2  10 -10    0.77    0.52   0
   3   0 -16   -0.64    0.94   0
   3   3 -15    0.08    0.90   0
   3   6 -13    4.49    0.90   0
   3   7 -12   47.78    1.20   0
   3   7  -8   29.79    0.93   0
   4  -7 -15    0.70    0.93   0
   4  -6 -15    3.38    1.02   0
   4  -5 -15    7.67    1.08   0
   4   0 -14   33.10    1.27   0
   4   2 -13   32.16    1.20   0
   4   3 -12   65.55    1.46   0
   4   3  -7  250.61    1.84   0
   4   4  -9   13.79    0.79   0
   4   4  -8    0.22    0.43   0
   5  -8 -10    5.55    0.72   0
   5  -8  -9   -0.03    0.59   0
   5  -7  -8    1.20    0.53   0
   5  -6  -8    9.35    0.64   0
   5  -5  -8    4.98    0.59   0
   5  -3  -9   10.16    0.72   0
   5  -2 -10   30.99    1.00   0
   5  -2  -9    0.48    0.45   0
  -2   8 -17    1.53    0.96   0
  -2  10 -16    0.85    0.95   0
  -2  11 -15    0.63    1.10   0
  -2  13 -13    0.45    0.92   0
  -2  14 -11   -0.17    0.84   0
  -2  14  -8    2.74    0.66   0
  -1  13 -12    0.89    0.80   0
  -1  13  -7    3.66    0.58   0
   0   6 -17   11.17    1.12   0
   0   8 -16    0.96    0.93   0
   0  12  -7   78.10    1.13   0
   1   0 -18    1.09    0.97   0
   1   4 -17    4.02    0.97   0
   1   6 -16   14.02    1.13   0
   1   8  -4   71.53    0.77   0
   1   9  -5   14.97    0.55   0
   1  10 -13   22.44    1.09   0
   1  10  -6   55.76    0.91   0
   1  11 -11    0.79    0.77   0
   1  11 -10   64.04    1.28   0
   1  11  -8   14.57    0.74   0
   2   0 -17   -0.26    0.96   0
   2   7 -14    2.34    0.87   0
   2   7  -5    0.53    0.42   0
   2   8 -13    0.62    0.83   0
   2   9 -11    3.44    0.79   0
   2   9  -8    6.27    0.63   0
   3  -2 -16    6.15    0.99   0
   3  -1 -16    0.60    0.93   0
   3   2 -15    1.85    0.91   0
   3   2  -4  857.18    2.49   0
   3   6 -12    4.29    0.85   0
   3   7 -11   13.66    0.77   0
   3   7 -10    5.47    0.78   0
   3   7  -9   16.15    0.81   0
   4 -10 -14    1.31    0.82   0
   4  -9  -5    0.67    0.31   0
   4  -2 -14   -0.65    0.85   0
   4  -2  -5    0.68    0.37   0
   4  -1 -14    2.00    0.92   0
   4   1 -13    0.68    0.86   0
   4   1  -6    7.27    0.44   0
   4   2 -12  183.06    2.14   0
   4   2  -7  145.47    1.41   0
   5  -7 -10   -0.33    0.67   0
   5  -7  -9    0.44    0.58   0
   5  -6 -10    6.50    0.74   0
   5  -6  -9    1.14    0.61   0
   5  -5 -10    7.35    0.76   0
   5  -5  -9   49.04    1.03   0
  -3  10 -16   19.98    1.23   0
  -3  13 -13    4.57    1.07   0
  -2  12 -14    7.56    0.98   0
  -2  14  -9    8.72    0.80   0
  -1   7 -17    2.38    0.80   0
  -1  10 -15    0.66    0.94   0
  -1  11 -14    2.57    0.94   0
  -1  12 -13    1.31    0.88   0
  -1  13  -8   25.41    0.83   0
   0   5 -17    0.43    0.92   0
   0   9 -15    0.14    0.90   0
   0  10 -14    2.06    0.92   0
   0  12  -8    8.14    0.67   0
   1   3 -17    3.74    1.02   0
   1   6  -3  358.47    1.45   0
   1   7 -15   -0.25    0.91   0
   1  10 -12    9.62    0.90   0
   2  -1 -17    0.58    0.98   0
   2   5 -15    1.42    0.88   0
   2   8 -12    2.54    0.81   0
   2   9 -10    6.18    0.76   0
   2   9  -9    3.49    0.67   0
   3  -9 -16    0.08    0.95   0
   3  -8 -16    7.09    1.08   0
   3  -7 -16    0.41    0.95   0
   3  -6 -16   10.42    1.05   0
   3  -4 -16    0.93    0.98   0
   3  -3 -16    0.54    0.98   0
   3   1 -15    1.58    0.96   0
   3   3 -14    0.92    0.88   0
   3   5  -6    1.95    0.39   0
   4  -9 -14   -0.06    0.93   0
   4  -8 -14   10.80    1.05   0
   4  -7 -14   10.73    1.01   0
   4  -6 -14    3.36    0.90   0
   4  -4 -14    1.03    0.94   0
   4  -3 -14    0.29    0.88   0
   4  -3  -5   72.39    0.82   0
   4   0  -6   81.82    1.00   0
  -3  11 -15    1.84    1.01   0
  -3  12 -14    0.94    0.98   0
  -2   9 -16    0.70    0.98   0
  -2  13 -12   30.10    1.16   0
  -1   6 -17    0.08    0.91   0
  -1   8 -16   -0.19    0.96   0
  -1  12  -6   12.69    0.57   0
  -1  13 -10    2.14    0.75   0
  -1  13  -9   21.37    0.88   0
   0   7 -16    1.45    0.76   0
   0  11  -6   75.05    1.00   0
   0  12 -10   12.89    0.71   0
   0  12  -9    0.47    0.64   0
   1   5 -16    0.53    0.93   0
   1   8 -14    2.98    0.92   0
   1   9 -13   30.03    1.17   0
   1  10  -7   23.69    0.73   0
   2  -4 -17   -0.75    0.94   0
   2  -3 -17    4.85    1.03   0
   2  -2 -17    2.70    0.81   0
   2   2 -16    3.01    0.96   0
   2   3  -3  841.11    2.16   0
   2   4 -15    1.06    0.90   0
   2   6 -14    0.10    0.61   0
   2   7 -13    2.35    0.85   0
   2   8  -7    1.68    0.52   0
   3   0 -15   -0.21    0.92   0
   3   1  -4  349.09    1.57   0
   3   2 -14    0.68    0.82   0
   3   5 -12    5.92    0.89   0
   3   6 -10   45.36    1.13   0
   3   6  -9   16.84    0.80   0
   4  -8  -5    1.06    0.30   0
   4  -7  -5    1.47    0.37   0
   4  -6  -5    5.65    0.43   0
   4  -5  -5   21.28    0.50   0
   4  -2 -13   31.40    1.17   0
   4  -1 -13    1.46    0.87   0
   4  -1  -6    8.49    0.51   0
   4   1 -12   12.50    0.79   0
   4   1  -7    2.66    0.52   0
   4   2 -10  252.59    2.21   0
   4   2  -9   11.72    0.75   0
   4   2  -8   24.52    0.70   0
  -3   9 -16    7.74    1.01   0
  -2  10 -15   -0.33    0.96   0
  -2  11 -14   -0.41    0.88   0
  -2  12 -13    0.91    0.89   0
  -2  12  -5  129.31    1.13   0
  -2  13 -11   38.33    1.15   0
  -1  12 -12    8.79    0.88   0
   0   4 -17   -1.14    0.96   0
   0   6 -16    4.82    1.03   0
   0   8 -15    0.13    0.90   0
   0  10 -13    0.63    0.85   0
   1   1 -17    1.32    0.97   0
   1   4 -16    0.55    0.96   0
   1   6 -15   17.33    1.14   0
   1   9  -6    1.39    0.46   0
   1  10 -10    1.17    0.69   0
   1  10  -9    0.14    0.60   0
   1  10  -8  158.34    1.58   0
   2  -8 -17   -0.32    0.95   0
   2  -7 -17    3.04    1.02   0
   2  -5 -17    0.38    0.97   0
   2   1 -16    5.92    0.96   0
   2   5 -14    6.28    0.91   0
   2   7 -12    0.36    0.76   0
   2   7  -6   85.58    1.05   0
   2   8 -10    2.73    0.70   0
   2   8  -9    1.63    0.59   0
   2   8  -8    0.76    0.56   0
   3  -2 -15    1.98    0.89   0
   3  -1 -15    1.13    0.88   0
   3   3 -13   12.97    1.00   0
   3   5  -7   15.63    0.56   0
   4 -10 -13    0.36    0.89   0
   4  -9 -13    7.24    0.96   0
   4  -4 -13    1.07    0.81   0
   4  -3 -13    5.63    0.92   0
   4  -1 -12   12.49    0.94   0
   4   1 -11   12.69    0.90   0
   4   1 -10    0.75    0.70   0
  -4   9 -16    1.76    1.01   0
  -3  13 -12   16.51    1.03   0
  -2   6 -17   -0.57    0.92   0
  -2   8 -16    6.18    1.06   0
  -2  11  -4    1.69    0.37   0
  -2  13 -10    5.37    0.77   0
  -2  13  -7   23.84    0.75   0
  -1   5 -17    4.86    1.03   0
  -1   7 -16    3.79    0.99   0
  -1  11 -13   -0.05    0.63   0
  -1  12 -11    1.04    0.79   0
   0   3 -17    1.74    0.99   0
   1   0 -17   -0.01    0.96   0
   1   3 -16    8.35    0.99   0
   1   7  -4    0.10    0.22   0
   1   8 -13    0.85    0.82   0
   1   8  -5   17.02    0.54   0
   1   9 -12    7.31    0.70   0
   2  -1 -16    5.62    1.01   0
   2   0 -16    5.37    1.00   0
   2   6 -13   65.66    1.37   0
   3 -10 -15    0.22    0.95   0
   3  -9 -15   -0.29    0.94   0
   3  -4 -15    1.19    0.91   0
   3  -3 -15    0.50    0.95   0
   3   0  -4 1570.96    3.18   0
   3   1 -14    3.34    0.67   0
   3   2  -5   93.30    0.95   0
   3   5 -10    3.56    0.75   0
   3   5  -9   -0.17    0.60   0
   3   5  -8    0.18    0.38   0
   4  -8 -13    6.63    0.89   0
   4  -6 -13   -0.30    0.83   0
   4  -2  -6  459.01    2.07   0
   4   0 -11   -0.80    0.71   0
   4   0  -8   42.35    0.91   0
   4   1  -9    3.42    0.47   0
  -4  10 -15   -0.27    1.08   0
  -3  10 -15    1.71    0.93   0
  -3  11 -14    5.45    1.01   0
  -3  12 -13    3.27    0.94   0
  -3  13 -11    2.85    0.79   0
  -2   9 -15    3.68    0.96   0
  -2  12 -12   13.57    0.97   0
  -2  13  -9   -0.38    0.66   0
  -2  13  -8   91.13    1.27   0
  -1   8 -15    1.92    0.93   0
  -1  10  -4    3.20    0.34   0
  -1  12 -10   20.07    0.92   0
  -1  12  -8    0.35    0.57   0
   0   2 -17   11.45    1.08   0
   0   5 -16    3.18    0.98   0
   0   7 -15    1.92    0.73   0
   0   8 -14    0.48    0.85   0
   0   9 -13    2.91    0.84   0
   0  10 -12   15.17    0.98   0
   1  -1 -17    1.36    1.00   0
   1   5 -15    1.78    0.69   0
   1   9  -7   38.65    0.83   0
   2 -11 -16    0.23    0.99   0
   2  -2 -16    3.58    1.02   0
   2   2 -15    5.77    0.75   0
   2   4 -14    3.00    0.66   0
   2   4  -4   20.76    0.48   0
   2   5 -13   10.04    0.93   0
   2   6 -12    1.10    0.78   0
   2   7  -7   48.25    0.90   0
   3  -8 -15    0.56    0.93   0
   3  -7 -15   -0.08    0.98   0
   3  -5 -15    1.34    0.93   0
   3  -1 -14    3.56    0.89   0
   3   0 -14   34.18    1.08   0
   3   2 -13    0.97    0.60   0
   3   3 -12   -0.32    0.78   0
   3   3  -6   75.19    0.96   0
   4 -10 -12    1.98    0.83   0
   4  -9 -12   16.47    0.94   0
   4  -4 -12   19.94    1.02   0
   4  -3  -6  129.33    1.14   0
   4  -1 -11   12.32    0.89   0
   4  -1  -7    1.67    0.37   0
   4   0 -10   36.79    0.91   0
   4   0  -9    1.33    0.58   0
  -3   6 -17    1.98    0.98   0
  -3   8 -16    5.17    1.01   0
  -2   5 -17    0.74    0.96   0
  -2  10 -14    2.23    0.93   0
  -2  11 -13   27.48    1.17   0
  -1   4 -17    2.67    0.77   0
  -1   6 -16    5.93    1.03   0
  -1   9 -14   16.10    1.08   0
  -1  11 -12    3.87    0.66   0
  -1  12  -9    2.18    0.49   0
   0   4 -16   18.23    1.17   0
   0   6 -15    3.36    0.92   0
   1  -3 -17    4.32    1.03   0
   1  -2 -17    0.79    0.95   0
   1   4 -15    0.52    0.89   0
   1   6 -14    7.18    0.75   0
   1   7 -13   77.52    1.55   0
   1   8 -12    4.16    0.83   0
   1   9 -10    6.83    0.74   0
   1   9  -9    2.02    0.61   0
   1   9  -8   38.09    0.88   0
   2 -10 -16    3.25    1.03   0
   2  -9 -16    2.27    0.99   0
   2  -4 -16    3.04    1.03   0
   2  -3 -16    0.16    0.93   0
   2   1 -15    4.04    0.94   0
   2   5  -5   16.31    0.53   0
   2   6  -6  205.43    1.50   0
   2   7 -10   16.92    0.71   0
   2   7  -9    2.67    0.62   0
   2   7  -8    7.95    0.50   0
   3 -11 -14    1.66    1.06   0
   3  -2 -14    0.49    0.84   0
   3  -1  -4  341.90    1.47   0
   3   2 -12   82.76    1.52   0
   3   3 -11    1.72    0.75   0
   4  -9  -6   14.06    0.47   0
   4  -8 -12   40.49    1.16   0
   4  -7 -12    5.55    0.86   0
   4  -7  -6   18.31    0.55   0
   4  -6 -12   26.08    1.06   0
   4  -5  -6   15.56    0.52   0
   4  -3 -11   74.07    1.37   0
   4  -2 -11  266.47    2.26   0
   4  -2 -10  252.01    2.11   0
   4  -1  -9    2.66    0.61   0
   4  -1  -8   84.46    1.09   0
  -3   9 -15    1.62    0.99   0
  -3  12 -12    1.44    0.85   0
  -3  13  -9   39.20    1.09   0
  -2  12 -11   11.19    0.89   0
  -2  12  -6   11.82    0.56   0
  -1   3 -17    0.77    0.96   0
  -1   7 -15    0.55    0.90   0
  -1  11 -11    7.83    0.85   0
  -1  11  -6   38.35    0.75   0
   0   1 -17    5.21    0.82   0
   0   7 -14    7.65    0.92   0
   0   9 -12   82.67    1.49   0
   1  -9 -17   -0.03    1.00   0
   1  -8 -17    1.46    0.99   0
   1  -6 -17    3.58    0.98   0
   1  -5 -17    1.00    1.00   0
   1  -4 -17    3.87    0.99   0
   1   1 -16    4.09    0.98   0
   1   5 -14   11.34    1.00   0
   1   8  -6   42.51    0.78   0
   2  -8 -16    2.78    0.99   0
   2  -7 -16    3.96    1.04   0
   2  -5 -16    5.82    0.84   0
   2   0 -15    0.35    0.89   0
   2   2 -14    5.23    0.90   0
   2   4 -13   39.54    1.23   0
   2   5 -12   36.54    1.16   0
   2   6 -11    2.61    0.56   0
   2   6  -7    1.55    0.51   0
   3 -10 -14    3.48    0.95   0
   3  -4 -14   -0.33    0.85   0
   3  -3 -14    0.20    0.82   0
   3   0 -13   -0.68    0.78   0
   3   1  -5  342.56    1.65   0
   3   2  -6  156.53    1.29   0
   3   3 -10    0.75    0.65   0
   3   3  -7    4.57    0.56   0
   4 -10  -7   25.35    0.67   0
   4  -8 -11   15.78    0.86   0
   4  -4 -11    0.81    0.74   0
   4  -4  -7   94.69    1.06   0
   4  -3  -7  246.74    1.66   0
  -4   9 -15    3.50    0.99   0
  -3   7 -16   12.85    1.10   0
  -3  10 -14   12.87    1.08   0
  -3  11 -13    4.05    0.95   0
  -2   4 -17    7.86    1.00   0
  -2   6 -16   14.45    1.14   0
  -2  11 -12    1.59    0.82   0
  -2  12 -10    9.22    0.80   0
  -2  12  -7    1.47    0.58   0
  -1   2 -17    1.01    0.93   0
  -1   5 -16    5.27    0.99   0
  -1   8 -14    0.51    0.86   0
  -1  11 -10    8.85    0.78   0
   0   3 -16    3.70    1.03   0
   0   5 -15    1.77    0.92   0
   0   8 -13    6.04    0.84   0
   0   8  -4   29.78    0.53   0
   0  10  -9    7.12    0.65   0
   0  10  -8   65.30    1.06   0
   1   0 -16    1.63    0.93   0
   1   3 -15    0.41    0.66   0
   1   6 -13    1.29    0.81   0
   1   6  -4   15.43    0.43   0
   1   7 -12   36.20    1.14   0
   1   8 -10   11.03    0.76   0
   1   8  -7    5.28    0.52   0
   2  -2 -15    5.66    0.95   0
   2  -1 -15    3.49    0.94   0
   2   3  -4    1.78    0.32   0
   2   6 -10    4.98    0.54   0
   2   6  -9    8.75    0.68   0
   2   6  -8   44.81    0.94   0
   3  -9 -14   12.91    1.02   0
   3  -7 -14    4.29    0.94   0
   3  -5 -14    0.26    0.84   0
   3  -2  -4  867.83    2.25   0
   3  -1 -13    1.33    0.79   0
   3   1 -12    2.98    0.61   0
   3   2 -11   97.43    1.50   0
   3   3  -9   28.08    0.87   0
   3   3  -8    1.24    0.41   0
   4 -11  -9    0.76    0.50   0
   4 -10 -10    0.27    0.64   0
   4 -10  -8    2.12    0.58   0
   4  -9 -10    2.22    0.74   0
   4  -9  -7    1.37    0.41   0
   4  -8  -7   34.99    0.74   0
   4  -7 -11   17.90    0.87   0
   4  -6  -7    5.89    0.53   0
   4  -4  -9   12.92    0.69   0
   4  -4  -8    0.02    0.50   0
   4  -3  -8  600.19    2.70   0
  -4   7 -16   12.22    1.09   0
  -4  10 -14    9.15    1.05   0
  -4  11 -13    6.87    0.97   0
  -3   4 -17   14.63    1.07   0
  -3  12 -11    3.77    0.82   0
  -2   9 -14    2.78    0.73   0
  -2  10 -13   20.18    1.06   0
  -2  11  -5    8.61    0.50   0
  -2  12  -9    0.21    0.63   0
  -2  12  -8    0.29    0.56   0
  -1   6 -15    0.95    0.90   0
  -1   9 -13   12.74    0.96   0
  -1  10  -5   75.55    0.86   0
  -1  11  -9    2.17    0.62   0
  -1  11  -8    0.22    0.54   0
  -1  11  -7    2.56    0.50   0
   0  -2 -17   13.00    1.11   0
   0  -1 -17    4.81    0.83   0
   0   2 -16    0.35    0.95   0
   1  -2 -16    2.53    0.97   0
   1  -1 -16    2.84    0.95   0
   1   4 -14   21.01    1.11   0
   1   8  -9    0.23    0.57   0
   1   8  -8   25.70    0.76   0
   2 -12 -15    0.27    0.99   0
   2 -11 -15    4.25    1.15   0
   2  -3 -15    4.70    0.98   0
   2   1 -14    1.99    0.64   0
   2   4 -12    3.18    0.77   0
   2   4  -5   88.54    0.91   0
   2   5 -11   11.51    0.68   0
   2   5  -6   40.24    0.70   0
   3 -12 -13    7.75    0.97   0
   3  -3 -13   12.24    0.96   0
   3  -2 -13    0.13    0.59   0
   3   0 -12   43.68    1.19   0
   3   1 -11    2.34    0.72   0
   3   1  -6  914.14    2.91   0
   3   2 -10    6.23    0.70   0
   3   2  -9  567.68    2.89   0
   3   2  -7  548.19    2.48   0
   4  -9  -9    0.78    0.55   0
   4  -9  -8    7.65    0.56   0
   4  -8 -10   -0.12    0.63   0
   4  -8  -9    6.95    0.70   0
   4  -7 -10    5.00    0.68   0
   4  -7  -9   -0.43    0.63   0
   4  -7  -8   -0.29    0.54   0
   4  -7  -7    0.74    0.41   0
   4  -6 -10    0.24    0.62   0
   4  -6  -9    4.16    0.59   0
   4  -6  -8    2.16    0.50   0
  -3   8 -15    1.00    0.73   0
  -3   9 -14    1.15    0.90   0
  -3  11 -12    2.12    0.85   0
  -2   5 -16    1.23    0.96   0
  -2   7 -15   -0.09    0.94   0
  -2  11 -11    1.90    0.78   0
  -1   1 -17    0.34    0.74   0
  -1   7 -14   -0.18    0.86   0
   0  -3 -17    2.16    1.01   0
   0   1 -16   -0.10    0.91   0
   0   7 -13   11.65    0.93   0
   0   8 -12    5.04    0.81   0
   0   9 -10    0.42    0.63   0
   0   9  -6  206.45    1.47   0
   1 -12 -16    0.49    1.05   0
   1  -3 -16   10.55    1.14   0
   1   3 -14    0.60    0.82   0
   1   5 -13   10.12    0.90   0
   1   6 -12   70.01    1.40   0
   1   7 -11   -0.04    0.50   0
   1   7  -6    8.84    0.50   0
   2 -10 -15    0.96    0.98   0
   2  -9 -15    4.92    1.03   0
   2  -8 -15   -0.19    0.90   0
   2  -6 -15   -0.10    0.90   0
   2  -4 -15    0.45    0.88   0
   2   0 -14   16.22    0.88   0
   2   2 -13   16.07    0.98   0
   2   4 -11   34.95    1.04   0
   2   5  -9   18.16    0.74   0
   2   5  -7  187.63    1.51   0
   3 -11 -13   13.63    1.02   0
   3 -10 -13   11.30    0.99   0
   3  -5 -13    4.49    0.87   0
   3  -4 -13    0.58    0.83   0
   3  -3  -4  958.11    2.31   0
   3  -1 -12    2.91    0.78   0
   3   0 -11   -0.20    0.68   0
   3   1 -10   91.83    1.36   0
   3   2  -8  303.29    1.97   0
  -5   8 -15    0.18    0.96   0
  -4   6 -16    2.22    0.99   0
  -4   8 -15   13.06    1.09   0
  -4  12 -11    0.51    0.77   0
  -3   3 -17    5.91    1.01   0
  -3  10 -13    0.94    0.88   0
  -3  12 -10   10.51    0.79   0
  -2   2 -17    3.14    0.94   0
  -2   9 -13   11.93    0.98   0
  -2  10 -12    1.19    0.81   0
  -2  10  -4  301.00    1.41   0
  -1   3 -16    4.82    1.04   0
  -1   5 -15   23.88    1.21   0
  -1   8 -13   19.24    1.04   0
  -1   9 -12  103.84    1.63   0
   0  -9 -17    8.36    1.05   0
   0  -7 -17    4.71    1.03   0
   0  -5 -17    0.32    1.02   0
   0  -4 -17   -0.24    0.74   0
   0   3 -15    1.38    0.91   0
   0   5 -14   14.35    1.04   0
   0   9  -9    0.27    0.56   0
   0   9  -8    0.48    0.50   0
   0   9  -7   41.95    0.81   0
   1 -11 -16    4.20    1.05   0
   1 -10 -16    0.35    1.00   0
   1  -6 -16   14.56    1.12   0
   1  -5 -16    0.49    1.01   0
   1  -4 -16    1.44    0.96   0
   1   0 -15   -0.63    0.89   0
   1   4 -13    0.40    0.76   0
   2  -2 -14    6.56    0.89   0
   2  -1 -14    1.75    0.66   0
   2   1 -13   26.35    1.09   0
   2   5  -8   88.89    1.12   0
   3  -9 -13    2.33    0.84   0
   3  -8 -13    0.99    0.84   0
   3  -6 -13    4.78    0.88   0
   3  -4  -4  210.75    1.09   0
   3  -3 -12    1.17    0.75   0
   3  -1  -5  328.86    1.55   0
   3   0  -6  977.35    2.96   0
   3   1  -7   36.91    0.78   0
  -5   6 -16    0.14    0.94   0
  -5   9 -14    1.11    0.91   0
  -4   9 -14   19.67    1.16   0
  -4  10 -13   -0.05    0.90   0
  -4  11 -12    7.63    0.95   0
  -3   5 -16    0.12    0.95   0
  -3   7 -15    5.34    1.03   0
  -3  11 -11    0.62    0.72   0
  -3  12  -9    2.03    0.66   0
  -3  12  -8   19.62    0.76   0
  -3  12  -7    1.07    0.52   0
  -2   1 -17    1.62    0.97   0
  -2   4 -16    5.33    1.00   0
  -2   6 -15    4.67    1.01   0
  -2  11 -10   28.79    0.94   0
  -2  11  -6   77.54    0.96   0
  -1  -2 -17    0.42    0.94   0
  -1   2 -16    4.11    1.03   0
  -1   6 -14    4.97    0.92   0
   0  -1 -16    0.02    0.92   0
   0   6 -13    1.63    0.81   0
   0   7 -12   19.76    0.97   0
   0   8 -11    0.11    0.50   0
   1  -9 -16    1.55    0.98   0
   1  -7 -16   -0.01    0.95   0
   1  -1 -15    4.99    0.96   0
   1   2 -14    0.39    0.84   0
   1   5 -12   14.74    0.92   0
   1   5  -4    8.51    0.35   0
   1   6 -11   28.24    0.86   0
   1   6  -5   72.82    0.79   0
   1   7  -9   23.56    0.70   0
   1   7  -8    0.46    0.51   0
   2 -13 -14    0.14    0.86   0
   2  -3 -14    2.15    0.88   0
   2   0 -13   -0.19    0.79   0
   2   3  -5  250.30    1.42   0
   2   4 -10    6.39    0.55   0
   3 -12 -12    1.29    0.82   0
   3 -11 -12    0.30    0.90   0
   3  -2  -5   93.05    0.86   0
   3  -1 -11    2.71    0.54   0
  -4   5 -16    5.80    1.03   0
  -4   7 -15    4.28    1.00   0
  -3   2 -17    0.16    0.71   0
  -3   8 -14   31.29    1.25   0
  -3  10 -12    0.37    0.79   0
  -2   0 -17    0.41    0.96   0
  -2   3 -16    7.02    1.01   0
  -2   7 -14    1.08    0.89   0
  -2  10 -11   19.53    0.93   0
  -2  11  -9    2.98    0.62   0
  -2  11  -8    2.05    0.56   0
  -2  11  -7    3.48    0.51   0
  -1  -3 -17    0.08    0.97   0
  -1   4 -15    0.04    0.93   0
  -1   7 -13   10.55    0.92   0
  -1   8 -12   52.14    1.26   0
  -1  10  -8    2.85    0.56   0
   0  -2 -16    0.32    0.96   0
   0   2 -15   16.83    0.93   0
   0   4 -14    9.57    0.96   0
   0   7  -4   24.29    0.47   0
   1  -2 -15    0.54    0.90   0
   1   3 -13   15.99    0.98   0
   1   6 -10    1.87    0.63   0
   2 -12 -14    1.72    0.92   0
   2 -11 -14   22.96    1.17   0
   2  -5 -14    6.72    0.95   0
   2  -4 -14    2.87    0.88   0
   2  -1 -13   29.22    1.12   0
   2   4  -9   30.06    0.78   0
   2   4  -8   28.90    0.77   0
   2   4  -7    4.48    0.39   0
   3 -10 -12    9.94    0.89   0
   3  -9 -12    3.94    0.82   0
   3  -8 -12    0.47    0.78   0
   3  -6 -12    4.74    0.83   0
   3  -5 -12    6.25    0.80   0
   3  -2 -11   96.90    1.38   0
   3   0  -9   -0.29    0.41   0
   3   0  -8   72.97    1.05   0
  -5   5 -16    0.82    0.97   0
  -5   7 -15    2.02    0.98   0
  -4   2 -17    0.27    0.90   0
  -4  11 -11  118.04    1.65   0
  -3   1 -17    9.69    1.06   0
  -3   4 -16   20.88    1.15   0
  -3  11 -10    0.48    0.68   0
  -3  11  -5   35.87    0.68   0
  -2  -1 -17    1.71    0.97   0
  -2   5 -15    0.70    0.91   0
  -2   9 -12    6.59    0.86   0
  -1  -5 -17    4.89    0.99   0
  -1  -4 -17    2.50    1.02   0
  -1   1 -16    1.32    0.73   0
  -1   3 -15   -0.35    0.88   0
  -1   5 -14   14.83    1.03   0
  -1   9  -5  329.32    1.63   0
   0 -13 -16    0.83    1.05   0
   0  -3 -16    4.51    1.04   0
   0   1 -15    5.13    0.99   0
   0   3 -14    4.79    0.89   0
   0   5 -13    4.01    0.82   0
   0   6 -12   44.70    1.19   0
   0   7 -11   18.58    0.88   0
   0   8  -9   95.35    1.28   0
   0   8  -6    4.91    0.45   0
   1 -13 -15    6.61    1.11   0
   1  -4 -15   -0.17    0.88   0
   1  -3 -15    0.15    0.89   0
   1   0 -14   10.61    0.97   0
   1   4 -12    2.73    0.74   0
   1   5 -11    6.34    0.73   0
   1   6  -9    6.69    0.61   0
   1   6  -6   60.72    0.80   0
   2 -10 -14    0.12    0.89   0
   2  -9 -14    0.18    0.93   0
   2  -7 -14    2.48    0.94   0
   2  -6 -14    0.93    0.85   0
   2  -2 -13   16.20    0.98   0
   2   3  -6  138.24    1.18   0
   3  -4 -11    2.63    0.71   0
   3  -3  -5   21.27    0.48   0
   3  -2 -10    7.19    0.69   0
   3  -1  -8   44.47    0.87   0
   3  -1  -7   37.27    0.76   0
  -5   8 -14    3.56    0.97   0
  -4   1 -17    5.39    0.99   0
  -4   6 -15    0.27    0.96   0
  -4   9 -13   12.38    1.02   0
  -4  10 -12  103.57    1.65   0
  -3   0 -17   -0.36    0.92   0
  -3   3 -16    5.12    0.98   0
  -2  -2 -17    2.56    0.99   0
  -2   2 -16    6.87    1.03   0
  -2   6 -14   -0.07    0.88   0
  -2  10 -10    0.61    0.65   0
  -1  -9 -17    2.03    1.03   0
  -1  -8 -17    7.05    1.09   0
  -1  -7 -17    3.06    1.01   0
  -1  -6 -17   -0.08    0.95   0
  -1   0 -16    1.51    0.95   0
  -1   6 -13   23.65    1.07   0
   0 -11 -16    2.68    0.99   0
   0  -5 -16    2.17    1.02   0
   0  -4 -16   18.71    1.17   0
   0   8  -7   57.11    0.83   0
   1 -11 -15    0.85    1.00   0
   1 -10 -15    1.46    0.97   0
   1  -6 -15   17.83    1.16   0
   1  -5 -15    1.91    0.96   0
   1  -1 -14    1.06    0.84   0
   1   2 -13   20.84    0.88   0
   1   3 -12    4.22    0.75   0
   1   5 -10   14.03    0.76   0
   1   5  -5    1.40    0.34   0
   1   6  -8    0.08    0.36   0
   1   6  -7   87.99    1.01   0
   2 -13 -13    6.29    0.92   0
   2  -3 -13   51.46    1.32   0
   2   1 -11   22.46    0.91   0
   3 -10 -11    1.04    0.72   0
   3  -6 -11   14.42    0.83   0
   3  -3 -10    0.69    0.61   0
  -6   6 -15    0.85    0.95   0
  -5   4 -16    8.20    1.05   0
  -5   6 -15   19.20    1.17   0
  -5   9 -13   -0.11    0.90   0
  -5  10 -12    9.38    0.95   0
  -4   0 -17   -0.01    0.87   0
  -3  -1 -17    9.64    1.05   0
  -3   5 -15    2.86    0.98   0
  -3   8 -13    0.75    0.86   0
  -3   9 -12   22.59    1.05   0
  -3  10 -11   23.92    0.98   0
  -3  11  -9   84.05    1.26   0
  -3  11  -6    3.47    0.53   0
  -2   1 -16    7.71    1.08   0
  -2   4 -15   -0.02    0.67   0
  -2   7 -13   14.69    1.01   0
  -2  10  -9    2.06    0.60   0
  -1   2 -15    2.37    0.93   0
  -1   4 -14   15.32    1.05   0
  -1   7 -12    3.47    0.77   0
  -1   8  -4  184.56    1.09   0
  -1   9  -6   23.06    0.61   0
   0 -10 -16    8.71    1.12   0
   0  -8 -16    0.24    1.01   0
   0  -7 -16    0.56    1.02   0
   0  -1 -15    5.85    0.99   0
   0   2 -14    1.47    0.84   0
   0   4 -13   14.38    0.80   0
   0   5 -12   49.22    1.22   0
   0   6 -11   31.11    0.99   0
   0   7 -10    8.74    0.57   0
   1  -8 -15   10.89    1.07   0
   1  -7 -15   -0.04    0.72   0
   1  -2 -14    0.31    0.86   0
   1   4 -11   48.91    1.12   0
   1   4  -4  146.74    0.97   0
   2 -12 -13   18.48    1.06   0
   2  -5 -13   11.55    0.95   0
   2  -4 -13   41.15    1.24   0
   2  -1 -12   22.42    0.97   0
   3 -12 -10   -0.08    0.73   0
   3  -9 -11    7.44    0.76   0
   3  -8 -11   20.38    0.88   0
   3  -4 -10   -0.18    0.60   0
   3  -3  -9   27.84    0.82   0
   3  -3  -6   73.22    0.86   0
   3  -2  -8  320.08    1.97   0
  -4   3 -16    8.79    1.03   0
  -4   7 -14    1.46    0.94   0
  -3  -2 -17    0.98    0.92   0
  -3   2 -16   -0.13    0.97   0
  -3  11  -8    5.33    0.61   0
  -3  11  -7   71.87    1.02   0
  -2  -5 -17   -0.52    0.95   0
  -2  -4 -17    7.25    0.83   0
  -2   0 -16    1.85    0.95   0
  -2   3 -15    0.70    0.93   0
  -2   5 -14    7.18    0.95   0
  -2  10  -8   90.82    1.18   0
  -2  10  -7   33.89    0.75   0
  -1  -3 -16    4.98    1.03   0
  -1  -2 -16    4.22    1.04   0
  -1   1 -15    1.68    0.93   0
  -1   5 -13   11.70    0.94   0
  -1   8 -10    9.34    0.71   0
   0   1 -14   10.60    0.99   0
   0   3 -13   50.29    1.31   0
   0   7  -9   16.87    0.72   0
   1 -14 -14   -0.70    0.96   0
   1  -3 -14    0.42    0.83   0
   1   0 -13   -0.09    0.80   0
   1   2 -12    4.73    0.79   0
   1   4 -10  108.56    1.41   0
   1   5  -9   47.30    0.89   0
   1   5  -8   10.36    0.60   0
   2  -9 -13   17.76    1.01   0
   2  -7 -13    2.32    0.85   0
   2  -2 -12    0.26    0.71   0
   2   1 -10    0.26    0.60   0
   3 -11 -10    2.05    0.66   0
   3 -10 -10    7.29    0.78   0
   3  -5 -10    4.72    0.51   0
   3  -3  -8    0.58    0.49   0
   3  -3  -7    5.19    0.48   0
  -6   5 -15    8.53    0.99   0
  -6   7 -14   19.24    1.15   0
  -5   3 -16    4.65    0.98   0
  -5   5 -15    0.78    0.95   0
  -5   7 -14    0.99    0.96   0
  -4  -1 -17    4.55    0.95   0
  -4   2 -16    0.25    0.91   0
  -4   8 -13   -0.66    0.89   0
  -4   9 -12   19.64    1.04   0
  -4  10 -11   11.72    0.90   0
  -3  -3 -17    5.93    0.99   0
  -3   1 -16    0.37    0.96   0
  -3   4 -15    0.55    0.92   0
  -3  10 -10    6.61    0.72   0
  -2  -8 -17    2.05    0.98   0
  -2  -7 -17    2.95    0.99   0
  -2  -6 -17   -0.09    0.71   0
  -2  -1 -16    8.17    1.04   0
  -2   6 -13    4.67    0.87   0
  -2   9 -10   27.68    0.93   0
  -2   9  -4   98.04    0.81   0
  -1  -4 -16    1.21    1.01   0
  -1   0 -15    0.11    0.90   0
  -1   6 -12  170.36    1.98   0
  -1   7 -11    0.30    0.66   0
   0 -14 -15    0.35    1.01   0
   0   4 -12   26.46    1.02   0
   0   6 -10    8.90    0.69   0
   0   6  -4   18.56    0.42   0
   0   7  -8    0.43    0.48   0
   0   7  -6    3.91    0.34   0
   1 -13 -14    3.39    0.99   0
   1  -1 -13    0.04    0.78   0
   1   5  -7    4.31    0.37   0
   2  -4 -12    4.25    0.76   0
   2  -1 -11   22.83    0.90   0
   2   0 -10   43.49    0.99   0
   2   0  -4  336.81    1.39   0
   2   1  -9   45.61    0.93   0
   2   1  -5  867.45    2.47   0
   3 -12  -9    3.96    0.59   0
   3  -9 -10    3.69    0.65   0
   3  -8 -10   11.23    0.72   0
   3  -6  -5    1.51    0.30   0
   3  -5  -9   -0.15    0.52   0
   3  -4  -8    7.26    0.53   0
  -6   8 -13    3.30    0.97   0
  -5   8 -13    9.53    1.02   0
  -5   9 -12   88.17    1.58   0
  -5  10 -11    5.64    0.86   0
  -4  -2 -17    0.31    0.86   0
  -4   4 -15    0.29    1.00   0
  -4   6 -14    0.26    0.91   0
  -4  11  -8    7.25    0.73   0
  -3  -5 -17    2.76    0.93   0
  -3   3 -15    3.58    0.97   0
  -3   8 -12   84.96    1.54   0
  -3   9 -11   21.61    0.96   0
  -2  -2 -16    6.73    1.03   0
  -2   2 -15    1.28    0.91   0
  -2   4 -14   12.84    1.04   0
  -2   7 -12   24.60    1.04   0
  -1 -12 -16    4.16    1.06   0
  -1  -6 -16    7.23    1.10   0
  -1  -5 -16    4.99    1.04   0
  -1   2 -14    5.60    0.92   0
  -1   4 -13    0.59    0.80   0
  -1   8  -9   50.91    0.99   0
   0 -13 -15    1.54    1.06   0
   0  -5 -15    1.55    0.96   0
   0  -4 -15    0.28    0.69   0
   0   2 -13    4.04    0.84   0
   0   5 -11    1.67    0.50   0
   1 -12 -14    7.18    0.99   0
   1 -10 -14   -0.07    0.89   0
   1  -8 -14    1.71    0.89   0
   1  -7 -14   22.67    1.15   0
   1  -6 -14    8.30    0.98   0
   1   2 -11   10.18    0.78   0
   1   4  -9   41.61    0.91   0
   1   4  -5   40.62    0.62   0
   2 -13 -12    3.21    0.85   0
   2  -5 -12   35.91    1.11   0
   2  -2 -11   10.10    0.76   0
   2   1  -6  156.39    1.20   0
   3 -12  -8   40.60    0.86   0
   3 -11  -9    0.02    0.54   0
   3 -10  -9    0.60    0.54   0
   3 -10  -5    1.59    0.28   0
   3  -9  -9   16.15    0.70   0
   3  -8  -9    3.92    0.57   0
   3  -8  -5   12.10    0.38   0
   3  -7  -5  221.09    1.19   0
   3  -6  -9   12.86    0.65   0
   3  -5  -8    0.26    0.46   0
   3  -5  -7   16.25    0.55   0
   3  -5  -6    2.73    0.37   0
  -7   4 -15   11.75    1.12   0
  -6   6 -14    5.86    1.13   0
  -5   4 -15    7.82    1.04   0
  -5   6 -14   15.98    1.13   0
  -4  -4 -17    2.55    0.95   0
  -4  -3 -17    0.12    0.73   0
  -4   1 -16   17.00    1.15   0
  -4   7 -13   31.77    1.22   0
  -4  10 -10    0.78    0.69   0
  -3  -7 -17    4.93    0.98   0
  -3  -6 -17    2.22    0.91   0
  -3   0 -16    5.25    0.81   0
  -3   5 -14    7.91    0.79   0
  -3  10  -9   18.74    0.77   0
  -2   1 -15    1.09    0.93   0
  -2   5 -13   25.10    1.10   0
  -1 -10 -16    1.54    0.99   0
  -1  -9 -16    1.98    0.99   0
  -1  -8 -16   -0.12    0.93   0
  -1  -7 -16    2.86    0.80   0
  -1   5 -12   64.82    1.36   0
  -1   6 -11   14.50    0.82   0
  -1   7 -10   26.46    0.86   0
  -1   8  -8   40.61    0.85   0
   0 -12 -15    0.61    0.99   0
   0 -11 -15   -0.69    1.01   0
   0  -7 -15    3.29    1.01   0
   0  -1 -14   10.02    0.79   0
   0   1 -13   11.38    0.93   0
   0   6  -9    4.86    0.46   0
   0   6  -5  318.58    1.54   0
   1   4  -8   58.36    0.96   0
   1   4  -7   78.41    0.99   0
   1   4  -6    1.34    0.40   0
   2 -11 -12   52.52    1.27   0
   2 -10 -12    0.48    0.79   0
   2  -7 -12    0.02    0.76   0
   2  -6 -12    2.20    0.75   0
   2  -1 -10    0.25    0.57   0
   2   0  -9   -0.58    0.52   0
   3 -11  -8    1.79    0.49   0
   3 -11  -6   25.26    0.58   0
   3  -7  -8   36.23    0.78   0
   3  -7  -6    3.49    0.43   0
   3  -6  -8    5.09    0.52   0
  -6   1 -16   10.67    1.07   0
  -6   4 -15    0.46    0.91   0
  -5   1 -16   41.10    1.36   0
  -4   3 -15    4.39    1.00   0
  -4   8 -12    3.94    0.89   0
  -4   9 -11   14.88    0.92   0
  -3  -1 -16    1.22    0.94   0
  -3   4 -14    6.79    0.98   0
  -3   6 -13    3.41    0.89   0
  -3   9 -10   12.36    0.78   0
  -3  10  -5   34.77    0.61   0
  -2  -4 -16    5.86    1.05   0
  -2   0 -15    0.06    0.89   0
  -2   6 -12   15.44    0.94   0
  -2   9  -8    0.15    0.50   0
  -2   9  -5   29.86    0.57   0
  -1   1 -14    4.90    0.92   0
  -1   3 -13    0.01    0.80   0
  -1   8  -7    3.88    0.36   0
   0  -2 -14    0.56    0.63   0
   0   4 -11   29.83    0.85   0
   0   5 -10    1.77    0.45   0
   0   6  -8   15.23    0.62   0
   0   6  -6   36.63    0.67   0
   1 -14 -13    0.21    0.94   0
   1  -4 -13    0.94    0.80   0
   1   2 -10    0.12    0.56   0
   1   3  -9  109.31    1.30   0
   2 -14 -11    0.57    0.78   0
   2  -4 -11   38.51    1.05   0
   2  -1  -4 1004.77    2.32   0
   2   0  -8    7.82    0.61   0
   2   0  -5    0.68    0.23   0
   3 -11  -7   25.48    0.61   0
   3 -10  -7    7.83    0.47   0
   3 -10  -6    0.12    0.33   0
   3  -9  -8    3.98    0.51   0
   3  -9  -7   24.65    0.61   0
   3  -8  -7   55.15    0.80   0
   3  -8  -6   19.60    0.50   0
   3  -7  -7    3.49    0.42   0
  -7   3 -15    5.76    0.99   0
  -7   5 -14    0.22    1.08   0
  -6   7 -13   10.13    1.03   0
  -5   0 -16    0.80    0.95   0
  -5   5 -14    3.28    0.94   0
  -5   7 -13    6.79    0.75   0
  -5   8 -12    6.89    0.93   0
  -5   9 -11   81.72    1.44   0
  -4  -1 -16   17.73    1.12   0
  -3  -2 -16   -0.33    0.89   0
  -3   1 -15    0.58    0.92   0
  -3  10  -7   53.83    0.89   0
  -3  10  -6  370.32    1.89   0
  -2 -13 -16    3.20    1.03   0
  -2  -5 -16    0.69    0.91   0
  -2   2 -14    0.22    0.85   0
  -2   4 -13    3.57    0.84   0
  -2   7 -11   65.81    1.19   0
  -2   9  -7   60.71    0.91   0
  -2   9  -6    1.67    0.40   0
  -1 -15 -15    2.21    1.07   0
  -1  -4 -15   -0.56    0.93   0
  -1  -3 -15    0.99    0.72   0
  -1   0 -14   15.21    1.05   0
   0 -15 -14    2.89    1.03   0
   0  -4 -14   10.85    1.00   0
   0  -3 -14    4.38    0.74   0
   0   2 -12  104.05    1.59   0
   0   5  -9   24.48    0.77   0
   1 -13 -13    4.70    0.97   0
   1  -6 -13    2.23    0.84   0
   1  -5 -13   10.34    0.93   0
   2 -13 -11    3.58    0.77   0
   2  -6 -11    2.09    0.67   0
   2  -5 -11   12.12    0.81   0
   2  -3 -10    1.34    0.60   0
   2  -1  -9   43.84    0.83   0
   2   0  -7    0.41    0.45   0
   2   0  -6 1120.90    3.01   0
  -6   5 -14    6.67    1.03   0
  -6   8 -12    1.92    0.90   0
  -4  -2 -16    0.42    0.90   0
  -4   2 -15    9.49    1.02   0
  -4   4 -14    8.37    1.02   0
  -4   6 -13    6.98    0.95   0
  -3  -3 -16    3.41    0.97   0
  -3   3 -14    0.40    0.92   0
  -3   5 -13    0.73    0.86   0
  -3   9  -9   66.46    1.13   0
  -2 -11 -16    0.79    0.96   0
  -2 -10 -16    0.79    1.00   0
  -2  -9 -16   -0.08    1.00   0
  -2  -8 -16    6.76    1.07   0
  -2  -7 -16    0.58    0.73   0
  -2  -1 -15    0.35    0.69   0
  -1 -14 -15    7.77    1.07   0
  -1 -13 -15    8.03    1.09   0
  -1  -6 -15   -0.15    0.92   0
  -1  -5 -15   22.99    1.25   0
  -1  -1 -14    5.03    0.95   0
  -1   5 -11   11.15    0.78   0
  -1   6 -10   14.38    0.73   0
   0 -14 -14    0.93    1.03   0
   0 -13 -14    1.04    0.97   0
   0   1 -12   35.21    1.12   0
   0   3 -11    0.59    0.48   0
   0   4 -10    1.17    0.58   0
   1 -12 -13    4.70    0.92   0
   1  -9 -13   33.53    1.22   0
   1  -8 -13    0.63    0.86   0
   1  -7 -13   93.86    1.66   0
   1  -3 -12    4.59    0.77   0
   1   0 -11    0.24    0.45   0
   1   2  -9   62.21    1.02   0
   1   3  -7   65.61    0.91   0
   1   3  -5   22.34    0.44   0
   2 -10 -11   16.77    0.88   0
   2  -9 -11    2.99    0.73   0
   2  -7 -11   -0.21    0.66   0
   2  -4 -10    0.37    0.59   0
   2  -2  -9    8.56    0.62   0
   2  -1  -5  854.96    2.38   0
  -7   2 -15   -0.15    0.96   0
  -7   6 -13    4.96    0.97   0
  -6  -1 -16   10.95    1.05   0
  -6   2 -15   19.62    1.15   0
  -5   2 -15    8.82    1.08   0
  -5   4 -14   40.24    1.34   0
  -5   6 -13    3.41    0.91   0
  -5  10  -9   33.45    0.95   0
  -4  -3 -16    8.89    1.02   0
  -4   1 -15    9.95    1.08   0
  -4   7 -12   82.66    1.53   0
  -4   8 -11   31.11    1.08   0
  -4   9 -10    8.22    0.76   0
  -4  10  -8   35.95    0.87   0
  -3  -5 -16    0.84    0.99   0
  -3   0 -15   -0.25    0.92   0
  -3   6 -12   -0.22    0.78   0
  -3   8 -10   33.79    0.98   0
  -2  -2 -15    1.44    0.95   0
  -2   3 -13   94.25    1.69   0
  -2   5 -12   50.68    1.16   0
  -2   6 -11    0.29    0.69   0
  -1 -12 -15    2.31    1.06   0
  -1 -10 -15   -0.48    1.03   0
  -1  -9 -15    1.90    1.04   0
  -1  -8 -15    3.68    1.05   0
  -1  -7 -15    1.57    1.02   0
  -1   1 -13   86.84    1.62   0
  -1   3 -12   -0.16    0.74   0
  -1   7  -7    0.62    0.43   0
  -1   7  -5  136.05    1.04   0
   0 -10 -14    1.52    0.94   0
   0  -9 -14    2.27    0.92   0
   0  -8 -14    1.10    0.93   0
   0  -7 -14    7.82    0.99   0
   0  -6 -14    3.25    0.73   0
   0  -2 -13    3.80    0.88   0
   0   2 -11   12.97    0.78   0
   0   5  -8   44.80    0.78   0
   1 -15 -12   24.19    1.11   0
   1  -4 -12    2.77    0.77   0
   2 -14 -10    1.30    0.69   0
   2  -5 -10    1.26    0.60   0
   2  -3  -9    7.86    0.60   0
   2  -2  -4 2499.04    3.58   0
   2  -1  -7  682.57    2.57   0
  -7   4 -14    8.52    1.05   0
  -6  -2 -16    9.48    1.05   0
  -6   4 -14   33.75    1.30   0
  -6   6 -13    2.52    0.90   0
  -5  -2 -16    0.61    0.73   0
  -5   1 -15   11.85    1.05   0
  -5   7 -12    3.52    0.88   0
  -4  -4 -16    0.71    0.96   0
  -4   3 -14    7.45    1.02   0
  -4  10  -7   15.24    0.64   0
  -3 -12 -16    0.85    0.99   0
  -3 -11 -16    8.74    1.03   0
  -3  -8 -16    5.46    1.01   0
  -3  -7 -16   12.60    1.15   0
  -3  -6 -16    0.65    0.92   0
  -3  -1 -15    1.43    0.95   0
  -3   2 -14   15.73    1.07   0
  -3   4 -13    1.06    0.87   0
  -3   9  -8    0.34    0.51   0
  -2  -4 -15    0.17    0.93   0
  -2   0 -14    0.06    0.87   0
  -2   8  -4   16.52    0.40   0
  -1  -3 -14    0.90    0.87   0
  -1   4 -11    1.16    0.66   0
  -1   5 -10   35.35    0.93   0
  -1   6  -9   91.52    1.21   0
   0  -3 -13   54.90    1.38   0
   0   3 -10   32.56    0.90   0
   0   4  -9   16.33    0.67   0
   0   5  -7   61.02    0.83   0
   0   5  -6    4.18    0.41   0
   1 -14 -12    9.94    0.96   0
   1  -2 -11   11.28    0.78   0
   1   0 -10   24.44    0.83   0
   1   2  -8  133.28    1.26   0
   2 -13 -10    8.07    0.75   0
   2  -6 -10    5.78    0.65   0
   2  -4  -9   32.16    0.81   0
   2  -2  -8  375.69    2.05   0
  -8   3 -14    0.11    0.99   0
  -7   1 -15   -0.19    0.94   0
  -6  -3 -16    0.32    0.93   0
  -6   7 -12   13.87    1.02   0
  -6   8 -11    9.39    0.89   0
  -5  -3 -16    3.90    0.77   0
  -5   5 -13    8.74    0.98   0
  -5   8 -11    3.56    0.80   0
  -4  -5 -16    6.87    1.03   0
  -4   0 -15    0.15    0.92   0
  -4   6 -12    0.87    0.84   0
  -4   9  -9    4.24    0.67   0
  -4  10  -6   99.98    1.06   0
  -3  -9 -16    9.08    0.87   0
  -3  -2 -15    5.62    1.01   0
  -3   5 -12   27.69    1.10   0
  -3   9  -7    8.02    0.53   0
  -3   9  -4   48.72    0.60   0
  -2 -15 -15    0.88    0.99   0
  -2  -5 -15   -0.43    0.97   0
  -2   2 -13   13.35    1.01   0
  -2   7  -9   12.15    0.68   0
  -2   8  -7  169.63    1.39   0
  -2   8  -5   50.00    0.71   0
  -1 -16 -14    0.22    1.04   0
  -1  -4 -14   16.72    1.12   0
  -1   0 -13   -0.51    0.82   0
  -1   2 -12   35.10    1.13   0
   0 -15 -13   20.12    1.18   0
   0  -4 -13   17.86    1.05   0
   0   1 -11   17.94    0.83   0
   1 -13 -12    0.83    0.86   0
   1 -12 -12    2.62    0.82   0
   1  -3 -11   16.81    0.84   0
   1   2  -7  230.12    1.54   0
   1   2  -6   23.82    0.56   0
   2 -12 -10   45.99    1.04   0
   2 -10 -10    0.70    0.63   0
   2  -9 -10    6.11    0.69   0
   2  -7 -10   18.18    0.67   0
   2  -5  -9    2.77    0.54   0
   2  -2  -7   19.07    0.51   0
   2  -2  -6    0.63    0.39   0
   2  -2  -5  942.22    2.46   0
  -7   0 -15    1.08    0.93   0
  -7   3 -14   16.10    1.15   0
  -7   5 -13   10.67    1.06   0
  -6  -4 -16    5.35    0.96   0
  -6   0 -15    0.73    0.93   0
  -6   3 -14   -0.27    0.94   0
  -6   5 -13   11.79    1.07   0
  -5  -5 -16    0.43    0.92   0
  -5   0 -15   -0.08    0.98   0
  -4  -9 -16    0.67    0.92   0
  -4  -7 -16   13.44    1.11   0
  -4  -1 -15   10.12    1.10   0
  -4   2 -14   -0.41    0.93   0
  -4   4 -13   55.09    1.44   0
  -4   7 -11   20.65    0.97   0
  -4   8 -10    4.28    0.72   0
  -3  -3 -15    4.45    1.00   0
  -3   1 -14   11.52    0.84   0
  -3   3 -13    5.12    0.90   0
  -3   8  -9    7.40    0.65   0
  -3   9  -6   48.07    0.76   0
  -3   9  -5    0.02    0.34   0
  -2 -13 -15    0.35    1.06   0
  -2 -12 -15    0.09    0.98   0
  -2  -8 -15    1.78    0.98   0
  -2  -7 -15    0.23    1.00   0
  -2  -1 -14    7.59    0.81   0
  -2   5 -11   28.17    0.86   0
  -2   8  -6  307.93    1.68   0
  -1 -14 -14    0.48    1.00   0
  -1  -1 -13   91.80    1.68   0
  -1   3 -11   18.38    0.87   0
  -1   6  -8    7.16    0.44   0
   0 -14 -13   14.09    1.12   0
   0  -6 -13    2.05    0.85   0
   0  -2 -12  107.55    1.64   0
   0   2 -10    6.32    0.64   0
   0   3  -9    0.01    0.49   0
   0   4  -8    6.06    0.41   0
   1 -11 -12    2.91    0.84   0
   1  -8 -12    4.18    0.63   0
   2 -14  -9    3.03    0.64   0
   2  -4  -8   27.61    0.70   0
   2  -3  -7  145.00    1.23   0
  -8   2 -14    8.22    1.06   0
  -6  -5 -16   -0.20    0.87   0
  -5  -6 -16    0.11    0.87   0
  -5  -1 -15   12.10    1.14   0
  -5   2 -14    5.55    1.01   0
  -5   6 -12    5.53    0.91   0
  -5   9  -9    0.78    0.65   0
  -4 -10 -16    2.75    0.76   0
  -4  -2 -15   10.42    1.11   0
  -4   1 -14   19.62    1.16   0
  -4   9  -8   16.15    0.70   0
  -3  -4 -15   -0.59    1.01   0
  -3   0 -14   46.15    1.42   0
  -2 -11 -15    1.28    0.99   0
  -2 -10 -15    0.49    0.99   0
  -2  -9 -15    3.09    1.00   0
  -2  -2 -14    0.27    0.87   0
  -2   1 -13    0.77    0.62   0
  -2   3 -12   15.71    0.95   0
  -2   7  -8    0.73    0.50   0
  -1 -13 -14    5.99    1.09   0
  -1  -8 -14   -0.00    0.92   0
  -1  -7 -14   -0.04    0.94   0
  -1  -6 -14    5.94    0.98   0
  -1   1 -12   16.12    0.79   0
  -1   4 -10   48.92    0.94   0
  -1   5  -9    0.76    0.39   0
  -1   6  -7   48.56    0.81   0
  -1   6  -4   74.53    0.69   0
   0 -12 -13    1.87    0.97   0
   0  -9 -13    1.68    0.85   0
   0  -8 -13    6.17    0.95   0
   0   4  -7    0.58    0.43   0
   0   4  -4  155.44    0.95   0
   1 -15 -11    3.18    0.83   0
   1  -5 -11    6.75    0.74   0
   1  -2 -10    0.10    0.57   0
   2 -13  -9    7.64    0.65   0
   2 -12  -9    2.17    0.67   0
   2  -3  -6  141.03    1.10   0
   2  -3  -5  251.88    1.29   0
  -8   4 -13   12.10    1.07   0
  -7   2 -14   13.67    1.12   0
  -7   4 -13    2.41    0.94   0
  -7   6 -12   -0.29    0.86   0
  -6   2 -14   -0.25    1.00   0
  -6   4 -13   10.06    1.04   0
  -6   6 -12    1.15    0.85   0
  -5  -8 -16    1.33    0.75   0
  -5  -2 -15   10.71    1.06   0
  -5   7 -11    4.24    0.79   0
  -3 -15 -15   43.12    1.40   0
  -3  -6 -15    1.34    0.95   0
  -3  -1 -14   11.02    1.05   0
  -3   2 -13   30.29    1.21   0
  -3   4 -12    0.59    0.60   0
  -2 -17 -14    2.91    1.09   0
  -2   0 -13    0.84    0.87   0
  -2   4 -11    3.88    0.73   0
  -2   5 -10    1.45    0.60   0
  -2   6  -9   18.91    0.74   0
  -1 -17 -13   80.12    1.65   0
  -1 -10 -14    5.69    1.06   0
  -1  -9 -14   19.05    1.17   0
  -1  -3 -13    0.72    0.88   0
  -1   0 -12   27.57    1.07   0
  -1   2 -11   -0.06    0.67   0
  -1   6  -6   80.22    0.90   0
   0 -10 -13    1.00    0.68   0
   0  -3 -12   18.53    0.82   0
   0   2  -9   42.69    0.89   0
   0   3  -8   41.36    0.82   0
   0   4  -6    2.68    0.37   0
   1 -14 -11   17.97    0.96   0
   1  -3 -10    0.86    0.59   0
   1  -1  -9    0.12    0.51   0
   1   0  -8  681.96    2.77   0
   2 -10  -9    2.36    0.57   0
   2  -9  -9    3.31    0.57   0
   2  -6  -8   46.96    0.84   0
   2  -4  -7    3.33    0.43   0
  -8   1 -14    0.00    0.99   0
  -7  -2 -15   -0.42    0.92   0
  -7   7 -11   -0.08    0.89   0
  -6  -2 -15   19.53    1.21   0
  -6   7 -11    2.28    0.82   0
  -6   8 -10    0.15    0.76   0
  -5   1 -14   13.62    1.13   0
  -5   5 -12    0.38    0.85   0
  -4   0 -14   29.03    1.29   0
  -4   7 -10    0.93    0.70   0
  -4   8  -9    3.31    0.64   0
  -4   9  -7    0.89    0.49   0
  -3 -13 -15    0.57    1.02   0
  -3 -12 -15    0.38    1.01   0
  -3 -11 -15    1.93    0.98   0
  -3  -9 -15    2.41    1.00   0
  -3  -8 -15    1.47    0.97   0
  -3  -2 -14   16.45    1.10   0
  -3   1 -13    1.27    0.89   0
  -3   6 -10    1.91    0.68   0
  -2 -16 -14   -0.03    1.04   0
  -2  -5 -14    7.49    1.02   0
  -2  -4 -14   13.25    1.13   0
  -2   2 -12  102.62    1.57   0
  -1  -4 -13   -0.01    0.85   0
  -1   3 -10   -0.55    0.57   0
  -1   5  -8   59.17    0.88   0
   0 -16 -12    7.91    1.02   0
   0  -5 -12   54.77    1.30   0
   0  -4 -12   25.30    0.90   0
   1 -12 -11    0.23    0.75   0
   1  -8 -11    0.74    0.72   0
   1  -7 -11   -0.01    0.49   0
   1  -2  -9   62.71    1.02   0
   2 -13  -8   22.26    0.77   0
   2  -4  -6    7.64    0.42   0
   2  -4  -5   91.67    0.81   0
  -8   3 -13   17.56    1.17   0
  -7  -3 -15    5.51    1.02   0
  -7   1 -14    0.04    0.94   0
  -7   5 -12    0.80    0.91   0
  -6  -3 -15   36.59    1.38   0
  -6   3 -13   12.02    1.03   0
  -6   5 -12    0.39    0.91   0
  -5   0 -14    7.25    1.03   0
  -5   6 -11    1.24    0.76   0
  -5   9  -8   -0.05    0.56   0
  -4  -5 -15    0.03    0.94   0
  -4  -1 -14   21.25    1.20   0
  -4   2 -13    0.73    0.89   0
  -4   4 -12    1.95    0.86   0
  -3 -18 -14    0.18    1.05   0
  -3 -10 -15    2.48    0.79   0
  -3   3 -12   90.02    1.61   0
  -3   8  -7  110.76    1.17   0
  -2 -14 -14    1.53    1.02   0
  -2  -6 -14   -0.21    0.93   0
  -2  -1 -13    1.26    0.64   0
  -2   1 -12    4.19    0.87   0
  -1  -5 -13   12.35    1.03   0
  -1  -1 -12   15.51    0.79   0
  -1   5  -7   81.50    0.97   0
   0 -14 -12   -0.12    0.86   0
   0  -2 -11   13.00    0.79   0
   0   3  -7  115.14    1.12   0
   1   0  -7    3.59    0.45   0
   2 -12  -8   13.77    0.63   0
   2 -11  -8    7.71    0.57   0
   2 -10  -8    4.37    0.50   0
   2  -9  -8    6.55    0.53   0
   2  -6  -7    2.11    0.41   0
   2  -5  -6   43.34    0.67   0
  -8   0 -14    1.82    0.94   0
  -7  -4 -15   13.23    1.10   0
  -6  -4 -15    0.73    0.97   0
  -6   0 -14    3.03    1.02   0
  -6   6 -11   13.86    0.96   0
  -5  -5 -15    1.01    0.98   0
  -5   2 -13   17.02    1.07   0
  -4 -14 -15    8.72    1.03   0
  -4  -7 -15    4.88    1.04   0
  -4   8  -8   13.41    0.67   0
  -4   9  -6   25.21    0.63   0
  -4   9  -5  125.40    1.08   0
  -3 -17 -14    9.28    1.14   0
  -3  -3 -14    0.29    0.70   0
  -3   0 -13    0.18    0.90   0
  -3   8  -6   13.39    0.52   0
  -2 -11 -14   -0.14    0.98   0
  -2 -10 -14    3.01    0.99   0
  -2  -9 -14    4.05    1.02   0
  -2  -8 -14    0.26    0.98   0
  -2  -7 -14    0.26    0.72   0
  -2  -2 -13   13.99    1.03   0
  -2   4 -10    9.59    0.72   0
  -2   5  -9   25.83    0.80   0
  -2   6  -8   16.62    0.64   0
  -2   7  -5   17.76    0.48   0
  -2   7  -4   82.66    0.73   0
  -1 -14 -13    0.21    1.02   0
  -1   2 -10    7.55    0.68   0
   0 -12 -12   82.63    1.60   0
   0   1  -9   95.74    1.16   0
   0   3  -6   40.51    0.67   0
   1 -15 -10    2.70    0.75   0
   1  -6 -10    1.75    0.61   0
   1   0  -6    2.39    0.37   0
   2  -7  -7   48.60    0.77   0
   2  -5  -5   16.01    0.42   0
  -9   1 -13   21.41    1.30   0
  -8  -1 -14    0.26    0.98   0
  -8   2 -13    3.55    1.04   0
  -8   4 -12    5.93    1.03   0
  -7  -5 -15    0.67    0.98   0
  -7   6 -11    1.82    0.91   0
  -7   7 -10   -0.22    0.93   0
  -6  -5 -15    9.20    1.08   0
  -6   7 -10    6.90    0.85   0
  -6   8  -9   55.00    1.17   0
  -5  -7 -15    1.78    0.97   0
  -5  -6 -15   20.47    1.16   0
  -5  -1 -14   11.61    1.08   0
  -5   9  -7   37.80    0.83   0
  -4 -12 -15    8.06    0.87   0
  -4 -11 -15    3.60    0.98   0
  -4 -10 -15    0.49    0.94   0
  -4  -9 -15    4.60    0.82   0
  -4  -2 -14    0.10    0.70   0
  -4   1 -13    0.93    0.88   0
  -4   3 -12   25.10    1.14   0
  -4   6 -10   31.75    1.02   0
  -3 -16 -14    1.51    1.03   0
  -3  -1 -13    1.46    0.88   0
  -3   2 -12    0.18    0.60   0
  -3   5 -10    9.54    0.75   0
  -3   7  -8  291.72    1.92   0
  -3   8  -5   71.88    0.81   0
  -3   8  -4   44.94    0.61   0
  -2 -18 -13   -0.01    1.01   0
  -2   0 -12   82.02    1.56   0
  -2   2 -11   47.27    1.18   0
  -1 -18 -12    1.34    0.97   0
  -1 -12 -13    1.40    1.02   0
  -1 -11 -13   -0.10    0.93   0
  -1 -10 -13    0.71    0.94   0
  -1  -3 -12   -1.07    0.82   0
  -1   0 -11   -0.11    0.49   0
  -1   3  -9   14.00    0.65   0
  -1   4  -8  340.54    1.99   0
  -1   5  -6  243.58    1.46   0
   0 -10 -12   16.65    0.86   0
   1 -14 -10   27.90    0.97   0
   1 -13 -10    3.33    0.72   0
   1  -8 -10   11.14    0.74   0
   1  -1  -7   83.52    0.97   0
   1   0  -5   -0.33    0.31   0
   1   0  -4 9203.94    6.86   0
   2 -13  -7    2.39    0.44   0
   2 -12  -7    1.12    0.51   0
  -8  -2 -14    8.53    1.05   0
  -7  -7 -15    3.55    0.93   0
  -7  -6 -15   -0.70    0.89   0
  -7   2 -13   31.24    1.12   0
  -7   4 -12    1.53    0.95   0
  -6  -7 -15   -0.13    0.95   0
  -6  -6 -15    0.34    0.74   0
  -6  -1 -14    2.05    0.76   0
  -6   4 -12    1.37    0.64   0
  -5 -12 -15    2.51    0.98   0
  -5 -11 -15    0.70    0.96   0
  -5  -9 -15   27.54    1.30   0
  -5  -2 -14    7.19    1.03   0
  -5   1 -13    0.28    0.91   0
  -5   5 -11   -0.48    0.83   0
  -4  -3 -14    6.33    0.81   0
  -4   0 -13    1.19    0.89   0
  -3 -15 -14    6.86    1.13   0
  -3  -6 -14   -0.39    0.96   0
  -3   1 -12   35.78    1.20   0
  -2 -17 -13    0.19    1.06   0
  -2  -1 -12    4.80    0.88   0
  -2   3 -10   13.73    0.78   0
  -2   6  -7    0.69    0.43   0
  -1  -4 -12    3.61    0.86   0
  -1  -1 -11   44.06    1.13   0
  -1   1 -10   36.05    0.95   0
  -1   5  -5   38.21    0.59   0
  -1   5  -4  164.93    0.98   0
   0 -16 -11    1.68    0.89   0
   0  -5 -11    1.09    0.70   0
   0  -2 -10    6.24    0.66   0
   0   2  -7    3.04    0.44   0
   1 -12 -10    7.97    0.75   0
  -9   0 -13    0.17    0.98   0
  -8   1 -13    0.57    0.99   0
  -8   3 -12   17.30    1.27   0
  -8   5 -11    5.02    0.98   0
  -7  -8 -15    0.05    0.89   0
  -7  -2 -14   13.30    1.17   0
  -7   1 -13    3.54    0.99   0
  -7   5 -11    7.16    1.07   0
  -6 -10 -15    7.70    1.02   0
  -6  -8 -15   -0.67    0.70   0
  -6  -2 -14    0.16    1.01   0
  -6   1 -13   51.79    1.52   0
  -5  -3 -14    1.04    0.96   0
  -5   3 -12   11.90    0.99   0
  -5   7  -9    0.64    0.66   0
  -5   8  -8    1.29    0.59   0
  -5   9  -6    3.96    0.50   0
  -4 -17 -14    3.34    1.00   0
  -4  -5 -14    1.51    0.94   0
  -4  -4 -14    7.38    0.86   0
  -4   2 -12   10.99    0.96   0
  -4   8  -7   61.69    0.96   0
  -3 -19 -13    2.53    1.11   0
  -3 -13 -14   -0.08    1.05   0
  -3 -12 -14    1.42    1.05   0
  -3  -9 -14    1.42    1.02   0
  -3   7  -7   58.58    0.90   0
  -2 -16 -13    0.35    1.06   0
  -2   1 -11  140.53    1.78   0
  -2   5  -8  252.53    1.79   0
  -1 -16 -12   15.08    1.14   0
  -1   3  -8    0.53    0.47   0
  -1   4  -7  110.10    1.12   0
   0 -15 -11    3.23    0.89   0
   1  -6  -9    6.95    0.61   0
   1  -3  -8   12.94    0.49   0
   1  -1  -6  152.43    1.12   0
   2 -13  -6   16.16    0.51   0
  -9   2 -12    3.75    1.00   0
  -6  -3 -14   -0.89    0.99   0
  -6   3 -12    3.26    0.91   0
  -6   6 -10   32.83    1.10   0
  -6   8  -8   15.09    0.78   0
  -5   0 -13    0.03    0.89   0
  -4 -16 -14   20.87    1.21   0
  -4  -1 -13    0.51    0.90   0
  -4   6  -9   -0.30    0.60   0
  -4   7  -8   75.73    1.13   0
  -3 -18 -13    0.18    0.99   0
  -3  -3 -13    4.88    0.96   0
  -3   0 -12    0.18    0.85   0
  -3   2 -11    4.03    0.79   0
  -3   4 -10    0.14    0.47   0
  -3   5  -9    2.22    0.60   0
  -2 -19 -12    3.66    1.07   0
  -2 -15 -13    6.10    1.07   0
  -2   6  -6  156.34    1.22   0
  -1 -15 -12    1.86    1.00   0
  -1   0 -10  153.00    1.65   0
   0  -9 -11   20.91    0.97   0
   0  -8 -11    0.48    0.73   0
   0  -7 -11   20.96    0.81   0
   0   0  -8   32.94    0.76   0
   0   2  -6  204.32    1.30   0
   1 -15  -9    0.55    0.64   0
   1 -14  -9   -0.49    0.72   0
   1  -1  -5  807.41    2.28   0
   2 -12  -6   34.57    0.63   0
   2 -10  -6    4.60    0.39   0
   2  -8  -5  164.44    1.05   0
  -8  -4 -14    1.40    0.94   0
  -7  -4 -14   10.01    1.12   0
  -7   7  -9   34.17    1.09   0
  -6  -4 -14   34.64    1.41   0
  -6   0 -13   -1.50    0.96   0
  -5  -1 -13   -0.42    0.94   0
  -5   2 -12   -0.14    0.86   0
  -4 -14 -14    2.91    1.06   0
  -4 -13 -14    9.34    1.09   0
  -4  -8 -14    3.87    1.07   0
  -4  -7 -14    0.76    0.99   0
  -4  -2 -13    0.30    0.92   0
  -4   1 -12   57.47    1.43   0
  -4   8  -6   16.78    0.57   0
  -3 -17 -13   -0.02    0.99   0
  -3  -4 -13   -0.25    0.91   0
  -3   7  -6   24.78    0.61   0
  -2 -13 -13    1.38    1.01   0
  -2 -12 -13    0.30    0.99   0
  -2  -8 -13    1.77    0.73   0
  -2   0 -11   -0.13    0.72   0
  -2   2 -10   24.92    0.78   0
  -1 -14 -12    2.19    1.00   0
  -1 -12 -12   11.85    1.02   0
  -1 -10 -12    1.86    0.90   0
  -1  -3 -11   20.82    0.94   0
  -1   1  -9    5.17    0.58   0
  -1   4  -6  144.40    1.15   0
   0 -17 -10    0.18    0.83   0
   0  -4 -10    2.58    0.48   0
   0   1  -7   18.35    0.51   0
   0   2  -5   36.42    0.56   0
   1 -13  -9    1.24    0.64   0
   1 -12  -9    0.33    0.61   0
   1  -9  -9    2.16    0.59   0
   1  -8  -9    0.09    0.54   0
   2 -12  -5    6.36    0.41   0
   2 -10  -5    3.30    0.37   0
   2  -9  -5   24.33    0.48   0
 -10   0 -12    1.00    1.05   0
  -9  -2 -13    3.55    0.99   0
  -9   1 -12    0.81    0.97   0
  -8  -6 -14    0.70    0.94   0
  -8  -5 -14   27.18    1.28   0
  -8  -1 -13    0.59    1.01   0
  -8   2 -12    1.37    0.95   0
  -8   4 -11    5.10    0.93   0
  -7   2 -12    0.69    0.96   0
  -7   4 -11   20.73    1.13   0
  -5 -15 -14   25.55    1.28   0
  -5  -7 -14    0.20    1.02   0
  -5  -6 -14   17.41    1.18   0
  -4 -19 -13    0.97    1.05   0
  -4 -12 -14    2.41    0.98   0
  -4 -11 -14   10.14    1.11   0
  -4 -10 -14   10.89    1.11   0
  -4  -3 -13    2.00    0.94   0
  -4   0 -12   19.80    1.10   0
  -3  -1 -12   33.85    1.08   0
  -2  -1 -11  146.06    1.85   0
  -2   3  -9   12.11    0.57   0
  -2   4  -8   37.21    0.82   0
  -2   5  -7  264.78    1.66   0
  -2   6  -4  162.44    1.00   0
  -1 -18 -11    6.74    1.06   0
  -1 -11 -12    4.99    0.73   0
  -1  -4 -11    2.30    0.75   0
  -1  -1 -10   36.27    0.96   0
  -1   2  -8   10.70    0.59   0
  -1   3  -7  127.29    1.19   0
   0 -16 -10    0.15    0.78   0
   0  -5 -10    2.69    0.49   0
   0   2  -4   12.81    0.36   0
   1 -11  -9    8.23    0.66   0
   1  -6  -8    0.35    0.46   0
   2 -11  -5    1.82    0.31   0
  -9   3 -11    3.35    1.03   0
  -8  -7 -14    0.17    1.00   0
  -8   5 -10   16.76    1.09   0
  -7  -7 -14    0.72    0.97   0
  -7  -6 -14   11.33    1.11   0
  -7  -1 -13    4.20    0.81   0
  -6  -6 -14    7.30    0.88   0
  -5 -14 -14   14.67    1.13   0
  -5 -11 -14    1.36    0.99   0
  -5 -10 -14    1.26    1.03   0
  -5  -9 -14    2.26    1.04   0
  -5  -2 -13   16.91    0.94   0
  -5   1 -12   34.59    1.12   0
  -5   7  -8    0.41    0.59   0
  -4 -18 -13    0.64    1.02   0
  -4   2 -11    4.95    0.85   0
  -4   7  -7   96.74    1.15   0
  -4   8  -5    0.39    0.36   0
  -3 -20 -12    0.04    1.11   0
  -3  -7 -13    0.84    0.99   0
  -3  -2 -12    0.37    0.88   0
  -3   4  -9  170.14    1.69   0
  -3   5  -8    1.04    0.52   0
  -3   7  -5   58.33    0.74   0
  -2 -17 -12   16.85    1.25   0
  -1   0  -9   -0.29    0.51   0
  -1   4  -5    3.69    0.26   0
   0  -7 -10    9.42    0.75   0
   0  -3  -9   -0.07    0.51   0
   0   0  -7   -0.21    0.43   0
   1  -7  -8   -0.37    0.47   0
   1  -3  -6    6.90    0.41   0
   1  -2  -5    0.06    0.28   0
 -10  -1 -12    2.45    1.11   0
  -9  -3 -13    1.90    0.99   0
  -9   0 -12    8.78    1.12   0
  -8  -9 -14    0.04    0.94   0
  -8  -8 -14   -0.29    0.75   0
  -8   1 -12    0.47    0.95   0
  -8   3 -11    8.12    1.04   0
  -7  -9 -14   18.69    1.17   0
  -7  -8 -14    0.89    1.00   0
  -7   1 -12   10.13    1.10   0
  -6 -13 -14    0.52    0.99   0
  -6 -10 -14    0.78    1.03   0
  -6  -2 -13   13.74    0.96   0
  -6   1 -12   78.49    1.65   0
  -6   6  -9   88.82    1.43   0
  -6   7  -8   66.04    1.18   0
  -6   8  -7    2.02    0.58   0
  -5  -3 -13    2.05    0.98   0
  -5   0 -12   65.87    1.56   0
  -5   8  -6    0.25    0.53   0
  -4 -17 -13    1.62    1.06   0
  -4  -1 -12   62.05    1.50   0
  -3 -19 -12    9.77    1.18   0
  -3 -14 -13    1.06    0.80   0
  -3 -10 -13    0.64    1.01   0
  -3  -8 -13    0.17    0.74   0
  -3   0 -11   -0.01    0.79   0
  -3   7  -4  184.72    1.11   0
  -2 -16 -12    0.93    1.07   0
  -2   5  -6   80.53    0.91   0
  -1   4  -4    9.59    0.33   0
   0 -14 -10    2.42    0.80   0
   0  -9 -10    0.34    0.66   0
   0  -8 -10   11.71    0.79   0
   0  -2  -8   21.15    0.68   0
   1 -14  -8   -0.01    0.56   0
   1  -5  -7    5.02    0.46   0
  -9   2 -11    8.14    1.10   0
  -8   0 -12   39.22    1.39   0
  -7 -12 -14    1.41    0.76   0
  -7 -10 -14    0.22    0.75   0
  -7  -3 -13   10.83    1.17   0
  -7   7  -8    2.90    0.76   0
  -6   0 -12   27.56    1.25   0
  -5 -18 -13    6.36    1.13   0
  -5  -4 -13    1.42    0.94   0
  -5   2 -11    8.21    0.93   0
  -4  -2 -12   12.82    1.06   0
  -4   1 -11   28.80    1.13   0
  -4   3 -10    2.00    0.74   0
  -3 -18 -12    7.91    1.29   0
  -3  -4 -12    1.01    0.92   0
  -2  -3 -11   18.07    0.99   0
  -2   3  -8   89.58    1.15   0
  -2   4  -7   15.64    0.59   0
  -1 -15 -11    2.89    0.95   0
  -1  -7 -11    0.39    0.56   0
  -1  -1  -9    5.58    0.60   0
  -1   1  -8    1.00    0.37   0
  -1   2  -7  278.56    1.71   0
  -1   3  -6    0.10    0.26   0
   1 -13  -8    1.67    0.57   0
   1 -12  -8   -0.03    0.54   0
   1  -4  -6    1.42    0.36   0
 -10  -2 -12    0.44    0.99   0
  -9  -5 -13   -0.34    1.00   0
  -9  -1 -12    0.71    1.06   0
  -8   4 -10    8.26    1.01   0
  -7  -4 -13    4.03    1.09   0
  -6  -4 -13   10.28    1.11   0
  -5  -5 -13    8.96    1.06   0
  -5   6  -8   14.59    0.75   0
  -5   7  -7   27.82    0.79   0
  -4 -20 -12    0.14    1.06   0
  -4  -9 -13   16.09    1.21   0
  -4   7  -6   95.60    1.05   0
  -3   1 -10    3.82    0.74   0
  -3   3  -9   20.72    0.79   0
  -3   6  -6    5.74    0.45   0
  -2 -11 -12    1.75    0.95   0
  -2 -10 -12    1.41    0.74   0
  -2   5  -5  334.92    1.58   0
  -1 -18 -10    0.84    1.06   0
  -1 -12 -11    2.64    0.90   0
   0 -17  -9   22.80    0.97   0
   0  -6  -9    6.22    0.62   0
   0   0  -6  143.56    1.13   0
   1  -3  -5   23.48    0.43   0
 -10  -3 -12   -0.70    1.04   0
 -10   0 -11   -0.19    1.04   0
  -9  -6 -13    3.09    1.02   0
  -9  -2 -12    4.98    1.06   0
  -9   1 -11    1.28    1.04   0
  -8  -5 -13    2.69    1.04   0
  -8  -1 -12    1.24    1.06   0
  -7  -5 -13   13.49    1.20   0
  -7  -1 -12   10.58    1.11   0
  -7   2 -11    0.17    0.91   0
  -6 -17 -13    2.09    1.05   0
  -6  -5 -13   12.03    1.14   0
  -6  -1 -12   79.60    1.72   0
  -6   5  -9    0.91    0.75   0
  -5 -15 -13    2.41    1.03   0
  -5  -7 -13    6.51    1.09   0
  -5  -6 -13    3.77    0.79   0
  -5  -2 -12    0.34    0.94   0
  -5   8  -5   69.20    0.87   0
  -4 -19 -12    0.28    1.07   0
  -4 -12 -13   -0.14    0.99   0
  -4 -10 -13    0.41    0.79   0
  -4  -3 -12   24.67    1.02   0
  -4   0 -11    0.62    0.80   0
  -3 -17 -12    1.18    1.04   0
  -3 -16 -12    7.98    1.14   0
  -3  -6 -12    1.30    0.95   0
  -2 -18 -11    2.19    1.09   0
  -1   0  -8    1.26    0.48   0
  -1   3  -5  335.58    1.54   0
   0 -16  -9    2.61    0.76   0
   0   1  -4  461.67    1.57   0
  -9  -9 -13    1.37    1.04   0
  -9  -8 -13    4.99    1.06   0
  -8  -7 -13    0.48    1.02   0
  -8  -6 -13    0.32    0.99   0
  -8   1 -11   38.65    1.35   0
  -8   5  -9    4.66    0.87   0
  -7   5  -9    2.89    0.83   0
  -6   3 -10    0.83    0.81   0
  -6   6  -8    1.96    0.68   0
  -6   7  -7   50.72    1.00   0
  -5 -20 -12    1.52    1.07   0
  -5 -14 -13   12.22    1.20   0
  -5 -13 -13   -0.92    1.07   0
  -5 -11 -13    1.46    1.00   0
  -5  -9 -13    1.24    1.08   0
  -4 -18 -12    2.60    1.05   0
  -4  -1 -11   29.87    1.15   0
  -3 -20 -11    7.21    1.19   0
  -3   0 -10   30.48    1.04   0
  -3   2  -9   11.69    0.75   0
  -3   6  -5  120.89    1.02   0
  -2   0  -9    0.55    0.57   0
  -2   3  -7   24.53    0.68   0
  -1 -17 -10    2.08    0.95   0
  -1   1  -7    2.88    0.47   0
  -1   2  -6   43.04    0.70   0
   0 -15  -9    3.36    0.75   0
   0  -2  -7    3.57    0.47   0
   1 -14  -7   67.90    1.01   0
  -7  -7 -13    1.12    0.82   0
  -3 -14 -12    2.26    0.80   0
   0  -9  -9    0.08    0.45   0
   0   0  -5    0.36    0.21   0
  -8  -8 -12    0.06    0.97   0
  -7 -14 -13   -0.49    0.73   0
  -7 -13 -13   -0.34    1.00   0
  -7 -12 -13   -0.16    0.97   0
  -7   0  -9   -0.57    0.79   0
  -6  -6 -12    0.35    0.95   0
  -4 -12 -13    0.06    0.73   0
  -4   0  -9    0.53    0.62   0
  -3 -18 -13   -0.38    1.07   0
  -3 -17 -13    0.17    0.98   0
  -3 -15 -13    0.67    0.99   0
  -3 -14 -13    1.20    1.03   0
  -3   1  -8    0.69    0.54   0
  -1 -13 -12    0.71    0.93   0
  -1  -7 -11   -0.47    0.76   0
  -1   0  -7    0.13    0.45   0
   0 -11 -11    0.59    0.83   0
   1  -2  -5    0.00    0.26   0
  -9  -6 -11   -0.41    0.98   0
  -8  -2 -10   -0.47    0.88   0
  -7 -11 -13   -0.41    1.01   0
  -7  -6 -12   -0.56    0.97   0
  -6 -10 -13    0.28    0.98   0
  -6   2  -8   -0.11    0.65   0
  -5  -9 -13    1.22    0.96   0
  -4 -10 -13    0.10    1.02   0
  -4  -6 -12   -0.21    0.65   0
  -4  -3 -11    4.34    0.92   0
  -3   0  -9    0.03    0.61   0
  -9  -9 -12   -1.16    0.99   0
  -8 -13 -13   -0.11    0.75   0
  -8 -12 -13   -0.14    1.00   0
  -8   0  -9    0.10    0.85   0
  -7  -1 -10   -1.10    0.86   0
  -7   4  -5   -0.28    0.51   0
  -6  -9 -13    0.49    0.99   0
  -6  -5 -12    1.55    0.94   0
  -5  -5 -12   -0.23    0.66   0
  -4  -5 -12   -0.45    0.91   0
  -3 -10 -13   -0.60    0.98   0
  -2 -19 -13    0.57    1.05   0
  -2 -18 -13   -0.53    1.05   0
  -2 -13 -13   -0.17    1.04   0
  -9  -8 -12   -0.28    0.98   0
  -8 -11 -13    0.12    0.78   0
  -8  -3 -11    0.24    0.96   0
  -7  -5 -12    0.52    0.96   0
  -6  -8 -13   -0.48    0.99   0
  -5  -4 -12   -0.77    0.93   0
  -5   0 -10   -0.36    0.77   0
  -2 -20 -13    0.31    1.08   0
  -2 -12 -13    0.46    0.76   0
  -1  -3 -10   -0.39    0.64   0
   0 -17 -12   -0.05    1.08   0
   0 -14 -12    0.90    0.99   0
   0 -13 -12    0.62    1.00   0
   0  -8 -11    0.15    0.79   0
   0  -3  -9   -0.27    0.53   0
  -9  -7 -12    0.63    1.08   0
  -9  -4 -11   -0.22    1.05   0
  -7  -4 -12    0.40    0.98   0
  -7   0 -10   -1.01    0.86   0
  -6 -15 -14   -0.16    0.95   0
  -6 -13 -14   -0.07    1.04   0
  -4 -15 -14    0.39    1.05   0
  -4  -4 -12    0.56    0.67   0
  -4   0 -10    0.06    0.54   0
  -3  -8 -13    0.10    0.97   0
  -2   0  -9   -0.23    0.43   0
  -1   1  -7   -0.24    0.44   0
   0 -11 -12   -0.01    0.91   0
   1 -12 -11   -0.56    0.83   0
  -9  -6 -12    0.16    1.02   0
  -9   0  -9   -0.58    0.92   0
  -8  -2 -11    0.19    0.97   0
  -7  -7 -13    1.34    1.04   0
  -5 -10 -14    0.20    1.04   0
  -4 -12 -14    0.49    1.01   0
  -3 -18 -14    1.08    1.04   0
  -3 -13 -14    0.52    1.03   0
  -3  -7 -13   -0.66    0.95   0
  -3  -4 -12   -0.21    0.89   0
  -1 -13 -13   -0.86    1.02   0
  -1 -12 -13   -0.49    1.02   0
   0  -1  -8    0.30    0.50   0
 -10  -5 -11   -0.63    1.03   0
  -9  -1 -10    0.06    1.01   0
  -8  -7 -13    0.08    1.03   0
  -8   0 -10   -1.65    0.96   0
  -7 -11 -14   -0.67    0.99   0
  -7  -1 -11    0.17    0.97   0
  -6 -10 -14    0.08    1.00   0
  -5   5  -5   -0.39    0.41   0
  -4   5  -4   -0.31    0.35   0
  -3 -12 -14    0.07    1.05   0
  -2  -8 -13    1.20    0.95   0
  -1 -11 -13   -1.10    0.98   0
  -1 -10 -13    0.12    0.99   0
   0   0  -7    0.17    0.31   0
  -7   1 -10   -2.13    0.86   0
  -6   0 -11   -1.19    0.90   0
  -5  -2 -12    0.00    0.89   0
  -5   0 -11    0.48    0.87   0
  -4   0 -11    0.16    0.86   0
  -2 -16 -14   -0.33    1.13   0
  -2 -14 -14   -0.23    1.11   0
  -2   0 -10    0.67    0.69   0
  -1   0  -9   -0.46    0.59   0
   2 -10 -10    0.11    0.67   0
  -9  -4 -12    0.32    1.02   0
  -7  -8 -14   -0.63    1.01   0
  -7   0 -11   -1.02    0.95   0
  -6   2 -10   -0.36    0.81   0
  -5  -4 -13   -0.23    0.78   0
  -3  -9 -14    0.15    1.01   0
  -3  -2 -12    0.46    0.94   0
  -2 -11 -14    0.49    1.10   0
   0 -13 -13    0.06    1.07   0
   1 -16 -12    0.43    1.04   0
   1 -13 -12   -0.11    0.95   0
   1  -8 -11   -0.26    0.55   0
 -10  -6 -12   -0.06    1.05   0
  -9   0 -10   -0.70    1.01   0
  -7  -7 -14   -0.06    1.03   0
  -5  -3 -13    0.28    1.03   0
  -4 -15 -15   -0.40    1.02   0
  -4 -13 -15   -0.31    1.00   0
  -4  -7 -14    0.24    0.83   0
  -4   3  -9    0.76    0.49   0
  -3   0 -11    0.26    0.62   0
  -1  -2 -11    0.00    0.77   0
   0 -18 -13   -0.30    1.15   0
   1  -7 -11    0.66    0.76   0
   1   0  -5    0.45    0.31   0
   2 -14 -11    1.41    0.88   0
  -9  -1 -11    0.30    1.07   0
  -8  -8 -14   -0.02    1.06   0
  -8   0 -11   -0.38    1.04   0
  -7  -1 -12   -0.76    1.05   0
  -5 -11 -15    0.32    1.08   0
  -4  -6 -14   -0.39    0.99   0
  -4  -3 -13    0.33    0.75   0
  -2  -8 -14    0.85    1.04   0
  -1 -16 -14   -0.52    1.09   0
  -1 -14 -14   -0.18    1.10   0
  -1   3  -6    0.20    0.29   0
   0 -10 -13    0.23    1.03   0
   3 -11  -9    0.62    0.69   0
  -9  -5 -13    0.39    1.04   0
  -8   2 -10   -0.41    0.92   0
  -8   3  -9   -0.21    0.92   0
  -6   3 -10   -0.17    0.86   0
  -4 -10 -15   -0.49    1.06   0
  -4  -2 -13   -0.26    0.97   0
  -4   0 -12   -0.60    0.93   0
  -3 -13 -15   -0.38    0.82   0
  -3 -12 -15    0.86    1.09   0
  -3  -6 -14   -0.97    1.04   0
  -3   5  -6    0.45    0.47   0
  -2   0 -11    0.13    0.59   0
  -1  -3 -12   -0.76    0.90   0
   0  -3 -11    0.28    0.73   0
   0   0  -9   -0.24    0.57   0
   3 -10  -9   -0.19    0.67   0
   3  -6  -6   -0.03    0.33   0
  -8  -1 -12   -0.86    1.02   0
  -7  -5 -14    0.18    1.09   0
  -7   0 -12   -0.40    1.05   0
  -6  -8 -15   -0.21    1.00   0
  -5  -8 -15   -0.39    1.08   0
  -5   6  -5   -0.14    0.44   0
  -5   6  -3   -0.41    0.38   0
  -3   0 -12   -0.08    0.93   0
  -2 -15 -15   -0.05    1.13   0
  -2 -13 -15   -0.33    1.07   0
  -2  -6 -14   -0.46    1.05   0
  -1  -9 -14    0.93    1.08   0
   1  -3 -10    0.10    0.64   0
   1   0  -7   -0.03    0.46   0
  -9  -4 -13    0.52    1.14   0
  -9   0 -11   -0.04    1.03   0
  -7   2 -11   -0.19    0.97   0
  -7   5  -8   -0.21    0.88   0
  -6  -7 -15   -0.35    1.01   0
  -5  -1 -13   -0.27    1.00   0
  -3  -8 -15    0.67    1.07   0
  -3   3 -10    0.70    0.74   0
  -2 -12 -15    0.28    1.07   0
  -2 -11 -15    0.51    1.11   0
  -1  -4 -13   -0.04    0.99   0
  -1   2  -9   -0.23    0.41   0
   0 -14 -14   -0.60    1.17   0
   0 -13 -14    0.02    1.15   0
   1 -15 -13   -0.10    1.09   0
   1 -14 -13   -0.41    1.09   0
   2  -8 -11    0.34    0.75   0
   3  -6  -7    0.04    0.40   0
  -9  -1 -12   -0.43    1.05   0
  -7   1 -12   -0.51    1.04   0
  -6  -6 -15    0.08    1.03   0
  -6  -3 -14   -0.01    1.10   0
  -5   6  -7   -0.06    0.58   0
  -4  -6 -15    0.06    1.07   0
  -3   5  -8   -0.39    0.58   0
  -2 -10 -15    0.72    0.86   0
  -1  -7 -14    0.48    1.08   0
   0  -6 -13    1.00    1.01   0
   1  -2 -10   -0.18    0.64   0
   1  -1  -9    0.51    0.53   0
   2 -14 -12   -0.29    0.98   0
   2 -12 -12    0.03    0.94   0
   2  -5 -10    0.73    0.64   0
   3 -12 -10   -0.06    0.69   0
  -8  -4 -14    0.14    1.12   0
  -8   2 -11    0.36    1.03   0
  -7  -6 -15    0.21    1.03   0
  -6  -2 -14    0.50    1.06   0
  -6   0 -13   -0.45    1.06   0
  -6   5  -9    0.54    0.79   0
  -5  -5 -15   -0.04    1.08   0
  -5   0 -13    0.26    0.73   0
  -5   2 -12    0.55    0.96   0
  -4  -5 -15   -0.54    1.06   0
  -4  -2 -14    0.67    1.05   0
  -4   0 -13    0.68    1.02   0
  -4   5  -9    0.15    0.70   0
  -3  -6 -15   -0.25    1.12   0
  -3  -3 -14   -0.70    1.03   0
  -1 -16 -15   -0.58    1.19   0
  -1  -3 -13    0.12    0.98   0
   0  -9 -14    0.73    1.15   0
   0   3  -5   -0.29    0.34   0
   2 -10 -12    0.05    0.87   0
  -8  -1 -13   -0.19    1.14   0
  -8   1 -12   -0.91    1.09   0
  -7   0 -13   -1.29    1.09   0
  -3 -12 -16    0.47    1.09   0
  -3   0 -13    0.18    1.01   0
  -3   4 -10    0.31    0.75   0
  -2  -7 -15    0.06    1.11   0
  -2  -3 -14   -0.45    1.01   0
  -1 -10 -15   -0.17    1.16   0
   0   3  -4  576.30    1.94   0
   1   0  -9   -0.53    0.55   0
  -8  -3 -14   -0.34    1.06   0
  -7  -5 -15   -0.51    1.05   0
  -7   2 -12   -0.11    0.99   0
  -6  -4 -15    0.17    1.11   0
  -5   1 -13    0.53    1.01   0
  -4  -9 -16    0.68    0.82   0
  -4  -4 -15   -0.18    1.07   0
  -4   1 -13   -0.57    1.02   0
  -3   2 -12   -0.32    0.94   0
  -3   6  -7   -0.45    0.42   0
  -1  -9 -15    0.39    1.11   0
  -1  -8 -15   -0.14    1.11   0
   0   0 -11   -0.03    0.76   0
   3  -5  -8    0.15    0.47   0
  -8   0 -13    1.23    1.13   0
  -8   3 -11   -0.24    1.06   0
  -7  -1 -14    0.16    1.12   0
  -2 -11 -16   -0.20    1.12   0
  -2  -5 -15    0.17    1.12   0
  -1  -7 -15    0.91    1.17   0
  -1   2 -11   -0.57    0.77   0
  -1   3 -10    0.27    0.69   0
   0 -15 -15   -0.06    1.32   0
   0 -14 -15   -1.04    1.15   0
   0 -13 -15    0.15    1.21   0
   0 -12 -15    0.20    1.14   0
   1 -14 -14   -0.84    1.15   0
   2  -7 -12   -0.64    0.87   0
   2  -3 -10   -0.11    0.65   0
  -5  -6 -16   -0.11    1.05   0
  -4   0 -14    0.90    1.08   0
  -4   2 -13    0.54    1.02   0
  -2 -10 -16    0.31    0.86   0
  -2  -9 -16    0.03    1.16   0
  -2  -4 -15   -0.47    1.09   0
  -1  -6 -15    1.01    1.16   0
   1 -10 -14   -0.10    1.07   0
   1  -9 -14    0.62    1.13   0
   1   1  -9    0.38    0.60   0
   1   2  -5   -0.13    0.35   0
   3 -10 -11    0.50    0.80   0
   3  -5  -9    0.02    0.56   0
  -8  -1 -14    0.14    1.13   0
  -8   1 -13   -0.41    1.14   0
  -5  -5 -16    0.46    1.09   0
  -5   4 -12   -0.84    1.00   0
  -5   7  -8   -0.06    0.68   0
  -3  -6 -16   -0.42    1.11   0
  -1  -5 -15   -1.18    1.14   0
   0  -8 -15   -0.56    1.12   0
   0   3  -9    0.11    0.44   0
   2   0  -7   -0.09    0.48   0
   2   0  -5    1.09    0.33   0
  -6   4 -12   -0.18    0.76   0
  -5   7  -9    0.24    0.75   0
  -3  -5 -16   -0.01    1.13   0
  -2  -7 -16    0.29    0.87   0
  -2  -3 -15    0.71    0.83   0
  -2   0 -14   -0.74    1.02   0
  -1 -10 -16   -0.80    1.20   0
  -1  -9 -16    1.62    1.15   0
  -1  -4 -15    0.03    1.10   0
   1  -4 -13   -0.21    0.72   0
   2  -8 -13   -0.54    0.95   0
  -7   1 -14    0.39    1.17   0
  -2  -5 -16    0.60    1.12   0
  -1  -8 -16   -0.31    1.20   0
  -1   5  -9    0.20    0.63   0
   0   4  -4  156.50    1.09   0
   2  -1 -10   -0.35    0.63   0
   3 -11 -12    0.06    0.91   0
  -7  -1 -15   -0.70    1.08   0
  -6  -3 -16   -0.64    1.10   0
  -6   0 -15    0.56    1.16   0
  -6   5 -12   -0.40    1.04   0
  -5   0 -15    0.52    1.10   0
  -5   4 -13   -0.17    1.04   0
  -5   6 -11   -0.10    0.91   0
  -4   0 -15   -0.09    1.11   0
  -4   2 -14   -0.44    1.05   0
  -4   5 -12   -0.14    0.97   0
  -1   3 -12   -0.33    0.89   0
   0  -2 -14    0.56    1.02   0
   0   0 -13    0.09    0.99   0
   1 -11 -15   -0.10    1.22   0
   1 -10 -15    0.78    1.20   0
  -8   1 -14    0.10    1.15   0
  -7   0 -15    0.50    1.08   0
  -5  -2 -16    0.70    1.13   0
  -4  -2 -16    0.41    1.13   0
  -3   0 -15    0.31    0.81   0
  -3   4 -13   -0.16    1.00   0
  -2   6 -10    0.78    0.75   0
  -1  -2 -15    1.12    1.12   0
  -1   2 -13    0.42    1.00   0
   0 -12 -16    0.09    1.18   0
   0  -9 -16    0.60    1.19   0
   0  -4 -15    0.77    1.12   0
   1  -9 -15   -0.19    1.19   0
   2 -10 -14   -0.45    1.10   0
   2  -9 -14    0.50    1.05   0
   3  -8 -12    0.07    0.89   0
   4  -7  -8   -0.17    0.57   0
  -7   5 -12   -0.72    1.04   0
  -7   6 -11    0.36    0.98   0
  -7   7 -10   -0.93    1.08   0
  -6   3 -14    0.11    1.17   0
  -3  -2 -16   -0.56    1.05   0
  -2  -8 -17    0.47    1.14   0
  -2   0 -15   -0.88    1.16   0
  -1  -5 -16    0.23    1.15   0
   1  -3 -14    0.65    1.01   0
  -7   1 -15    0.51    1.11   0
  -4   6 -12    0.66    0.98   0
  -3   3 -14   -0.50    0.84   0
  -3   7  -3    0.17    0.31   0
  -3   8  -8    0.19    0.66   0
  -2  -6 -17   -0.51    1.14   0
  -1  -4 -16   -0.17    1.14   0
  -1  -1 -15   -0.07    0.87   0
  -1   3 -13   -1.01    0.97   0
   0  -7 -16    0.14    1.16   0
   0  -3 -15    0.33    0.89   0
   1   3 -10    0.59    0.69   0
   2   0 -11   -0.44    0.77   0
   2   1 -10   -0.23    0.65   0
   4  -8 -10    0.54    0.80   0
   4  -7  -9   -0.13    0.58   0
   4  -6  -6    0.04    0.40   0
  -7   6 -12   -1.35    1.22   0
  -4  -3 -17    0.12    1.08   0
  -3   5 -13    0.42    1.01   0
  -3   6 -12    1.17    0.76   0
  -2  -5 -17   -0.56    1.13   0
  -2   1 -15    0.93    1.06   0
  -2   3 -14   -0.15    1.09   0
  -1   0 -15   -0.89    1.11   0
  -1   7  -7    0.03    0.58   0
   0  -5 -16    0.95    1.18   0
   1  -5 -15    0.71    1.18   0
   1  -2 -14    0.37    1.04   0
   1   0 -13   -0.22    0.93   0
   2  -6 -14   -0.53    0.99   0
   2   2  -6    0.77    0.46   0
  -7   2 -15   -0.01    1.11   0
  -7   7 -11    0.23    1.07   0
  -6   8 -10   -0.13    0.87   0
  -5   6 -13    0.37    1.04   0
  -5   9  -8   -0.59    0.74   0
  -4   9  -7    0.44    0.64   0
  -1  -6 -17    0.10    1.10   0
  -1   4 -13   -0.76    1.01   0
   0   5  -4   32.49    0.55   0
   1 -12 -16    0.23    1.07   0
   1 -10 -16    0.43    1.24   0
   1  -4 -15    1.44    1.18   0
   1  -1 -14   -0.71    1.00   0
   2 -10 -15   -0.72    1.12   0
  -5   9  -9    0.49    0.82   0
  -4  -2 -17   -0.23    0.83   0
  -3  -2 -17    0.06    1.12   0
  -3   1 -16   -0.26    1.15   0
  -2   2 -15   -0.35    0.82   0
  -1  -1 -16   -0.56    1.14   0
  -1   3 -14    0.01    1.07   0
   0   5 -11    1.05    0.79   0
   1  -7 -16   -0.86    1.15   0
   1  -3 -15    1.69    1.16   0
   1   1 -13   -0.26    0.68   0
   2  -8 -15   -0.26    1.17   0
   3   0  -9   -0.25    0.62   0
   3   0  -7    0.43    0.50   0
   4  -6 -10   -0.10    0.67   0
   4  -4  -8   -0.29    0.60   0
  -5   2 -16    0.32    1.10   0
  -4   4 -15   -0.33    1.13   0
  -2   3 -15    0.98    1.11   0
  -2   8 -10    0.13    0.81   0
   0  -8 -17   -0.06    1.24   0
   0   0 -15   -0.79    1.10   0
   0   2 -14    0.70    1.07   0
   1  -2 -15   -0.67    1.09   0
   2  -7 -15    0.24    1.15   0
   2  -6 -15   -0.49    1.08   0
   3  -1 -11   -0.15    0.76   0
   4  -5 -10   -0.06    0.70   0
  -7   5 -14    0.39    1.11   0
  -6   4 -15   -0.54    1.16   0
  -6   9 -10   -0.69    0.97   0
  -4   0 -17   -0.43    1.07   0
  -4   8  -3   -0.11    0.38   0
  -3   2 -16   -0.06    1.16   0
  -3   4 -15   -0.09    1.16   0
  -1  -3 -17    0.41    1.20   0
  -1   6  -3    6.83    0.29   0
   0  -2 -16   -1.06    1.16   0
   0   7  -8   -0.08    0.64   0
   2   0 -13    0.61    0.97   0
   3  -8 -14    0.11    1.07   0
   3  -4 -13    0.55    0.95   0
   4  -6 -11    0.42    0.77   0
  -6   8 -12   -0.07    1.08   0
  -4   6 -14    0.63    0.82   0
  -3   0 -17    0.46    1.11   0
  -3   6 -14   -1.09    1.09   0
  -3   7 -13   -0.30    1.01   0
  -2   4 -15    0.44    1.11   0
  -2   9  -8   -0.14    0.50   0
  -1  -2 -17   -0.12    1.12   0
  -1   1 -16    0.25    1.16   0
  -1   7  -4    1.35    0.55   0
   0  -5 -17    1.14    1.21   0
   0  -1 -16   -0.12    1.20   0
   1  -4 -16   -0.16    1.23   0
   1  -1 -15   -0.10    1.07   0
   1   1 -14    0.62    0.73   0
   3  -6 -14   -0.56    1.08   0
   3   0 -11   -0.45    0.80   0
   3   0  -5    0.40    0.37   0
  -6   9 -11    0.14    1.07   0
  -5  10  -6   -0.05    0.60   0
  -2   6 -14   -0.31    1.02   0
   0  -4 -17   -0.09    1.21   0
   0   0 -16    0.76    1.14   0
   1   0 -15    0.80    1.12   0
   1   2 -14   -0.78    0.99   0
   3  -5 -14   -0.30    1.04   0
   4  -4 -11   -0.13    0.79   0
  -5   7 -14    0.46    1.16   0
  -4   4 -16   -0.07    1.15   0
  -4   7 -14    0.42    1.14   0
  -3   8 -13    0.43    1.06   0
  -2   5 -15   -0.16    1.11   0
  -1  -1 -17   -0.74    0.90   0
  -1   4 -15   -0.38    1.10   0
   0  -3 -17    0.22    1.22   0
   1  -8 -17   -0.64    1.19   0
   1   4 -13    1.73    0.96   0
   1   6  -6    1.41    0.64   0
   3  -4 -14   -0.81    1.04   0
  -7   5 -15   -0.06    1.14   0
  -6   8 -13    0.95    1.18   0
  -4   2 -17    0.74    1.06   0
  -4   6 -15   -0.12    1.16   0
  -3   2 -17    0.11    1.12   0
  -3   6 -15    0.29    1.14   0
  -1   0 -17   -0.68    1.16   0
  -1   9  -7    0.08    0.44   0
   0   1 -16   -0.38    1.18   0
   1  -5 -17   -0.22    1.16   0
   1   1 -15   -0.02    0.82   0
   1   3 -14    0.29    1.05   0
   2   5  -9    9.36    0.80   0
   3  -8 -15   -0.21    1.15   0
   3  -7 -15    0.39    1.09   0
   3  -3 -14   -0.44    1.04   0
   3  -1 -13    0.52    0.97   0
  -6   6 -15    0.58    1.18   0
  -4   3 -17   -0.09    1.06   0
  -2   7 -14    1.05    1.07   0
  -2  10 -10    0.34    0.88   0
  -1   1 -17    0.36    1.13   0
  -1   5 -15   -0.01    1.17   0
   0   2 -16   -0.33    1.15   0
   1   2 -15    0.25    1.09   0
   1   7  -8   -0.35    0.46   0
   2   4  -5   90.62    1.01   0
   3   0 -13    0.40    0.95   0
   3   3  -8    0.77    0.60   0
   4  -6 -13   -0.40    0.98   0
  -5   5 -16    0.77    0.90   0
  -5   9 -13   -0.32    1.14   0
  -5  11  -9    0.21    0.90   0
  -4  11 -10    0.41    0.89   0
  -3   5 -16    0.44    1.11   0
  -1   4 -16   -0.65    1.13   0
  -1   7 -14    0.48    1.09   0
  -1   7  -3   72.28    0.78   0
  -1   8  -4  229.67    1.51   0
   0   0 -17   -0.20    1.15   0
   1   7 -11   -0.10    0.85   0
   2   0 -15   -0.30    1.12   0
   2   5  -6   45.84    0.90   0
   3  -5 -15    0.48    1.08   0
   3  -4 -15   -0.75    1.06   0
   4  -5 -13    0.22    0.99   0
  -6   9 -13    1.33    1.18   0
  -3  10 -12   -0.08    1.01   0
  -2   5 -16    0.55    1.13   0
  -2   8 -14    0.07    1.15   0
  -2   8  -3   19.86    0.62   0
  -1   2 -17    0.25    1.20   0
  -1   6 -15    0.78    1.13   0
  -1  10 -10    0.85    0.87   0
   0   6  -3   65.87    0.74   0
   0   7  -4   24.70    0.61   0
   0   9 -10    0.29    0.84   0
   0   9  -9   -0.01    0.73   0
   1  -2 -17    0.29    1.22   0
   1   3 -15    1.56    1.14   0
   1   7  -6    0.50    0.39   0
   3  -3 -15   -0.37    1.11   0
   4  -4 -13   -0.00    0.94   0
   4   0  -7    0.16    0.49   0
  -6   7 -15    0.57    1.13   0
  -5   6 -16   -0.61    1.16   0
  -5  11 -11   -0.13    1.04   0
  -4  10 -13   -0.24    1.05   0
  -3   6 -16   -0.55    1.09   0
  -3   9 -14    0.61    1.08   0
  -2   7 -15    0.64    0.87   0
  -2  10 -12    1.26    1.02   0
  -1   5 -16   -0.11    1.16   0
   1  -1 -17   -0.04    1.21   0
   1   8  -9   -0.17    0.52   0
   2  -6 -17    0.12    1.27   0
   3   2 -13    2.26    0.97   0
   3   3 -12    0.06    0.93   0
   3   4 -10    0.03    0.77   0
   4  -2  -5    0.27    0.40   0
   4   1  -9    2.55    0.70   0
  -2  11 -11   -0.02    0.97   0
  -1   7 -15    0.61    1.12   0
  -1   8 -14    0.01    1.09   0
   1   0 -17   -0.18    1.15   0
   1   4 -15    0.26    0.86   0
   1   6  -4   17.35    0.54   0
   1   7  -5  128.87    1.27   0
   2  -5 -17    0.03    1.15   0
   2  -4 -17   -0.92    1.20   0
   4  -5 -14    0.14    1.02   0
   4  -4 -14   -0.10    1.07   0
   4   1 -10   -0.21    0.55   0
  -6   8 -15    0.20    1.17   0
  -6  10 -13    0.56    1.19   0
  -5  11 -12   -1.05    1.10   0
  -5  12 -10   -0.75    0.95   0
  -2   5 -17   -0.17    1.08   0
  -1  11  -8   -0.34    0.75   0
   1   5 -15    0.03    1.11   0
   2   6 -12    0.54    0.69   0
   3  -4 -16    0.67    1.19   0
   3   5  -9   -0.17    0.69   0
   4  -3 -14   -0.23    1.08   0
   4  -1 -13   -1.17    0.97   0
  -5  10 -14    0.58    1.13   0
  -5  12 -11   -0.53    1.20   0
  -3   9 -15    0.42    1.19   0
  -3  12  -7    0.42    0.73   0
  -2   7 -16    0.01    1.10   0
  -1   8 -15   -0.12    1.12   0
  -1   9 -14   -2.65    1.10   0
  -1   9  -4    0.11    0.46   0
  -1  10 -13   -0.36    1.04   0
   0   3 -17    0.27    1.13   0
   0   8 -14   -0.84    1.04   0
   0   8  -4   35.99    0.72   0
   0  10 -11   -1.13    0.95   0
   0  10  -7    6.74    0.72   0
   1   1 -17   -0.08    1.15   0
   1   5  -3  153.23    1.07   0
   3   0 -15    0.03    1.06   0
   3   2 -14   -0.41    1.00   0
   4  -2 -14   -0.21    1.05   0
   4  -1  -5   -0.03    0.36   0
   5  -5 -12   -0.15    0.93   0
  -5  11 -13    0.69    1.18   0
  -4  12 -12    0.53    1.06   0
  -2   6 -17   -0.76    1.06   0
  -2  10 -14    0.74    1.18   0
  -2  10  -4  366.70    1.98   0
  -1   8  -3   25.40    0.55   0
  -1  10  -5   78.80    1.12   0
   0   4 -17    0.01    1.18   0
   0   9  -5   25.67    0.66   0
   1   2 -17    1.22    1.23   0
   1   4 -16   -0.42    0.89   0
   1   8 -13   -0.14    1.00   0
   2   4 -15   -0.20    1.09   0
   2   7 -12    0.19    0.94   0
   3   1 -15   -0.33    1.11   0
   3   3 -14   -0.44    1.03   0
   3   4 -13   -0.63    0.99   0
   3   6  -9   17.75    0.93   0
   5  -2  -9   -0.12    0.63   0
  -3  12  -6    0.16    0.64   0
  -2   9  -3  100.69    0.96   0
   0   7  -3  111.01    0.94   0
   1   5 -16   -0.50    1.18   0
   1   7  -4    0.38    0.41   0
   1   8  -5   19.14    0.71   0
   1  10  -9   -0.17    0.80   0
   2   0 -17   -1.27    1.16   0
   2   3 -16   -0.31    1.11   0
   2   5  -4   27.97    0.63   0
   3  -1 -16   -0.71    1.11   0
   4  -3 -15   -0.76    1.13   0
  -5  11 -14    0.28    1.14   0
  -4  10 -15    0.60    1.19   0
  -4  12 -13   -0.82    1.08   0
  -4  13 -10   -0.16    0.98   0
  -3  13  -8   -0.04    0.84   0
  -1   6 -17    0.22    1.09   0
  -1   8 -16   -0.46    1.11   0
  -1   9 -15    0.24    1.09   0
  -1  11 -13   -0.64    1.06   0
  -1  12  -8    0.12    0.79   0
   0   5 -17   -0.83    1.21   0
   0   7 -16   -0.42    1.15   0
   0   8 -15   -0.82    0.85   0
   0  11 -11    0.37    0.72   0
   1  10 -11    0.24    0.94   0
   2   1 -17   -0.83    1.17   0
   2   5 -15    0.46    1.08   0
   3  -4 -17   -0.26    1.23   0
   3   4 -14   -0.58    1.06   0
   3   6 -12    4.54    1.02   0
   4   2  -6  453.91    2.30   0
   4   3  -7  190.00    1.69   0
   4   4  -9   13.23    0.87   0
   5  -2 -12    0.20    0.94   0
  -2   9 -16   -0.47    1.17   0
  -2  10 -15   -0.59    0.85   0
  -2  11 -14   -0.19    0.85   0
  -2  12 -13   -0.08    1.11   0
  -2  12  -6   11.96    0.76   0
   0  11 -12    0.51    1.03   0
   2   7 -14    0.87    1.05   0
   2   8 -13   -0.43    1.00   0
   2   9  -8    6.16    0.79   0
   3  -2 -17   -0.27    1.33   0
   3   3 -15   -0.22    1.05   0
   3   7  -8   40.30    1.14   0
   4   4 -11   -0.09    0.65   0
   4   4  -8    0.47    0.63   0
   5  -3 -13   -0.82    1.00   0
   5   0 -11   -0.97    0.84   0
   5   0  -9   -0.53    0.66   0
  -4  12  -5    0.23    0.54   0
  -3  12  -5   -0.01    0.54   0
  -1  10 -15    0.83    1.20   0
  -1  10  -4    3.30    0.52   0
  -1  11  -5    7.57    0.66   0
   0   8 -16    0.51    1.17   0
   0   9  -4   15.79    0.63   0
   0  10  -5    5.82    0.47   0
   0  12 -11   25.44    1.30   0
   0  12  -9    0.37    0.86   0
   1   9 -14   -0.31    1.08   0
   1  11 -10   71.39    1.62   0
   1  11  -9    8.44    0.91   0
   2   4  -3   96.69    0.87   0
   2   6 -15    0.30    0.84   0
   2   8  -6    1.65    0.59   0
   3  -1 -17    0.01    1.14   0
   3   5 -14   -0.68    0.74   0
   3   6  -6   -0.17    0.57   0
   3   7 -12   47.45    1.48   0
   4  -4 -16    0.19    1.20   0
   4   0 -15   -0.18    1.13   0
   4   1  -5   -0.01    0.41   0
   4   2 -14   -0.71    1.10   0
   4   5 -10    0.83    0.83   0
   5  -3  -6   -0.05    0.40   0
  -5  11 -15   -0.50    1.15   0
  -4  14 -10   -0.64    0.99   0
  -3  12 -14   -0.21    1.12   0
  -3  13  -6    0.21    0.76   0
  -2  10 -16    0.36    1.11   0
  -2  11 -15   -0.42    1.14   0
  -2  11  -4    0.49    0.57   0
  -1   9  -3   26.95    0.60   0
  -1  12 -13    0.00    1.08   0
  -1  13 -11   38.04    1.49   0
   0   8  -3   34.13    0.64   0
   0  12 -12   78.80    1.86   0
   1   5 -17    0.57    0.91   0
   1   7 -16   -0.53    1.19   0
   1   8  -4   94.56    1.08   0
   1   9  -5   10.93    0.55   0
   1  11 -12    2.30    1.00   0
   1  11 -11   -0.48    0.69   0
   1  11  -8   14.06    0.93   0
   2   7 -15   -0.20    1.08   0
   2   8 -14   24.53    1.41   0
   2  10  -9    2.22    0.84   0
   3   0 -17   -0.21    1.14   0
   3   6 -14    0.45    1.05   0
   3   7 -13   26.46    1.33   0
   3   8  -9    4.59    0.84   0
   4   3 -14    0.38    1.10   0
   4   4 -13    0.82    1.03   0
   4   5  -8   11.07    0.79   0
   5   0  -7    0.55    0.52   0
  -5  13 -13   -0.08    1.15   0
  -2  14 -10   14.23    1.19   0
  -1  11 -15   -0.28    1.19   0
  -1  12 -14   -0.05    1.12   0
   0   9 -16    1.32    1.18   0
   0  11 -14   -0.34    1.13   0
   0  12  -7   80.35    1.42   0
   1   9 -15   -0.01    1.13   0
   1  10 -14    1.12    1.11   0
   1  11  -7    1.64    0.72   0
   2   4 -17    0.90    1.18   0
   2  10 -12    1.65    1.04   0
   2  10  -8    3.59    0.77   0
   3   1 -17    0.84    1.15   0
   3   3 -16   -0.00    0.87   0
   3   5 -15   -0.36    1.08   0
   3   8 -12   -0.29    0.98   0
   4  -1 -16   -0.65    1.19   0
   4   2  -5    0.07    0.44   0
   4   6 -11    1.18    0.96   0
   4   6 -10    0.17    0.84   0
   4   6  -9    3.73    0.80   0
   5   0 -13   -0.07    0.99   0
  -4  14 -12    0.02    1.11   0
  -3  12 -15    0.31    1.15   0
  -3  13 -14   -0.28    1.13   0
  -2   9 -17   -0.32    0.88   0
  -2  10  -3    0.74    0.39   0
  -2  13  -6    8.47    0.81   0
  -2  14 -11    0.97    0.82   0
  -1  10 -16    0.22    1.12   0
  -1  13 -13    0.39    1.13   0
   0   8 -17   -0.71    1.10   0
   0  11  -5    1.35    0.59   0
   0  13 -11   71.05    1.74   0
   1  12 -11   -0.98    0.98   0
   1  12  -9   -0.12    0.87   0
   2   8 -15    0.33    1.11   0
   2   8  -5  168.15    1.54   0
   2   9 -14    1.08    1.15   0
   2   9  -6    4.24    0.67   0
   3   7 -14    3.69    1.14   0
   3   9 -10    4.40    0.94   0
   4   0 -16    0.75    1.18   0
   4   4 -14    1.21    1.07   0
   4   4  -6    0.95    0.55   0
   4   5 -13    0.62    0.77   0
   4   6 -12   24.72    1.27   0
   4   6  -8    1.63    0.71   0
   5   3  -9   10.58    0.86   0
  -3  14 -13    0.69    1.10   0
  -2  11 -16   -0.73    1.18   0
  -2  12 -15   -0.46    0.87   0
  -1  14 -11   28.85    1.40   0
  -1  14 -10    0.36    0.75   0
   0  10  -4   19.76    0.69   0
   0  11 -15    0.47    1.14   0
   0  12 -14    1.32    1.15   0
   0  13 -12    1.12    1.07   0
   0  13  -8    4.78    0.87   0
   1   7  -3    0.72    0.28   0
   1  10  -5    5.97    0.66   0
   1  12  -8    0.67    0.76   0
   2   5 -17   -0.76    1.10   0
   2   7 -16    1.49    1.17   0
   2  11  -9   21.76    1.09   0
   3   5 -16    0.62    1.12   0
   3   9  -8    4.34    0.78   0
   4   1 -16    0.49    1.18   0
   4   3 -15   -0.11    1.12   0
   4   5 -14    0.64    1.12   0
   4   6 -13    1.11    1.05   0
   4   7 -10    4.17    0.92   0
   4   7  -9    0.12    0.78   0
  -4  15 -11   -0.36    1.22   0
  -3  13  -5   36.15    0.88   0
  -3  15 -11   37.76    1.45   0
  -3  15 -10    1.83    1.05   0
  -3  15  -9    0.95    0.99   0
  -1  11 -16   -0.79    1.10   0
  -1  14  -8    2.83    0.71   0
   0  13 -13    0.04    1.03   0
   0  13  -7   10.54    0.88   0
   1  12 -13    3.82    1.09   0
   2   6 -17    0.44    1.11   0
   2  11  -8    8.37    0.88   0
   3   7 -15    0.23    1.14   0
   3   8 -14    1.14    1.12   0
   3   9 -13    3.19    1.08   0
   4  -2 -17    0.36    1.29   0
   4   5  -6   18.13    0.74   0
   4   7 -12    6.28    1.07   0
   4   7  -8   -0.84    0.69   0
   5   4  -9    8.32    0.86   0
   6  -2 -11   13.36    1.03   0
   6  -2 -10   16.37    0.93   0
  -4  14 -14    1.85    1.36   0
  -4  15  -8   22.69    1.12   0
  -3  12 -16   -0.73    1.17   0
  -3  13 -15    0.54    1.12   0
  -3  14  -6    4.81    0.73   0
  -3  15 -12   14.33    1.30   0
  -3  15  -8    1.25    0.88   0
  -2  15 -12   21.28    1.32   0
  -2  15 -11    0.28    1.06   0
  -1  14 -13   -0.37    1.13   0
   0   9  -3    4.27    0.44   0
   0  12 -15    0.14    1.17   0
   0  14 -11    7.18    1.17   0
   0  14 -10    3.11    0.78   0
   1  13 -12   -0.47    1.04   0
   1  13 -11   15.62    0.99   0
   1  13 -10    2.77    0.76   0
   1  13  -9    2.59    0.94   0
   2   9  -5   25.85    0.82   0
   2  11 -13    0.73    1.01   0
   2  12 -11   16.55    1.20   0
   3   4 -17   -0.28    1.10   0
   3  10 -11    0.63    0.72   0
   4   6 -14    1.94    1.10   0
   4   7 -13    4.07    1.11   0
   4   8 -10   -0.53    0.89   0
   5   0 -15    0.78    1.07   0
   5   1  -6  115.00    1.24   0
   5   3  -7   33.68    0.91   0
   5   5 -11    0.17    0.90   0
   6  -2 -12    3.93    1.01   0
   6  -1 -10    0.58    0.79   0
  -3  15 -13    1.91    1.16   0
  -2  14  -6   15.29    0.86   0
  -2  15  -8   16.62    0.90   0
  -1  12 -16    3.13    1.18   0
  -1  13 -15    6.15    1.24   0
  -1  15 -11    2.62    1.15   0
   0  10 -17    1.49    1.09   0
   0  13 -14    0.54    0.83   0
   0  14 -12   -0.30    0.77   0
   1  10 -16    0.28    0.85   0
   1  13 -13    4.03    1.15   0
   1  13  -8    2.46    0.65   0
   2   7 -17    1.75    1.10   0
   2   8  -4   11.57    0.60   0
   2  11 -14   22.05    1.40   0
   2  12 -12    0.24    1.03   0
   3   3  -3    0.65    0.33   0
   3   8 -15    1.05    1.09   0
   3  10 -13   12.66    1.21   0
   4   0 -17    0.22    0.92   0
   4   1 -17    1.96    1.18   0
   4   6  -6    0.80    0.60   0
   4   7 -14   12.37    1.22   0
   4   7  -7    1.05    0.66   0
   5   1 -15    2.74    1.19   0
   5   3 -14   20.09    1.36   0
   5   5 -12    1.59    1.04   0
   6  -2  -8   13.69    0.82   0
   6   0 -10    1.41    0.84   0
  -3  15  -7    2.71    0.81   0
  -2  11  -3  121.62    1.12   0
  -2  15 -13    6.18    1.18   0
  -1  14 -14   -0.08    0.85   0
  -1  15 -12    1.46    0.85   0
   0  11  -4    2.97    0.56   0
   0  14 -13    8.88    1.00   0
   0  14  -7    5.31    0.81   0
   1  12 -15    3.88    1.17   0
   1  12  -6   -0.57    0.48   0
   2  12 -13   18.54    1.28   0
   3   7 -16    0.24    0.85   0
   3  11 -12    1.48    1.08   0
   4   2 -17    1.34    1.15   0
   4   6 -15    2.47    1.17   0
   5  -1 -16    0.22    1.24   0
   5  -1  -5   11.30    0.49   0
   5   2 -15    8.06    1.26   0
   5   5 -13    2.86    1.10   0
   5   5  -8    4.44    0.75   0
   5   6 -11    0.72    0.99   0
   5   6 -10    7.65    0.98   0
   6  -1 -13    5.27    1.12   0
   6  -1  -8   -0.10    0.62   0
   6   0  -9    0.39    0.73   0
   6   1 -10    2.28    0.85   0
  -4  14 -15    5.12    1.32   0
  -4  16 -11    2.84    1.20   0
  -4  16 -10    4.17    1.16   0
  -3  14 -15    2.22    1.16   0
  -3  15 -14    6.13    1.29   0
  -3  16 -12    7.36    1.24   0
  -3  16 -11   -0.50    1.06   0
  -3  16  -9    0.99    0.97   0
  -2  13 -16    3.98    1.14   0
  -2  14 -15    9.84    1.23   0
  -2  15 -14    0.16    1.12   0
  -2  16 -11   20.36    1.32   0
  -2  16 -10   24.19    1.33   0
  -2  16  -9   22.09    1.26   0
  -1  15 -13    8.88    1.25   0
   0  12 -16   -0.08    1.09   0
   0  13 -15    0.82    0.89   0
   0  14 -14    0.01    1.13   0
   0  15 -11    2.43    0.83   0
   0  15 -10    0.04    0.76   0
   1  10 -17    0.11    1.07   0
   1  10  -4    2.16    0.43   0
   1  11 -16    4.03    1.15   0
   1  13 -14    3.65    1.18   0
   1  14 -12    9.97    1.20   0
   2   8 -17   -0.08    0.87   0
   2  10  -5    3.17    0.66   0
   2  12 -14    2.52    1.08   0
   2  12  -7    1.84    0.77   0
   2  13 -11    3.61    1.04   0
   2  13 -10    7.32    1.05   0
   3   6 -17    4.85    1.19   0
   3   8 -16    8.42    1.24   0
   3   9 -15    0.03    0.79   0
   3  10 -14    2.83    0.90   0
   3  11 -13   13.55    1.28   0
   4   3 -17    0.40    1.09   0
   4   5 -16    0.35    1.14   0
   4   7 -15    0.47    1.11   0
   4   8 -14    9.30    1.22   0
   4   9  -9   -0.07    0.61   0
   5   3 -15   23.57    1.42   0
   5   6 -12   -0.13    0.73   0
   5   6  -9    0.26    0.61   0
   6   0 -13   -0.50    1.08   0
   6   0  -8   19.52    0.83   0
   6   2 -11   14.53    1.08   0
  -3  13  -4   13.68    0.69   0
  -3  14  -5    1.55    0.61   0
  -3  15  -6   12.69    0.82   0
  -2  14  -5   64.10    1.14   0
  -2  16 -12    0.03    0.81   0
  -2  16  -8    3.88    0.98   0
  -1  13 -16    2.49    0.93   0
  -1  15 -14    5.70    1.25   0
   0  10  -3   28.39    0.69   0
   0  15 -13   20.31    1.38   0
   1  14 -13    1.06    1.09   0
   1  14  -8   -0.18    0.63   0
   2   9 -17    0.79    1.11   0
   3   4  -3   23.30    0.55   0
   3   7 -17   -0.61    1.07   0
   3  10 -15   -0.19    1.09   0
   3  12 -10    1.09    1.00   0
   4   3  -4    3.00    0.44   0
   4   4 -17   -0.37    1.08   0
   4   6 -16    0.82    1.16   0
   4   9  -8    6.62    0.83   0
   4  10 -10    1.17    0.96   0
   5   0  -5    0.18    0.42   0
   5   1 -16    0.72    1.10   0
   5   3  -6    0.10    0.39   0
   5   4 -15    7.49    1.26   0
   5   5  -7    4.89    0.68   0
   5   6  -8    8.85    0.84   0
   5   7 -12    0.99    1.03   0
   5   7 -11   14.14    1.12   0
   5   7  -9    2.13    0.84   0
   6  -2  -7   21.93    0.78   0
   6   1  -8   -0.56    0.63   0
   6   2  -9    3.88    0.80   0
  -3  16 -13    5.60    1.19   0
  -2  15 -15    0.52    1.11   0
  -2  15  -6    3.25    0.75   0
  -2  16 -13   -0.51    1.13   0
   0  13 -16   -0.18    1.13   0
   0  13  -5   37.43    0.97   0
   0  14 -15   -0.65    1.12   0
   0  14  -6    6.29    0.79   0
   0  16 -11    1.80    1.12   0
   0  16 -10   -0.49    1.04   0
   1   9  -3    1.26    0.46   0
   1  12 -16   -0.11    1.08   0
   1  12  -5    0.57    0.63   0
   1  13 -15    5.29    1.17   0
   1  13  -6  166.69    1.79   0
   1  14 -14    0.19    1.14   0
   1  14  -7   66.15    1.43   0
   1  15 -12   23.55    1.41   0
   1  15 -11    3.57    1.12   0
   1  15 -10    3.29    1.08   0
   1  15  -9    1.26    0.98   0
   2  12 -15    1.03    1.14   0
   2  14 -10    1.48    1.04   0
   3   7  -4    6.55    0.58   0
   3   9 -16    1.12    1.14   0
   3  11 -14    1.08    0.83   0
   3  11  -7   26.95    1.04   0
   4   8 -15    4.76    1.18   0
   4   9 -14   -0.21    1.12   0
   4  10 -13    0.92    1.08   0
   4  10 -12    1.14    0.77   0
   4  10  -9   -0.03    0.85   0
   5   1  -5   11.14    0.55   0
   5   2 -16   -0.36    1.09   0
   5   7 -13    1.05    1.12   0
   6  -1  -7    2.23    0.57   0
   6   1 -14    1.10    1.08   0
   6   2 -13   -0.14    1.10   0
  -3  16 -14    2.83    1.23   0
  -3  16  -7    9.17    0.90   0
  -3  17 -11    5.23    1.20   0
  -3  17 -10   36.30    1.45   0
  -2  16 -14    1.17    1.20   0
  -2  17 -11    5.56    1.21   0
  -2  17 -10    1.24    1.11   0
  -1  14 -16    1.40    1.18   0
  -1  15  -6   10.66    0.86   0
   0  12  -4   11.51    0.56   0
   0  15 -14    1.67    1.15   0
   0  15  -7    4.27    0.68   0
   0  16 -12    7.03    1.24   0
   1   7  -2   20.07    0.51   0
   1  11  -4    1.08    0.58   0
   1  15 -13    0.28    1.13   0
   2  10 -17    4.37    1.14   0
   2  11  -5    2.95    0.68   0
   2  13 -14    0.30    0.81   0
   2  13  -7    2.71    0.81   0
   2  14 -12    0.30    0.78   0
   3   8 -17    1.68    1.16   0
   3  11 -15    0.35    1.08   0
   3  12  -8   39.72    1.10   0
   3  13 -10    1.47    0.98   0
   4   4  -4    0.01    0.44   0
   4   7 -16    1.60    1.10   0
   4   9  -7    0.81    0.54   0
   4  10  -8    1.96    0.84   0
   4  11 -11    2.15    1.04   0
   5   6  -7   63.06    1.23   0
   5   7 -14   -0.54    1.09   0
   5   7  -8    1.49    0.77   0
   5   8 -12    2.36    1.09   0
   5   8  -9    1.14    0.89   0
   6   0  -7    0.10    0.55   0
   6   2 -14    0.65    1.15   0
   6   3 -13    0.44    1.12   0
   6   4 -12   13.78    1.19   0
  -3  12  -3   13.27    0.53   0
  -3  17 -12    0.64    1.14   0
  -2  10  -2    2.19    0.35   0
  -2  12  -3  229.66    1.56   0
  -2  17  -9   -0.62    1.02   0
  -1  16  -7    5.99    0.92   0
  -1  17 -12    1.89    1.14   0
  -1  17 -11    4.56    1.21   0
  -1  17 -10    1.40    1.16   0
  -1  17  -9    2.05    1.05   0
   0  14 -16    0.72    1.09   0
   0  16  -8   43.94    1.43   0
   1  13 -16   -0.59    1.10   0
   1  14 -15    1.45    1.14   0
   1  15  -8    3.21    0.72   0
   2  10  -4   41.64    0.93   0
   2  12 -16    0.90    1.08   0
   2  13 -15    0.62    1.12   0
   2  14 -13    1.06    0.87   0
   2  14  -8    8.26    0.99   0
   3  10 -16    0.21    1.07   0
   3  12 -14    0.29    0.86   0
   3  12  -7    5.45    0.82   0
   3  13 -12    3.98    1.13   0
   4   7  -5    0.81    0.61   0
   4   8 -16    0.35    1.12   0
   4   9 -15    0.54    1.10   0
   4  10 -14    1.53    1.12   0
   4  11 -13    1.34    1.10   0
   4  11  -9    0.28    0.93   0
   5   4 -16    2.13    1.16   0
   5   8 -13    5.75    1.13   0
   5   9 -11    0.50    1.01   0
   6   1  -7    1.40    0.59   0
   6   3 -14   34.41    1.51   0
   6   3  -8    1.36    0.72   0
   6   4 -13    4.35    1.17   0
   6   5 -12   21.55    1.31   0
  -3  15  -5   97.42    1.31   0
  -3  17 -13    0.46    1.17   0
  -2  15  -5   25.94    0.88   0
  -2  16 -15    3.62    1.16   0
  -2  17 -13    0.56    1.13   0
  -1  17 -13   76.32    1.90   0
   0   9  -2   10.68    0.45   0
   0  11  -3  181.59    1.47   0
   0  14  -5   11.51    0.76   0
   0  15 -15    0.05    0.90   0
   0  16 -14    6.84    1.25   0
   0  17 -11    9.96    1.29   0
   0  17 -10    0.56    1.12   0
   1  10  -3    0.68    0.48   0
   1  13  -5    1.04    0.66   0
   1  14  -6   55.42    1.14   0
   1  16 -11    1.69    0.86   0
   1  16 -10    3.20    0.82   0
   1  16  -9    1.12    1.01   0
   2   8  -3    2.64    0.35   0
   2  14 -14    3.09    1.13   0
   2  15 -12    1.42    1.09   0
   2  15 -10   70.36    1.76   0
   2  15  -9    8.31    1.07   0
   3   8  -4   49.16    0.87   0
   3   9 -17    1.49    1.11   0
   3  12 -15    1.33    1.09   0
   3  13  -8    3.89    0.92   0
   4   5  -4   32.05    0.75   0
   4  10  -7   27.50    1.03   0
   4  12 -11   -0.40    1.05   0
   5   3  -5   64.83    0.99   0
   5   5 -16   -0.40    1.14   0
   5   7 -15    5.77    1.22   0
   5   7  -7    0.39    0.68   0
   5   8 -14   -0.21    1.15   0
   5   9 -13    2.01    1.09   0
   5   9 -12    0.86    0.80   0
   5   9  -9    1.29    0.90   0
   6   1 -15    1.04    1.11   0
   6   2 -15    0.85    1.12   0
   6   2  -7   22.16    0.83   0
   6   4 -14   63.77    1.72   0
   6   5 -13    8.41    1.20   0
  -3  16  -6   45.57    1.12   0
  -3  17 -14    8.08    1.41   0
  -3  18 -11   63.46    1.84   0
  -2  14  -4    8.26    0.62   0
  -2  16  -6   33.54    1.07   0
  -2  17 -14    2.71    1.19   0
  -2  18 -11    1.20    1.09   0
  -2  18 -10   26.99    1.37   0
  -1  12  -3    5.03    0.53   0
  -1  16 -15    0.16    1.18   0
   0  13  -4   29.36    0.85   0
   0  16  -7    1.03    0.89   0
   0  17 -12    0.37    1.14   0
   0  17  -9   21.59    1.31   0
   1  14 -16   -0.29    1.11   0
   1  16 -13    2.35    1.12   0
   1  16  -8    5.07    1.03   0
   2  12  -5    8.42    0.74   0
   2  13 -16    0.35    1.03   0
   2  14  -7   18.48    0.88   0
   2  15 -13    8.84    1.22   0
   3   6  -3    6.41    0.50   0
   3  11 -16   -0.09    0.83   0
   3  14 -12    1.27    1.06   0
   3  14 -11    0.06    0.80   0
   3  14 -10    0.12    0.99   0
   4   7 -17    0.90    0.90   0
   4   9 -16   -0.35    1.11   0
   4  11 -14   -0.38    0.84   0
   4  12 -13    2.55    1.16   0
   5   6 -16    0.79    1.14   0
   5   6  -6    4.76    0.66   0
   5   9  -8   -0.11    0.80   0
   5  10 -12    1.01    1.07   0
   5  10 -11    0.00    1.01   0
   5  10 -10    5.74    1.05   0
   6  -2  -6    0.32    0.44   0
   6  -1  -6    0.47    0.56   0
   6   3 -15   23.80    1.44   0
   6   3  -7   -0.23    0.63   0
   6   5 -14    0.71    1.13   0
   6   6 -10    1.43    0.75   0
  -3  18  -9    1.36    1.08   0
  -2  17  -7   29.17    1.16   0
  -2  18 -12    1.34    1.19   0
  -2  18  -9   33.16    1.40   0
  -1  14  -4    0.23    0.57   0
  -1  15  -5   21.46    0.77   0
  -1  16  -6   24.75    1.02   0
  -1  17 -14    2.39    1.15   0
  -1  18 -12    1.53    1.16   0
  -1  18 -11    6.22    1.28   0
  -1  18 -10    0.51    1.17   0
   0  16 -15    3.01    1.19   0
   0  17 -13   14.33    1.10   0
   1   8  -2  629.29    2.28   0
   1  16 -14   -0.33    1.13   0
   1  17 -10    4.65    1.16   0
   2   6  -2  363.18    1.68   0
   2   9  -3  153.80    1.38   0
   2  11  -4    9.86    0.71   0
   2  15 -14   11.01    1.29   0
   2  15  -8    0.23    0.68   0
   2  16 -12   -0.70    1.11   0
   2  16 -11    1.13    1.10   0
   2  16 -10    3.37    1.11   0
   3  13  -7    6.24    0.88   0
   3  14 -13   18.91    1.15   0
   4   2  -3    7.38    0.40   0
   4  10  -6   10.77    0.82   0
   4  11 -15    3.38    1.18   0
   4  12 -14    6.93    1.15   0
   4  13 -11    3.97    1.12   0
   5   8 -15    1.22    1.11   0
   5   8  -7    0.28    0.54   0
   5   9 -14    3.99    0.92   0
   6   4 -15   51.10    1.67   0
   6   7 -12    0.39    1.08   0
   6   7 -11    0.37    1.04   0
   6   7 -10    2.48    1.01   0
   7   0 -10   11.09    1.09   0
  -2  18 -13    0.19    1.18   0
  -2  18  -8    0.68    0.97   0
  -1  18 -13    3.84    1.24   0
  -1  18  -9    0.94    1.06   0
   0  12  -3    8.91    0.61   0
   0  16  -6   24.66    1.11   0
   0  17 -14    0.57    1.16   0
   1  14  -5   -0.04    0.69   0
   1  15  -6   52.10    1.15   0
   1  16  -7    0.29    0.89   0
   1  17 -13   26.45    1.46   0
   1  17 -12    0.84    0.90   0
   1  17  -9   -0.79    1.05   0
   2  14  -6    9.35    0.89   0
   2  16 -13    6.60    1.25   0
   2  16  -9    0.89    1.05   0
   3  11  -5   -0.74    0.64   0
   3  12 -16    0.39    0.82   0
   3  14 -14    8.34    1.20   0
   3  14  -8   16.90    0.92   0
   3  15 -12    1.75    1.12   0
   3  15 -11    1.24    1.12   0
   4  10 -16   -0.09    0.84   0
   4  13 -13    4.94    1.18   0
   4  13 -12    3.14    0.83   0
   4  13 -10    3.16    0.85   0
   5   0  -4   19.22    0.53   0
   5   9 -15    0.10    1.13   0
   5   9  -7    1.23    0.76   0
   5  10 -14    3.93    1.22   0
   5  11 -12    8.83    1.18   0
   5  11 -11    1.47    1.08   0
   5  11 -10    4.07    1.06   0
   6   1  -6    0.48    0.53   0
   6   5 -15    2.54    1.17   0
   6   6 -14    1.15    1.13   0
   6   6  -8    0.25    0.79   0
   6   7  -9   10.65    1.02   0
   6   8 -12    8.40    1.15   0
   6   8 -11    0.52    1.01   0
   7   1 -12    2.76    1.11   0
   7   1 -11   -0.16    0.91   0
   7   1 -10    0.47    0.88   0
   7   2 -12   10.91    1.27   0
   7   2 -11    1.98    1.01   0
  -3  18  -8    4.49    0.96   0
  -2  11  -2    3.02    0.39   0
  -2  16  -5    1.92    0.68   0
  -2  17  -6   63.22    1.30   0
  -2  18 -14    4.15    1.21   0
  -1  17 -15   -0.11    1.10   0
   0  10  -2   10.95    0.49   0
   1  11  -3  142.75    1.34   0
   1  15 -16    0.74    0.85   0
   1  16 -15   -0.07    1.08   0
   1  17  -8    4.36    1.06   0
   2  13  -5  233.52    2.05   0
   2  14 -16    1.80    1.08   0
   2  15 -15    3.57    1.13   0
   2  16 -14    3.99    1.15   0
   3  13 -16    0.25    1.04   0
   3  13  -6    1.73    0.74   0
   3  14  -7    8.22    0.93   0
   3  15 -13    0.93    1.14   0
   3  15  -9   10.92    1.12   0
   4   9  -5    0.44    0.48   0
   4  11 -16    0.61    1.09   0
   4  12 -15    0.29    1.14   0
   4  13 -14    0.56    1.10   0
   5  11 -13   19.85    1.33   0
   6   2  -6    0.09    0.54   0
   6   3 -16   -0.50    1.20   0
   6   5  -7   16.62    0.89   0
   6   6 -15    3.79    1.16   0
   6   7 -14    2.06    1.20   0
   6   8 -13    9.77    1.29   0
   6   8 -10    1.93    0.75   0
   7   0  -9   -0.51    0.77   0
   7   2 -13    0.61    1.13   0
   7   3 -12    1.48    1.09   0
   7   3 -11    6.67    1.08   0
  -3  16  -5    0.67    0.65   0
  -2  15  -4   69.65    1.13   0
  -2  18  -7    3.30    0.94   0
  -2  19 -12    2.67    1.23   0
  -2  19 -11   14.29    1.28   0
  -2  19 -10   98.63    1.99   0
  -2  19  -9   44.10    1.63   0
  -1  11  -2    1.91    0.42   0
  -1  13  -3  441.53    2.30   0
  -1  16  -5   30.20    1.02   0
  -1  17  -6   25.20    1.08   0
  -1  18 -14    1.95    1.15   0
  -1  19 -12   55.10    1.74   0
   0  14  -4   59.11    1.02   0
   0  17 -15    0.33    1.13   0
   1   9  -2   71.78    0.90   0
   1  17 -14   -0.05    0.86   0
   1  18 -12    7.66    1.30   0
   1  18 -11   20.45    1.46   0
   1  18 -10   -0.53    1.12   0
   2   7  -2  153.77    1.19   0
   2  10  -3   38.56    0.86   0
   2  17 -12   20.28    1.42   0
   2  17 -11   -0.10    1.13   0
   2  17 -10    0.10    1.10   0
   3  10  -4    1.15    0.45   0
   3  12  -5   26.10    0.95   0
   3  15 -14    3.12    1.14   0
   3  16 -12    1.56    1.11   0
   3  16 -11   17.53    1.32   0
   4   4  -3    3.61    0.43   0
   4  14 -12    1.42    0.85   0
   5   6  -5    6.91    0.65   0
   5   9 -16   -0.70    1.08   0
   5  10 -15    1.57    1.14   0
   5  11 -14    0.88    1.17   0
   5  11  -8   79.60    1.64   0
   5  12 -12   13.36    1.30   0
   5  12 -11    5.60    1.12   0
   5  12 -10    5.47    1.10   0
   6   3  -6    0.13    0.58   0
   6   4 -16    8.77    1.28   0
   6   6  -7    2.23    0.75   0
   6   9 -12    1.20    1.09   0
   6   9 -11   -0.29    1.05   0
   6   9 -10    6.21    1.06   0
   7   2  -9    1.13    0.83   0
   7   3 -13    1.50    1.13   0
   7   4 -12    3.23    1.14   0
   7   4 -11    1.61    1.04   0
   7   4 -10   10.01    1.02   0
  -3  15  -4    5.69    0.61   0
  -3  18  -7   15.19    1.06   0
  -2  19 -13    1.12    1.24   0
  -1  19 -13    8.41    1.27   0
   1  15  -5    4.26    0.78   0
   1  16  -6   40.18    1.10   0
   1  17 -15    7.33    1.22   0
   1  17  -7    3.69    0.97   0
   1  18 -13    1.46    1.23   0
   1  18  -9    1.06    1.11   0
   2  14  -5    0.63    0.74   0
   2  16 -15    2.98    1.13   0
   2  17 -13    2.10    1.16   0
   3   4  -2    1.96    0.34   0
   3  16 -13    5.88    1.20   0
   3  16  -9    7.62    1.17   0
   4  12 -16    0.70    1.08   0
   4  13 -15    3.47    1.16   0
   4  14 -14    0.69    1.09   0
   5   3  -4    2.32    0.48   0
   5   7  -5   10.20    0.72   0
   5  12 -13    2.33    0.91   0
   5  12  -9    1.01    1.00   0
   6   7 -15    2.03    1.12   0
   6   8  -8   21.07    1.10   0
   6   9 -13    8.26    1.18   0
   6   9  -9    0.69    1.00   0
   6  10 -11    2.33    1.07   0
   7   0  -8  115.30    1.47   0
   7   1  -8    1.29    0.72   0
   7   3  -9    0.52    0.85   0
   7   4 -13   19.64    1.33   0
   7   5 -12    6.12    1.18   0
   7   5 -11    8.05    1.11   0
   7   5 -10   31.98    1.27   0
  -2  19  -8    2.09    1.03   0
  -1  19  -8   55.68    1.59   0
   0  13  -3  145.25    1.46   0
   1  12  -3   77.73    1.06   0
   1  14  -4   -0.29    0.66   0
   1  18 -14    4.42    1.21   0
   1  18  -8    2.91    1.07   0
   2  17 -14   -0.22    1.04   0
   2  17  -8    5.44    1.08   0
   2  18 -12    0.46    1.15   0
   2  18 -11   10.16    1.31   0
   3  11  -4    3.70    0.68   0
   3  15  -7    0.81    0.91   0
   3  16 -14    7.92    1.22   0
   4   5  -3    1.73    0.45   0
   5   4  -4    4.30    0.54   0
   5  10 -16    4.34    1.18   0
   5  11 -15    1.78    0.89   0
   5  12 -14    1.34    1.09   0
   5  13 -13    1.16    1.12   0
   5  13 -12    6.79    1.20   0
   5  13 -11    0.62    1.08   0
   5  13 -10    0.53    1.06   0
   6   6 -16    1.66    1.17   0
   6   7  -7   14.57    0.91   0
   6   8 -15   -0.52    1.14   0
   6   9 -14   -0.23    1.19   0
   6  10 -13    4.28    1.21   0
   6  10 -12    4.04    0.90   0
   6  10 -10    3.67    1.09   0
   7   2  -8   30.53    1.03   0
   7   4 -14   20.41    1.37   0
   7   4  -9    1.23    0.85   0
   7   5 -13    0.72    1.13   0
   7   6 -11    2.49    1.06   0
  -2  12  -2  304.57    1.67   0
  -2  17  -5    0.62    0.72   0
  -2  20 -12   -0.06    1.13   0
  -2  20 -11    9.97    1.32   0
  -2  20 -10   -0.59    1.14   0
  -1  19 -14   36.93    1.52   0
  -1  20 -11    1.32    1.24   0
  -1  20 -10    0.81    1.14   0
   0  19 -14    2.91    1.13   0
   1  10  -2  309.39    1.79   0
   1  19 -12   17.68    1.44   0
   1  19 -11    5.70    1.24   0
   1  19 -10    1.34    1.19   0
   2   8  -2  342.08    1.78   0
   2  11  -3    8.84    0.68   0
   2  16  -6    2.98    0.87   0
   2  17 -15    7.33    1.16   0
   2  18 -13    0.17    1.17   0
   2  18 -10    1.00    0.82   0
   2  18  -9    5.63    1.16   0
   3   5  -2   34.42    0.57   0
   3  13  -5   27.66    0.88   0
   3  17 -13    0.78    1.12   0
   3  17 -12   -0.05    1.11   0
   3  17 -11    1.63    0.83   0
   4   9  -4   18.40    0.80   0
   4  11  -5   27.14    0.97   0
   4  13 -16    0.97    1.09   0
   4  14 -15    4.33    1.15   0
   4  15 -14    0.98    1.09   0
   4  15  -9   17.46    1.07   0
   5  10  -6   61.08    1.35   0
   5  12 -15    0.24    1.12   0
   5  13  -9    1.27    1.04   0
   6  -2  -5    0.37    0.39   0
   6   1  -5   44.21    0.83   0
   6   7 -16    0.61    1.16   0
   6   9  -8    2.08    0.69   0
   6  10 -14   -0.10    1.10   0
   6  11 -12   31.53    1.48   0
   6  11 -11    0.07    1.10   0
   6  11 -10    0.29    1.04   0
   7   3  -8    4.47    0.79   0
   7   4  -8    6.22    0.85   0
   7   5 -14   26.20    1.42   0
   7   5  -9    5.56    0.94   0
   7   6 -10    2.71    1.01   0
   7   7 -12    8.26    1.18   0
   7   7 -11   -0.28    1.01   0
  -2  16  -4    9.50    0.71   0
  -2  20 -13   -0.45    1.15   0
  -2  20  -9   93.75    1.91   0
  -1  12  -2  259.94    1.63   0
  -1  14  -3    1.15    0.38   0
  -1  17  -5   21.80    0.95   0
  -1  18  -6    0.95    0.63   0
  -1  20 -13   18.95    1.33   0
  -1  20 -12   15.20    1.13   0
  -1  20  -9    9.88    1.25   0
   0  20 -12    4.76    1.22   0
   0  20 -11    0.94    1.26   0
   0  20 -10    1.53    1.26   0
   1  16  -5    6.28    0.85   0
   1  17  -6   12.47    0.83   0
   1  18 -15    4.38    1.20   0
   1  19 -13    7.92    1.24   0
   1  19  -9    0.90    1.13   0
   2  15  -5   32.87    1.10   0
   2  17  -7   -0.32    0.70   0
   2  18 -14    0.34    1.14   0
   3  12  -4   59.99    1.16   0
   3  16 -15   -0.12    1.06   0
   3  16  -7   -0.49    0.94   0
   3  17  -9    2.70    0.83   0
   4   6  -3   70.13    0.92   0
   4  15  -8    0.72    1.00   0
   4  16 -11    0.12    1.06   0
   4  16 -10    2.32    1.10   0
   5  12  -7    0.80    0.89   0
   5  13 -14    4.89    0.96   0
   5  14 -13    3.12    1.14   0
   5  14 -12    6.91    1.20   0
   5  14 -11    5.15    0.88   0
   5  14 -10    5.70    1.17   0
   6  10  -8   43.47    1.39   0
   6  11 -13    5.23    1.23   0
   6  11  -9   -0.06    1.02   0
   7   0  -7   -0.07    0.61   0
   7   1  -7    1.17    0.76   0
   7   5  -8    2.07    0.82   0
   7   7 -13    6.39    1.22   0
   7   7 -10    3.24    1.07   0
  -1  16  -4   53.16    1.11   0
   0  18  -6    2.34    0.91   0
   0  20 -13    1.93    1.21   0
   0  20  -9    4.49    1.23   0
   1  13  -3    5.26    0.51   0
   1  15  -4   17.87    0.86   0
   1  19 -14    0.25    1.15   0
   1  19  -8    7.77    1.18   0
   2   9  -2    2.73    0.48   0
   2  12  -3   41.10    0.96   0
   2  19 -12    1.45    1.23   0
   2  19 -11    2.36    1.24   0
   2  19 -10    2.43    1.15   0
   3   6  -2  265.67    1.53   0
   3  10  -3    2.22    0.61   0
   3  17 -14    2.33    0.90   0
   3  17  -8    3.15    1.07   0
   3  18 -12    0.25    1.19   0
   3  18 -11    1.33    1.17   0
   3  18 -10    2.38    1.14   0
   4  10  -4    7.88    0.74   0
   4  15 -15    3.59    1.11   0
   4  16  -9    3.80    1.11   0
   5  11  -6    6.77    0.85   0
   5  13 -15    0.33    1.13   0
   5  14 -14    7.75    1.19   0
   5  14  -9    2.35    1.08   0
   6   7  -6    1.21    0.68   0
   6  11 -14    0.84    1.16   0
   6  12 -13    4.53    1.17   0
   6  12 -12    1.29    1.16   0
   6  12 -11   27.47    1.44   0
   6  12 -10    1.95    1.11   0
   7   2  -7   22.40    0.88   0
   7   3  -7    1.40    0.69   0
   7   6  -8   -0.66    0.83   0
   7   7 -14   -0.29    1.16   0
   7   8 -13    2.94    1.16   0
   7   8 -12    0.66    1.09   0
  -1  21 -11    0.68    1.17   0
   0  20 -14    8.76    1.22   0
   0  20  -8    1.21    1.10   0
   1  11  -2   37.81    0.80   0
   1  20 -13   -0.12    1.16   0
   1  20 -12    2.58    1.24   0
   1  20 -11    4.47    0.97   0
   1  20 -10   11.26    1.33   0
   2  18  -7    4.19    1.06   0
   2  19 -13    0.21    1.12   0
   3   7  -2    0.29    0.42   0
   3  18 -13    6.36    1.18   0
   4  14  -6    1.48    0.87   0
   4  15  -7   24.69    1.22   0
   4  17 -12   -1.09    1.14   0
   4  17 -11    1.10    1.18   0
   5  13  -7   11.48    1.07   0
   5  14  -8    6.37    1.10   0
   5  15 -13    5.43    1.18   0
   5  15 -12   15.34    1.33   0
   5  15 -11    0.69    0.85   0
   5  15 -10    5.77    1.19   0
   6   5  -5    2.82    0.63   0
   6   8  -6    8.56    0.83   0
   6  10  -7   35.94    1.26   0
   7   6 -15    0.16    1.20   0
   7   8 -14    1.63    1.34   0
   7   9 -10   -0.30    1.03   0
  -2  15  -3   48.36    0.92   0
  -2  18  -5    3.69    0.78   0
  -1  15  -3   40.22    0.92   0
  -1  19  -6    0.83    0.89   0
  -1  21 -12   10.06    1.34   0
  -1  21 -10    1.31    1.17   0
   0   9  -1   26.32    0.55   0
   0  21 -12    0.82    1.18   0
   0  21 -11    0.83    1.27   0
   0  21 -10   11.09    1.33   0
   1  17  -5   18.43    1.02   0
   1  19  -7    3.82    1.06   0
   1  20  -9    0.19    0.88   0
   2  10  -2   45.94    0.87   0
   2  16  -5    9.84    0.74   0
   2  19 -14    0.32    1.12   0
   2  19  -8   -0.60    1.10   0
   2  20 -11    0.46    1.20   0
   3  11  -3   31.71    0.89   0
   3  13  -4   53.66    1.17   0
   3  15  -5   76.39    1.48   0
   3  16  -6    0.60    0.88   0
   3  18 -14    0.60    1.12   0
   3  18  -8    1.16    1.04   0
   3  19 -11   20.27    1.43   0
   4   8  -3    0.40    0.56   0
   4  16 -15   -0.29    1.12   0
   4  17 -13    0.15    1.11   0
   4  17  -9    3.02    1.16   0
   5  10  -5   31.03    0.90   0
   5  14 -15    0.90    1.11   0
   5  15 -14    9.65    1.21   0
   5  15  -9    1.97    1.10   0
   6   6  -5    0.67    0.62   0
   6  11 -15    0.66    0.91   0
   6  12 -14    1.58    0.87   0
   6  13 -13    7.32    1.27   0
   6  13 -12   -0.32    1.09   0
   6  13 -11    0.86    0.85   0
   6  13 -10    6.71    1.19   0
   7   7 -15    0.54    1.18   0
   7   9 -13    0.34    1.12   0
   7   9  -9    0.58    0.98   0
   7  10 -11   10.16    1.20   0
  -2  13  -2   94.50    1.02   0
  -2  20  -7   19.16    1.15   0
  -2  21  -9   -0.30    1.10   0
  -1  10  -1  304.70    1.50   0
  -1  13  -2  276.94    1.76   0
  -1  17  -4    0.67    0.69   0
  -1  21 -13    0.89    1.13   0
   0  18  -5   20.16    1.04   0
   0  19  -6    9.60    1.07   0
   0  21 -13    3.04    1.20   0
   0  21  -9    7.50    1.28   0
   1   8  -1   26.94    0.51   0
   1  14  -3   12.95    0.63   0
   2  15  -4    1.16    0.72   0
   2  20 -13    3.22    1.18   0
   2  20 -12    1.41    1.21   0
   2  20 -10   29.62    1.53   0
   3  19 -13    8.09    1.25   0
   3  19 -12   -0.04    0.88   0
   4  15  -6    1.40    0.91   0
   4  16  -7   -0.28    0.99   0
   4  17  -8   19.18    1.30   0
   4  18 -12    8.54    1.23   0
   4  18 -11   42.12    1.64   0
   5   0  -3   -0.35    0.32   0
   5   1  -3   97.98    0.92   0
   5  16 -13   -0.38    1.10   0
   5  16 -12   14.29    1.32   0
   5  16 -11    0.67    1.14   0
   5  16 -10    4.91    1.17   0
   6   9  -6   60.82    1.23   0
   6  11  -7    1.58    0.93   0
   6  12 -15    0.88    1.12   0
   6  12  -8   21.69    1.04   0
   6  13 -14    0.63    1.14   0
   6  13  -9    2.10    1.08   0
   6  14 -12   -0.44    1.12   0
   6  14 -11    0.96    1.10   0
   7   8 -15    0.73    1.16   0
   7   8  -8   28.47    1.26   0
   7   9 -14   -0.83    1.15   0
   7  10 -13    0.83    1.20   0
  -1  21  -8    0.91    1.10   0
   0  13  -2  393.54    2.19   0
   0  17  -4    1.97    0.75   0
   0  21  -8   15.16    1.29   0
   1  12  -2   56.70    0.90   0
   1  19  -6    3.61    1.00   0
   2   6  -1    0.87    0.24   0
   2  17  -5    1.23    0.86   0
   2  18  -6   36.12    1.32   0
   2  19  -7   45.73    1.53   0
   2  20 -14    6.68    1.17   0
   2  20  -9   -0.08    0.87   0
   3  14  -4   31.85    1.06   0
   3  17  -6   26.84    1.24   0
   3  18  -7   12.09    1.20   0
   3  19 -14    3.24    1.10   0
   3  19  -9    9.08    1.02   0
   4   3  -2   10.53    0.43   0
   4  14  -5    2.16    0.81   0
   4  18 -13   10.81    1.27   0
   4  18 -10    3.23    0.95   0
   5   3  -3    4.12    0.47   0
   5   9  -4   14.76    0.79   0
   5  13  -6    0.55    0.64   0
   5  15 -15    3.35    1.10   0
   5  16 -14   -0.45    1.06   0
   5  16  -9   13.55    1.33   0
   6  13  -8   30.74    1.37   0
   6  14 -13    2.98    1.20   0
   6  14 -10    4.10    1.11   0
   7   1  -6    5.33    0.63   0
   7   2  -6    9.82    0.70   0
   7   9 -15    0.60    1.28   0
   7  10 -14   -0.91    1.18   0
   7  10  -9    3.71    1.09   0
   7  11 -12   -0.80    1.18   0
   7  11 -11    0.14    1.17   0
   8   4 -10    6.72    1.07   0
   8   5 -11    0.64    1.10   0
  -1  19  -5   10.67    0.91   0
  -1  20  -6    7.75    1.01   0
  -1  22 -11    0.59    1.22   0
  -1  22 -10   13.43    1.35   0
   0  10  -1  247.53    1.46   0
   0  22 -12    0.20    1.19   0
   0  22 -11    3.40    1.30   0
   0  22 -10   10.31    1.34   0
   1   9  -1    4.80    0.43   0
   1  15  -3  193.86    1.86   0
   1  18  -5    7.35    0.75   0
   2  14  -3   10.82    0.78   0
   2  21 -12   -0.08    1.16   0
   2  21 -11    7.36    1.34   0
   2  21 -10   21.28    1.45   0
   3  12  -3   42.37    0.93   0
   3  16  -5   43.28    1.29   0
   3  19  -8   -0.10    1.10   0
   3  20 -12    0.99    1.16   0
   3  20 -11   11.96    1.38   0
   3  20 -10   10.86    1.35   0
   4   4  -2  190.17    1.29   0
   4  16  -6   -0.78    0.89   0
   4  17  -7   26.82    1.34   0
   4  18 -14    0.69    1.10   0
   5  12  -5    0.49    0.79   0
   5  17 -13    4.78    1.15   0
   5  17 -12    2.33    1.23   0
   5  17 -11    5.29    1.25   0
   6   1  -4    0.10    0.51   0
   6   2  -4   62.77    0.92   0
   6   8  -5    0.05    0.70   0
   6  12  -7    2.35    0.73   0
   6  13 -15    0.53    1.09   0
   6  14 -14    4.40    1.18   0
   6  14  -9   15.18    1.03   0
   6  15 -12    1.99    1.21   0
   6  15 -11   -0.97    1.15   0
   7   4  -6   30.73    0.95   0
   7   5  -6   10.46    0.81   0
   7   8  -7    0.13    0.89   0
   7  11  -9    1.67    1.09   0
   7  12 -12    1.95    1.14   0
   7  12 -11    1.04    1.17   0
   8   3  -9   11.59    1.03   0
   8   5 -10    0.34    0.98   0
   8   6 -13    0.25    1.25   0
   8   6 -12    0.74    1.14   0
   8   6 -11    0.88    1.12   0
  -2  20  -6    1.50    0.92   0
  -1  14  -2   29.31    0.77   0
  -1  16  -3    2.16    0.61   0
  -1  21  -7    0.52    1.01   0
  -1  22  -9    4.63    1.24   0
   0  16  -3   49.46    1.09   0
   0  19  -5   14.47    1.03   0
   0  21  -7    3.97    1.06   0
   0  22 -13    1.18    1.22   0
   0  22  -9    2.01    1.28   0
   1  13  -2  142.90    1.46   0
   1  17  -4    0.25    0.73   0
   1  22 -12    6.75    1.28   0
   1  22 -11    2.49    1.35   0
   2   7  -1 1075.80    2.90   0
   2  16  -4   42.18    1.06   0
   2  21 -13   -0.69    1.17   0
   2  21  -9   12.48    1.36   0
   3  15  -4   13.13    0.92   0
   3  20 -13    4.21    1.16   0
   3  20  -9   35.06    1.59   0
   4   5  -2  197.78    1.36   0
   4  10  -3    0.98    0.46   0
   4  13  -4   13.21    0.90   0
   4  18  -8    0.19    0.81   0
   4  19 -13    1.65    1.16   0
   4  19 -12    8.66    1.25   0
   4  19 -11    1.43    0.92   0
   4  19 -10    0.27    1.19   0
   5   6  -3   47.56    0.92   0
   5  14  -6   -0.25    0.67   0
   5  17 -14    2.43    1.09   0
   6  -1  -4    0.41    0.43   0
   6   0  -4   89.99    0.95   0
   6   3  -4    2.53    0.52   0
   6   9  -5    2.40    0.77   0
   6  11  -6    4.10    0.70   0
   6  14  -8   54.89    1.64   0
   6  15 -13    0.64    1.15   0
   6  15 -10   -0.47    0.88   0
   6  15  -9   17.13    1.29   0
   7   9  -7    0.57    0.90   0
   7  11 -14    0.41    1.13   0
   7  12 -13    0.97    1.22   0
   7  12 -10   42.32    1.56   0
   8   5  -9    0.29    1.00   0
   8   7 -13    5.43    1.21   0
   8   7 -12    2.38    1.17   0
   8   7 -11    1.72    1.08   0
   8   7 -10    3.64    1.13   0
  -1  18  -4   10.70    0.82   0
  -1  22  -8   14.35    1.29   0
   0  11  -1  226.02    1.48   0
   0  18  -4   -0.00    0.77   0
   1  10  -1  611.33    2.41   0
   1  19  -5   54.36    1.43   0
   1  22 -13    0.00    1.19   0
   1  22 -10    3.30    1.03   0
   1  22  -9    0.41    1.20   0
   2   8  -1  896.85    2.81   0
   2  12  -2  192.34    1.69   0
   2  18  -5   29.61    1.22   0
   2  20  -7  120.47    2.15   0
   3  13  -3  218.37    1.93   0
   3  19  -7   57.33    1.50   0
   3  20 -14   11.80    1.23   0
   3  20  -8   75.93    1.92   0
   4   6  -2   99.67    1.08   0
   4  18  -7   15.40    1.24   0
   4  19  -9   44.03    1.64   0
   5   7  -3   34.27    0.87   0
   6   5  -4    6.64    0.63   0
   6  12  -6    1.97    0.93   0
   6  15 -14    3.02    1.14   0
   6  16 -12   -0.49    1.20   0
   6  16 -11    0.96    1.20   0
   6  16 -10    0.47    1.15   0
   7  11  -8   37.84    1.42   0
   7  12  -9   21.73    1.31   0
   7  13 -13    0.52    1.11   0
   7  13 -12    0.94    1.20   0
   7  13 -11    0.27    1.17   0
   8   3  -8   -0.29    0.82   0
   8   4  -8    8.87    0.95   0
   8   6  -9    0.63    0.94   0
   8   7  -9   21.20    1.21   0
   8   8 -13    5.11    1.24   0
   8   8 -12   21.11    1.34   0
   8   8 -11    1.49    1.10   0
  -1  23 -11   24.52    1.49   0
  -1  23 -10    0.48    1.19   0
   0  23 -11    1.20    1.23   0
   2  17  -4   51.84    1.31   0
   2  21  -8   18.18    1.15   0
   2  22 -12    1.18    1.25   0
   2  22 -11    5.70    1.38   0
   2  22 -10    1.22    1.30   0
   3  21 -13    1.92    1.17   0
   3  21 -10   -0.28    1.22   0
   4   7  -2    0.83    0.50   0
   4  16  -5   20.76    1.12   0
   4  19  -8   10.95    1.26   0
   4  20 -12   14.09    1.33   0
   4  20 -11   22.67    1.49   0
   4  20 -10    2.35    1.21   0
   5   8  -3   12.87    0.73   0
   5  18 -13   18.67    1.17   0
   5  18  -9   17.23    1.40   0
   6   6  -4    0.26    0.45   0
   6   7  -4    8.87    0.72   0
   6  10  -5    3.42    0.61   0
   6  15  -8   61.96    1.73   0
   6  16  -9    1.29    1.12   0
   7   8  -6   43.53    1.24   0
   7  10  -7    8.77    0.83   0
   7  12  -8    6.80    1.15   0
   7  13  -9    0.37    1.12   0
   7  14 -11    0.24    1.14   0
   8   5  -8  120.79    1.79   0
   8   6  -8   11.59    1.03   0
   8   8  -9   13.34    1.19   0
   8   9 -13    2.02    1.17   0
   8   9 -12    7.38    1.27   0
   8   9 -11    1.01    1.12   0
   8   9 -10    0.93    1.13   0
  -1  12  -1  202.86    1.39   0
  -1  15  -2   65.45    1.04   0
  -1  17  -3   -0.17    0.64   0
  -1  22  -7    5.79    1.04   0
   0  17  -3   29.50    0.97   0
   0  20  -5    3.24    0.94   0
   0  23 -10    0.61    1.24   0
   1  14  -2    9.29    0.69   0
   1  18  -4   19.81    0.87   0
   1  22  -8    0.98    1.16   0
   1  23 -12    0.55    1.18   0
   1  23 -11   -0.29    1.30   0
   2  13  -2   65.51    1.15   0
   2  19  -5   -0.79    0.90   0
   2  20  -6   36.63    1.46   0
   2  22 -13    8.47    1.28   0
   2  22  -9    0.30    1.26   0
   3   5  -1   15.29    0.48   0
   3  16  -4   13.46    0.79   0
   3  19  -6   59.94    1.65   0
   3  20  -7    5.23    1.16   0
   3  21  -9    4.29    0.96   0
   4  20 -13    6.74    1.14   0
   4  20  -9    2.61    1.21   0
   5  14  -5    5.30    0.73   0
   5  17  -7    4.02    1.19   0
   5  18 -14    0.89    1.05   0
   5  18  -8    1.49    1.13   0
   5  19 -11    5.26    1.30   0
   5  19 -10    0.48    1.12   0
   6   8  -4    7.38    0.73   0
   6  13  -6   17.53    1.12   0
   6  16 -14   -0.32    1.05   0
   6  17 -12    8.12    1.27   0
   6  17 -11   10.05    1.32   0
   6  17 -10    0.61    1.15   0
   7   1  -5   11.33    0.70   0
   7   2  -5   24.72    0.77   0
   7   3  -5    0.80    0.60   0
   7   4  -5   15.48    0.77   0
   7  14 -13    0.14    1.16   0
   7  14 -10   -0.28    1.14   0
   8   7  -8    5.68    1.03   0
   8   9 -14   -0.52    1.31   0
   8   9  -9    0.95    1.08   0
   8  10 -13    0.49    1.33   0
   8  10 -12    1.15    1.19   0
   8  10 -11    0.16    1.17   0
   8  10 -10   15.02    1.30   0
  -2  12  -1   51.79    0.78   0
  -2  15  -2    9.74    0.59   0
  -1  19  -4   11.17    0.89   0
   0  12  -1    5.56    0.53   0
   0  19  -4    2.28    0.84   0
   0  22  -7    7.82    1.16   0
   1  11  -1    3.65    0.50   0
   1  23 -10    2.99    1.05   0
   1  23  -9    5.74    1.35   0
   2  16  -3   26.37    1.01   0
   2  22  -8   -0.53    1.20   0
   3   6  -1  380.15    1.80   0
   3  18  -5   43.89    1.24   0
   3  21  -8   31.26    1.55   0
   3  22 -12    0.92    1.22   0
   3  22 -11    1.26    1.27   0
   3  22 -10   12.13    1.36   0
   4   9  -2   87.70    1.20   0
   4  15  -4    0.18    0.81   0
   4  19  -7    0.49    1.08   0
   4  20  -8    0.15    1.17   0
   4  21 -12    1.28    1.15   0
   4  21 -11    0.63    1.18   0
   5   9  -3   79.92    1.17   0
   5  19  -9    9.03    1.27   0
   6  12  -5   10.03    0.96   0
   6  15  -7   44.92    1.53   0
   6  16  -8    1.55    0.83   0
   6  17 -13   11.91    1.24   0
   6  17  -9    2.34    1.15   0
   7   0  -5   -0.11    0.57   0
   7  10  -6    3.93    0.94   0
   7  12  -7   95.84    1.87   0
   7  13  -8    1.45    1.09   0
   7  14  -9    2.12    1.15   0
   7  15 -12   -0.39    1.18   0
   7  15 -11   -0.43    1.19   0
   8   3  -7    5.16    0.81   0
   8   4  -7   10.39    0.91   0
   8   8  -8   53.19    1.50   0
   8  11 -12   -0.21    1.19   0
   8  11 -11   -0.06    1.18   0
  -1  23  -8    1.87    1.16   0
   0  23  -8    2.21    1.21   0
   1  15  -2  142.96    1.58   0
   1  17  -3    5.06    0.58   0
   1  22  -7   -0.10    0.80   0
   2  10  -1  229.61    1.63   0
   2  14  -2  113.86    1.47   0
   3   7  -1  159.18    1.27   0
   3  12  -2  550.31    2.83   0
   3  15  -3   13.52    0.90   0
   3  20  -6    3.28    1.08   0
   3  22 -13    2.60    1.16   0
   3  22  -9    0.50    1.22   0
   4  13  -3   37.16    1.09   0
   4  17  -5    0.14    0.68   0
   4  21 -13   -0.62    1.07   0
   5  13  -4   11.72    0.92   0
   5  17  -6    1.16    1.03   0
   5  18  -7    2.91    1.13   0
   5  19  -8    0.31    1.12   0
   5  20 -12    2.65    1.16   0
   5  20 -11    4.70    1.25   0
   6   9  -4   83.83    1.28   0
   6  16  -7    4.27    1.11   0
   6  18 -12    0.18    1.18   0
   6  18 -11    5.58    1.28   0
   6  18 -10    2.29    1.19   0
   7  14  -8   -0.14    1.12   0
   7  15 -13    4.76    1.21   0
   7  15  -9    1.16    1.17   0
   8   5  -7   30.53    1.11   0
   8  10 -14    0.45    1.12   0
   8  11 -13    1.33    1.20   0
   8  12 -12    0.26    1.14   0
  -1  13  -1    0.88    0.45   0
  -1  18  -3    0.85    0.69   0
  -1  22  -6    7.03    1.07   0
   0  18  -3    0.23    0.73   0
   0  22  -6   39.96    1.45   0
   0  24 -12    0.79    1.25   0
   0  24 -11    2.17    1.19   0
   0  24 -10    1.42    1.29   0
   1  12  -1   49.81    0.91   0
   1  23  -8    0.16    1.18   0
   1  24 -11    5.98    1.32   0
   2  21  -6   25.77    1.36   0
   2  22  -7    3.29    1.23   0
   3  21  -7    5.79    0.92   0
   3  22  -8    2.04    1.20   0
   4  10  -2   94.07    1.31   0
   4  16  -4   24.90    1.15   0
   4  19  -6    1.99    1.10   0
   4  20  -7   -0.19    1.12   0
   5  11  -3    0.72    0.72   0
   5  20 -13    8.12    1.23   0
   5  20 -10    7.76    0.99   0
   6  10  -4   10.56    0.85   0
   6  13  -5   34.86    1.27   0
   6  15  -6   32.41    1.40   0
   6  17  -8    4.98    0.90   0
   6  18 -13    0.13    1.06   0
   6  18  -9    3.38    1.24   0
   7   8  -5    5.71    0.83   0
   7  11  -6    0.70    0.69   0
   7  13  -7   30.59    1.37   0
   7  16 -12   -0.22    1.19   0
   7  16 -11    4.18    1.23   0
   7  16 -10    2.97    1.23   0
   8   7  -7   30.39    1.20   0
   8   8  -7   23.42    1.18   0
   8  12 -13   -1.24    1.14   0
  -2  18  -3    8.16    0.75   0
  -1  20  -4   29.97    1.11   0
  -1  23  -7    0.25    1.08   0
   0  16  -2    0.51    0.61   0
   0  20  -4   14.40    1.02   0
   0  23  -7    0.50    1.15   0
   0  24  -9    1.54    1.23   0
   1  18  -3   32.43    1.13   0
   1  21  -5   -0.15    1.04   0
   1  22  -6   40.19    1.50   0
   1  24 -12    0.80    1.19   0
   1  24 -10    1.24    1.27   0
   1  24  -9    5.39    1.35   0
   2  11  -1  126.10    1.26   0
   2  17  -3    0.75    0.57   0
   2  19  -4   -0.74    0.90   0
   3   9  -1  367.92    2.06   0
   3  13  -2   98.20    1.31   0
   3  16  -3   40.04    1.18   0
   3  18  -4    6.34    0.98   0
   3  23 -12    1.29    1.22   0
   3  23 -11    0.58    1.18   0
   3  23 -10   22.84    1.54   0
   4  21  -8   13.70    1.12   0
   4  22 -12    0.67    1.15   0
   4  22 -11    2.26    1.16   0
   4  22 -10   -0.01    1.23   0
   5   3  -2   89.85    0.96   0
   5   4  -2   62.79    0.89   0
   5   5  -2    2.09    0.50   0
   5  18  -6    1.15    1.06   0
   5  19  -7    2.43    1.14   0
   6   3  -3   55.73    0.89   0
   6  11  -4   14.82    0.95   0
   6  14  -5    0.49    0.92   0
   6  17  -7    0.32    1.11   0
   6  18  -8    4.81    1.16   0
   6  19 -12    5.21    1.23   0
   6  19 -11    0.77    1.17   0
   6  19 -10    1.90    1.19   0
   7   9  -5    3.11    0.87   0
   7  14  -7   19.81    1.33   0
   7  15  -8    0.59    1.14   0
   7  16 -13    4.13    1.15   0
   7  16  -9    0.25    1.19   0
   8  12  -9   30.05    1.47   0
   8  13 -13    0.74    1.13   0
   8  13 -12    0.10    1.21   0
   8  13 -10    7.81    1.31   0
   0  24  -8   -0.32    1.21   0
   1  13  -1  426.64    2.35   0
   1  16  -2   10.68    0.79   0
   2  12  -1   41.83    0.92   0
   2  22  -6   28.18    1.41   0
   2  24 -12    4.15    1.29   0
   2  24 -11    2.10    1.26   0
   3  14  -2  310.43    2.37   0
   3  20  -5    3.78    1.10   0
   3  21  -6   59.63    1.73   0
   3  22  -7   11.00    1.33   0
   3  23  -9    1.39    1.32   0
   4  17  -4    4.45    0.98   0
   4  20  -6    0.83    1.14   0
   4  21  -7   35.44    1.57   0
   4  22  -9   37.88    1.69   0
   5   6  -2    5.13    0.56   0
   5  12  -3   24.53    0.98   0
   5  20  -8    2.42    0.88   0
   5  21 -12   14.97    1.28   0
   5  21 -11    3.27    0.95   0
   5  21 -10    6.73    1.33   0
   6   1  -3  152.94    1.24   0
   6   6  -3    1.26    0.59   0
   6   7  -3   43.05    1.00   0
   6  16  -6    5.23    1.13   0
   6  19 -13    8.39    1.16   0
   6  19  -9   15.70    1.42   0
   7  10  -5   10.43    0.98   0
   7  17 -13    0.54    1.08   0
   7  17 -12    0.24    1.17   0
   7  17 -11   -0.32    1.11   0
   7  17 -10   -0.09    1.21   0
   8   2  -6    6.74    0.84   0
   8   3  -6    1.87    0.72   0
   8   4  -6   11.32    0.87   0
   8   5  -6    1.05    0.78   0
   8   6  -6    8.70    0.90   0
   8  12  -8   28.15    1.42   0
   8  13  -9    1.84    1.16   0
   8  14 -11    0.40    1.24   0
   9   7 -10    4.26    1.17   0
   9   8 -11    0.68    1.32   0
  -1  14  -1   12.93    0.61   0
  -1  19  -3    3.64    0.78   0
  -1  23  -6   12.81    1.29   0
   0   9   0    0.11    0.32   0
   0  17  -2    1.19    0.65   0
   0  19  -3    9.21    0.88   0
   0  23  -6    2.74    1.09   0
   0  25 -11    1.60    1.31   0
   0  25 -10   -0.04    1.27   0
   1  24  -8    0.53    1.22   0
   2  18  -3   16.26    1.01   0
   2  21  -5    3.35    1.07   0
   3  10  -1   17.27    0.71   0
   3  17  -3   22.67    1.07   0
   3  19  -4    1.77    0.95   0
   3  23  -8   18.31    1.52   0
   4  19  -5   13.07    1.20   0
   4  22  -8   79.43    2.10   0
   4  23 -11    0.20    1.16   0
   5   1  -2   43.97    0.64   0
   5   8  -2  153.81    1.54   0
   5  13  -3    8.33    0.89   0
   5  19  -6   51.07    1.64   0
   5  20  -7    1.01    1.15   0
   5  21  -9    6.48    0.99   0
   6  18  -7    8.90    1.28   0
   6  20 -12   36.84    1.55   0
   6  20 -11    5.10    1.25   0
   7   3  -4    3.72    0.58   0
   7   4  -4    4.93    0.63   0
   7   5  -4    2.24    0.65   0
   7  11  -5   11.02    1.04   0
   7  15  -7    0.65    1.05   0
   7  17  -9    2.97    1.20   0
   8   7  -6   25.45    1.12   0
   8  11  -7    7.19    1.14   0
   8  14 -13    0.63    1.22   0
   8  14 -10    0.31    1.16   0
   8  14  -9   13.99    1.32   0
   9   6  -9   -0.66    1.05   0
   9   7  -9    1.10    1.21   0
   9   8 -10    9.04    1.22   0
   9   9 -11    7.12    1.25   0
  -1  17  -2    1.53    0.63   0
  -1  21  -4   20.71    1.18   0
  -1  22  -5    3.18    0.95   0
   0  21  -4    2.94    0.94   0
   0  24  -7    1.20    1.16   0
   0  25  -9    0.30    1.25   0
   1   8   0  431.43    1.80   0
   1  14  -1  575.66    2.82   0
   1  17  -2   62.70    1.26   0
   1  22  -5   13.09    1.20   0
   1  23  -6   13.76    1.29   0
   1  24  -7    7.34    1.27   0
   1  25 -10    1.51    1.26   0
   1  25  -9    0.37    1.27   0
   2  13  -1  199.02    1.76   0
   2  16  -2  185.11    1.93   0
   2  20  -4    0.23    0.72   0
   3  11  -1    8.98    0.69   0
   3  15  -2    4.64    0.79   0
   3  24 -11    3.34    1.00   0
   3  24 -10    0.23    1.20   0
   4   3  -1   68.66    0.76   0
   4   4  -1  338.36    1.67   0
   4   5  -1    0.71    0.40   0
   4   6  -1    1.07    0.45   0
   4  13  -2  131.42    1.66   0
   4  16  -3    5.77    0.92   0
   4  18  -4    8.09    1.04   0
   4  23 -12    6.39    0.98   0
   4  23 -10    1.77    0.96   0
   4  23  -9    6.57    1.32   0
   5   9  -2  104.87    1.38   0
   5  16  -4    9.87    1.08   0
   5  18  -5   27.05    1.36   0
   5  22 -12    9.81    1.29   0
   5  22 -11   22.68    1.46   0
   5  22 -10    8.31    1.34   0
   6   0  -3   -0.46    0.36   0
   6   9  -3    5.98    0.72   0
   6  13  -4    9.72    0.79   0
   6  17  -6    0.38    0.81   0
   7   2  -4   64.30    0.99   0
   7   7  -4   30.69    1.01   0
   7   8  -4    5.23    0.82   0
   7  12  -5    7.10    1.03   0
   7  14  -6    6.79    0.86   0
   7  16  -7    0.91    1.10   0
   7  17  -8    0.40    1.19   0
   7  18 -12    1.13    1.14   0
   7  18 -11    2.20    0.93   0
   8  12  -7    0.80    1.09   0
   8  13  -8    3.00    0.88   0
   8  15 -13    2.10    1.14   0
   8  15 -11    0.31    1.14   0
   8  15 -10    1.23    1.21   0
   9   8  -9    1.15    1.13   0
   9   9 -10    4.42    1.20   0
   9  10 -12    0.70    1.19   0
   9  10 -11   11.01    1.34   0
   9  10 -10    1.13    1.31   0
  -2  17  -2    9.56    0.70   0
   0  10   0  774.95    2.51   0
   0  25  -8    2.91    1.20   0
   1   9   0   77.56    0.88   0
   1  21  -4   34.99    1.36   0
   2   6   0    0.56    0.34   0
   2  19  -3   34.61    1.24   0
   2  22  -5   50.82    1.64   0
   2  25 -11    4.79    1.30   0
   2  25 -10    6.64    1.43   0
   3  18  -3    4.23    0.91   0
   3  23  -7   72.18    1.96   0
   3  24  -9   29.26    1.41   0
   4   7  -1    1.22    0.37   0
   4   8  -1  143.86    1.39   0
   4  20  -5    7.81    1.19   0
   4  21  -6   11.69    1.03   0
   4  23  -8   42.53    1.72   0
   5  10  -2   40.52    1.03   0
   5  22  -9    0.18    1.21   0
   6  10  -3    1.49    0.55   0
   6  14  -4    0.49    0.93   0
   6  16  -5    2.62    1.08   0
   7   1  -4   43.89    0.82   0
   7  13  -5   30.58    1.33   0
   7  18  -9    4.46    1.22   0
   7  19 -11    0.19    1.14   0
   8  14  -8    0.72    1.16   0
   8  15  -9    0.46    1.24   0
   8  16 -12    5.56    1.22   0
   8  16 -11    7.83    1.30   0
   9   6  -8    6.30    1.07   0
   9   7  -8    1.58    1.05   0
   9   9  -9    1.72    1.16   0
   9  11 -11    0.55    1.23   0
   9  11 -10    1.76    1.15   0
  -1  15  -1   -1.46    0.57   0
   0  15  -1   14.83    0.71   0
   0  18  -2   16.81    0.89   0
   0  20  -3    4.53    0.88   0
   0  23  -5    8.77    1.11   0
   0  24  -6    3.80    1.10   0
   1  10   0    3.22    0.44   0
   1  15  -1   51.02    1.07   0
   1  20  -3   94.96    1.67   0
   1  25  -8    9.12    1.37   0
   2   7   0    0.94    0.27   0
   2  17  -2   30.68    1.06   0
   2  25  -9   -0.53    1.27   0
   3  12  -1  126.75    1.41   0
   3  16  -2    5.37    0.84   0
   3  24  -8    6.78    1.34   0
   4   9  -1   44.72    0.95   0
   4  14  -2   77.85    1.41   0
   4  17  -3    5.68    0.97   0
   4  24 -10    8.81    1.37   0
   5  11  -2  103.21    1.48   0
   5  17  -4    3.81    0.78   0
   5  20  -6    0.27    0.82   0
   5  22  -8    0.01    1.28   0
   5  23 -11    1.55    1.13   0
   6  11  -3    3.85    0.62   0
   7  10  -4    0.73    0.85   0
   7  17  -7    8.89    1.23   0
   7  18  -8    6.96    1.27   0
   7  19 -12   12.90    1.25   0
   7  19 -10   -0.39    1.16   0
   8   5  -5   76.55    1.35   0
   8   6  -5   -0.18    0.76   0
   8  11  -6    5.54    1.07   0
   8  13  -7    3.67    0.88   0
   8  16 -10   -0.04    1.18   0
   8  16  -9    9.25    1.30   0
   9   9  -8    1.87    1.07   0
   9  10  -9    5.77    1.18   0
   9  11  -9    2.30    1.12   0
   9  12 -12    1.51    1.22   0
   9  12 -11    0.84    1.20   0
   9  12 -10   -0.85    1.16   0
   0  11   0    0.34    0.40   0
   0  25  -7    5.51    1.24   0
   1  23  -5    4.16    1.14   0
   1  24  -6    2.35    1.22   0
   1  26 -10    3.31    1.35   0
   2   9   0   41.59    0.77   0
   3  13  -1   60.83    1.18   0
   3  19  -3    1.28    0.92   0
   3  22  -5   28.32    1.47   0
   3  23  -6    4.75    1.28   0
   3  25 -10    3.90    1.07   0
   3  25  -9    0.25    1.34   0
   4  15  -2    0.11    0.77   0
   4  21  -5   37.87    1.56   0
   4  22  -6   69.53    1.91   0
   4  23  -7    8.41    1.35   0
   4  24  -9   50.20    1.84   0
   5  18  -4   13.73    1.18   0
   5  23 -10    0.13    0.91   0
   5  23  -9    3.83    1.31   0
   6  12  -3   33.62    1.14   0
   6  15  -4   45.26    1.27   0
   6  21  -8    1.09    1.23   0
   7  11  -4    1.42    0.87   0
   7  14  -5   11.16    0.92   0
   7  16  -6   29.38    1.25   0
   7  19  -9    1.12    0.88   0
   7  20 -11    1.71    1.14   0
   8   3  -5   23.08    0.88   0
   8   4  -5    6.72    0.76   0
   8   7  -5   18.94    1.01   0
   8   8  -5   20.65    1.08   0
   8  12  -6    8.24    1.13   0
   8  14  -7   14.71    1.32   0
   8  17 -12    1.08    1.19   0
   8  17 -11    0.44    1.21   0
   8  17 -10    1.35    1.24   0
   9  10  -8    9.62    1.24   0
   9  12  -9    0.01    1.14   0
   9  13 -12    0.00    1.14   0
   9  13 -11    0.47    1.22   0
  -2  15  -1    6.06    0.55   0
  -1  11   0    1.36    0.37   0
  -1  22  -4   34.50    1.24   0
   1  22  -4   28.54    1.11   0
   1  26  -9    3.02    1.29   0
   2  10   0    9.28    0.57   0
   2  18  -2    7.39    0.90   0
   2  20  -3    2.19    0.93   0
   2  25  -7    4.54    1.31   0
   2  26 -10   -0.55    1.35   0
   3  21  -4    0.93    1.07   0
   3  25  -8    5.04    1.33   0
   4  18  -3    7.66    1.05   0
   4  24  -8    3.62    1.33   0
   5  13  -2    3.75    0.84   0
   5  16  -3   20.30    1.13   0
   5  20  -5   -0.47    1.12   0
   5  21  -6    4.65    0.93   0
   5  22  -7   46.92    1.75   0
   5  23  -8    0.56    1.21   0
   6  13  -3    3.05    0.90   0
   6  22 -10    0.51    1.15   0
   6  22  -9    2.10    1.21   0
   7  12  -4   57.12    1.46   0
   7  15  -5    3.37    1.10   0
   7  17  -6    7.64    1.22   0
   7  18  -7    7.40    0.96   0
   7  19  -8    1.15    1.17   0
   7  20 -10    0.17    1.12   0
   7  20  -9    0.57    1.14   0
   8   2  -5    0.49    0.63   0
   8  10  -5    1.79    0.95   0
   8  13  -6   12.72    1.21   0
   8  15  -7    4.83    1.21   0
   8  17  -9   20.66    1.46   0
   9   5  -7    1.78    0.94   0
   9   7  -7    1.57    1.03   0
   9   8  -7    1.71    1.04   0
   9  11  -8   30.98    1.47   0
   9  13 -10   -0.09    1.16   0
   9  13  -9   11.62    1.31   0
   9  14 -11    1.42    1.39   0
  -1  21  -3   14.62    1.10   0
   0  21  -3    5.19    0.94   0
   0  24  -5    9.67    1.32   0
   1  12   0   49.91    0.91   0
   1  26  -8    6.80    1.37   0
   2  26  -9    9.28    1.41   0
   3  14  -1  285.24    2.21   0
   3  24  -6  118.67    2.31   0
   4  12  -1   11.58    0.82   0
   4  16  -2   60.53    1.41   0
   4  22  -5   -0.65    1.12   0
   4  23  -6   -0.68    1.23   0
   4  25 -10    3.62    1.26   0
   4  25  -9    3.58    1.26   0
   5  19  -4    1.88    1.10   0
   5  24 -11    0.11    1.14   0
   5  24 -10   -0.66    1.23   0
   6   6  -2   18.39    0.73   0
   6   7  -2   43.83    1.00   0
   6   8  -2  122.03    1.49   0
   6  20  -6   16.57    1.39   0
   6  21  -7   10.46    1.38   0
   7   5  -3  112.99    1.38   0
   7   7  -3   57.23    1.17   0
   7   8  -3    6.21    0.79   0
   7  16  -5   11.97    1.24   0
   7  19  -7    3.32    1.24   0
   7  21 -11    0.97    1.15   0
   8  14  -6    4.75    1.17   0
   8  16  -7    2.06    1.16   0
   8  17  -8   -0.71    1.25   0
   8  18 -11    2.72    1.16   0
   8  18 -10    4.84    1.25   0
   9   9  -7    0.01    1.05   0
   9  10  -7    8.25    1.16   0
   9  12  -8    1.93    1.22   0
   9  14 -12    1.34    1.24   0
   9  14 -10   14.96    1.40   0
  -1  12   0   50.32    0.78   0
   0  25  -6    0.31    1.16   0
   1  23  -4   53.45    1.58   0
   1  24  -5   60.63    1.70   0
   1  25  -6   -0.41    1.22   0
   2  11   0  230.86    1.67   0
   2  16  -1   31.26    1.03   0
   2  21  -3    3.01    1.05   0
   2  26  -8   51.40    1.83   0
   3   5   0 1223.16    3.05   0
   3   6   0   36.83    0.61   0
   3  15  -1   86.52    1.43   0
   3  18  -2    5.54    0.93   0
   3  20  -3   23.42    1.06   0
   3  22  -4   13.06    1.30   0
   3  23  -5    4.02    0.91   0
   3  25  -7   -0.73    1.35   0
   4  19  -3    8.59    1.12   0
   4  21  -4    2.96    1.15   0
   4  24  -7    1.27    0.97   0
   5   5  -1    1.51    0.49   0
   5   6  -1  200.34    1.58   0
   5   7  -1    9.07    0.67   0
   5   8  -1  101.66    1.29   0
   5  17  -3    7.39    0.82   0
   5  21  -5    0.18    1.16   0
   5  22  -6    0.12    1.14   0
   5  23  -7   -0.93    1.22   0
   5  24  -9   10.13    1.31   0
   6   9  -2    1.13    0.49   0
   6  22  -8    9.37    1.08   0
   6  23 -11   -0.11    1.11   0
   6  23 -10   -0.02    1.15   0
   7   3  -3    0.52    0.53   0
   7   4  -3    9.26    0.65   0
   7  10  -3    2.57    0.83   0
   7  18  -6    1.63    1.14   0
   7  20  -8    4.43    1.01   0
   7  21 -10    1.12    1.15   0
   7  21  -9   -0.88    1.16   0
   8  12  -5   29.20    1.33   0
   8  15  -6    3.61    1.16   0
   8  18  -9    1.49    1.20   0
   9  11  -7    4.46    1.17   0
   9  13  -8   -0.42    1.23   0
   9  14  -9    4.93    1.24   0
   9  15 -11   10.10    1.31   0
   9  15 -10    4.47    1.30   0
  -1  17  -1   -0.36    0.61   0
  -1  23  -4   21.14    1.23   0
   0  20  -2   11.51    0.91   0
   1  13   0  255.34    1.85   0
   1  27  -9    1.14    1.31   0
   2  12   0  139.73    1.45   0
   2  24  -5    3.81    0.94   0
   2  25  -6   16.10    1.41   0
   2  26  -7   49.25    1.80   0
   3   9   0  576.12    2.54   0
   3  10   0   10.67    0.67   0
   4  17  -2    2.07    0.89   0
   4  25  -8    5.02    1.03   0
   5   4  -1    0.55    0.44   0
   5   9  -1   50.90    1.05   0
   5  10  -1   80.36    1.29   0
   5  15  -2    0.87    0.87   0
   5  20  -4    2.77    1.16   0
   5  24  -8    8.55    1.28   0
   6   2  -2   14.22    0.56   0
   6  11  -2   95.74    1.53   0
   6  21  -6    2.06    1.22   0
   6  23  -9    2.57    1.20   0
   7  11  -3    4.16    0.90   0
   7  15  -4   88.53    1.87   0
   7  17  -5   39.87    1.58   0
   7  19  -6    0.78    1.14   0
   7  20  -7    0.21    1.26   0
   7  21  -8    0.59    1.22   0
   8   5  -4    7.75    0.89   0
   8   6  -4   13.18    0.88   0
   8   7  -4   14.59    0.94   0
   8  13  -5    0.87    1.06   0
   8  17  -7   -0.01    1.19   0
   8  18  -8    2.26    1.29   0
   8  19 -10    2.42    1.19   0
   8  19  -9    0.31    1.17   0
   9   5  -6   -0.58    0.85   0
   9   7  -6   -0.06    0.93   0
   9   9  -6   29.63    1.27   0
   9  12  -7    0.34    1.13   0
   9  16 -11    5.80    1.27   0
  -1  13   0  255.42    1.63   0
  -1  20  -2    0.04    0.76   0
   0  14   0   96.61    1.21   0
   1  14   0   12.16    0.72   0
   1  20  -2  111.16    1.64   0
   1  27  -8    0.53    1.33   0
   2  13   0   47.94    1.04   0
   2  17  -1    4.60    0.79   0
   2  20  -2    0.49    0.90   0
   2  27  -9    0.27    1.29   0
   3  11   0    0.14    0.64   0
   3  16  -1   81.42    1.46   0
   3  21  -3    2.56    1.05   0
   3  24  -5   21.32    1.44   0
   4  14  -1   72.43    1.27   0
   4  20  -3    0.36    1.06   0
   4  22  -4    4.56    1.21   0
   4  23  -5   12.10    1.30   0
   4  24  -6    1.07    0.98   0
   4  25  -7    0.06    1.31   0
   4  26 -10    0.38    0.95   0
   4  26  -9    6.89    1.39   0
   5   3  -1   -0.10    0.40   0
   5  11  -1   31.37    0.99   0
   5  16  -2    4.54    0.94   0
   5  22  -5   18.99    1.43   0
   5  23  -6    8.91    1.36   0
   5  24  -7    8.74    1.37   0
   5  25 -10    3.59    0.98   0
   5  25  -9    1.98    1.26   0
   6  12  -2  117.07    1.71   0
   6  20  -5   25.46    1.23   0
   6  23  -8    2.75    1.21   0
   6  24 -10    1.23    1.13   0
   7   2  -3  212.19    1.58   0
   7  12  -3    1.25    0.91   0
   7  18  -5    7.30    1.24   0
   7  22 -10    1.37    1.12   0
   7  22  -9    0.75    1.15   0
   8   4  -4   14.44    0.80   0
   8  10  -4   -0.04    0.92   0
   8  14  -5   16.82    1.29   0
   8  16  -6    8.82    1.25   0
   8  18  -7    0.38    1.21   0
   8  19  -8    0.71    1.24   0
   8  20 -11    3.80    1.19   0
   8  20 -10   -0.98    1.14   0
   9  10  -6    0.21    1.06   0
  -1  22  -3   15.84    1.08   0
   0  18  -1    4.25    0.75   0
   0  25  -5    1.51    1.16   0
   0  26  -6    3.17    1.23   0
   1  24  -4   34.37    1.48   0
   1  25  -5    9.26    1.25   0
   1  26  -6   11.65    1.36   0
   2  25  -5    4.41    1.27   0
   2  27  -8    0.25    1.29   0
   3  12   0   75.25    1.23   0
   3  27  -9    0.54    1.33   0
   4  18  -2    0.42    0.70   0
   4  26  -8    0.03    1.30   0
   5  12  -1   44.99    1.15   0
   5  19  -3    5.80    1.14   0
   5  21  -4    0.06    1.15   0
   5  25  -8   16.26    1.46   0
   6  13  -2   21.61    1.07   0
   6  19  -4   27.21    1.50   0
   6  22  -6   13.43    1.42   0
   6  23  -7   15.16    1.48   0
   6  24  -9    5.15    1.30   0
   7   1  -3   78.20    1.03   0
   7  13  -3    9.18    1.05   0
   7  16  -4    8.86    0.94   0
   7  20  -6    4.01    1.31   0
   7  21  -7    1.43    1.31   0
   7  22  -8    4.15    1.28   0
   8   3  -4    6.48    0.69   0
   8  11  -4   -0.12    0.96   0
   8  17  -6    1.03    1.21   0
   8  20  -9    1.24    1.27   0
   9  11  -6    5.43    1.12   0
   9  16  -8    1.79    1.22   0
   9  17 -11    7.25    1.25   0
  10  10  -9   -0.12    1.31   0
  -1  14   0   12.86    0.62   0
  -1  18  -1    1.64    0.68   0
   0  15   0    0.04    0.59   0
   1  15   0  220.87    1.89   0
   1  23  -3    4.70    1.09   0
   1  27  -7    1.72    1.32   0
   2  14   0  295.73    2.14   0
   2  18  -1   46.51    1.24   0
   2  24  -4   60.84    1.74   0
   2  27  -7   11.64    1.46   0
   3  13   0  197.33    1.87   0
   3  17  -1  166.03    1.92   0
   3  20  -2   22.30    1.23   0
   3  22  -3   50.50    1.62   0
   3  27  -8   28.50    1.68   0
   4   6   0   56.81    0.88   0
   4   7   0  404.10    2.14   0
   4   8   0   24.69    0.77   0
   4   9   0  197.46    1.70   0
   4  16  -1  230.23    2.34   0
   4  19  -2    3.90    1.06   0
   4  21  -3    2.68    1.13   0
   4  24  -5   30.27    1.59   0
   4  25  -6   26.93    1.61   0
   5  17  -2   26.14    1.25   0
   5  23  -5    5.52    1.28   0
   6  21  -5    5.08    0.94   0
   6  24  -8    0.72    1.25   0
   7  14  -3    2.47    1.02   0
   7  19  -5    1.92    1.20   0
   7  23 -10    6.77    1.22   0
   8  16  -5   18.22    1.38   0
   8  18  -6    0.31    1.19   0
   8  19  -7   14.78    1.45   0
   8  20  -8   -0.13    1.29   0
   8  21 -10    3.85    1.18   0
   9  15  -7    1.02    1.27   0
   9  17  -9    1.57    1.20   0
  10   9  -8    1.36    1.32   0
  10  11  -9    7.44    1.30   0
  10  12 -10    0.75    1.28   0
  -2  13   0   48.94    0.83   0
  -1  21  -2    0.11    0.85   0
   0  19  -1    0.54    0.76   0
   1  19  -1   14.26    0.97   0
   2  23  -3   77.26    1.83   0
   3  14   0  107.54    1.51   0
   3  18  -1    0.53    0.88   0
   3  24  -4    4.39    1.25   0
   3  27  -7   14.51    1.46   0
   4   5   0   81.82    0.95   0
   4  26  -7    1.50    1.25   0
   5  20  -3    2.57    1.13   0
   5  22  -4   14.07    1.37   0
   5  25  -7    3.18    1.03   0
   5  26  -9    0.75    1.18   0
   6  15  -2   10.09    1.08   0
   6  20  -4    1.77    0.91   0
   6  22  -5   -0.20    1.16   0
   6  23  -6    8.15    1.41   0
   6  24  -7    0.20    1.24   0
   6  25  -9    5.74    1.28   0
   7   7  -2    8.63    0.77   0
   7   8  -2   14.31    0.86   0
   7   9  -2    5.90    0.83   0
   7  18  -4    3.19    1.20   0
   7  21  -6    0.59    1.28   0
   8  14  -4    1.48    1.11   0
   8  21  -9    8.93    1.34   0
   9   5  -5    0.73    0.97   0
   9   6  -5   -0.09    0.85   0
   9   7  -5    1.66    0.92   0
   9   8  -5    2.48    0.98   0
   9  10  -5   24.81    1.28   0
   9  16  -7    5.39    1.31   0
   9  17  -8    5.27    1.36   0
   9  18  -9    1.83    1.28   0
  10  10  -8    2.06    1.21   0
  10  11  -8    0.30    1.15   0
  10  12  -9    1.78    1.29   0
  10  13 -10    1.88    1.27   0
  -1  15   0  219.11    1.71   0
   0  16   0   96.79    1.33   0
   1  16   0   74.97    1.28   0
   1  26  -5   10.99    1.29   0
   1  27  -6    0.22    1.26   0
   2  19  -1    1.39    0.65   0
   2  25  -4    0.83    1.16   0
   2  26  -5    3.85    1.30   0
   2  27  -6    2.12    1.29   0
   2  28  -8    0.98    1.40   0
   3  23  -3   33.61    1.51   0
   4   4   0  237.57    1.44   0
   4  12   0   61.35    1.22   0
   4  17  -1    1.58    0.92   0
   4  22  -3    1.78    1.16   0
   4  25  -5    4.53    1.29   0
   4  26  -6    8.04    1.39   0
   5  15  -1   13.69    1.01   0
   5  24  -5   57.59    1.89   0
   5  25  -6    3.46    1.30   0
   5  26  -8    0.90    1.23   0
   6   6  -1    2.46    0.62   0
   6   7  -1    4.63    0.66   0
   6   8  -1    4.13    0.70   0
   6   9  -1    3.76    0.71   0
   6  16  -2    0.90    1.05   0
   6  19  -3   20.36    1.38   0
   6  21  -4   -0.29    1.17   0
   6  25  -8   -1.04    1.24   0
   7   0  -3    0.07    0.42   0
   7   5  -2  107.57    1.35   0
   7  11  -2    2.55    0.89   0
   7  16  -3   13.74    1.27   0
   7  20  -5    4.72    1.03   0
   8   7  -3    3.72    0.81   0
   8   9  -3    4.03    0.93   0
   8  17  -5   -0.41    0.84   0
   8  19  -6   17.49    1.45   0
   8  20  -7    2.04    1.25   0
   8  21  -8    2.53    1.29   0
   9  11  -5    7.33    1.11   0
   9  15  -6    5.29    1.29   0
   9  17  -7   38.26    1.66   0
   9  18  -8   18.12    1.48   0
   9  19 -10    0.85    1.21   0
  10  12  -8   -0.36    1.22   0
  10  13  -9    1.86    1.22   0
  10  14 -10   -0.26    1.24   0
  10  14  -9    0.88    1.41   0
  -2  14   0  309.93    1.82   0
  -1  19  -1   21.76    0.94   0
   0  22  -2   56.40    1.43   0
   1   8   1  371.54    1.75   0
   1   9   1    8.32    0.48   0
   1  20  -1    1.53    0.89   0
   1  24  -3   22.71    1.34   0
   2  16   0    3.93    0.59   0
   2  24  -3    0.56    1.14   0
   2  28  -7    0.81    1.31   0
   3  15   0   32.22    0.93   0
   3  19  -1    3.73    0.98   0
   3  27  -6    3.30    1.33   0
   3  28  -8    4.31    1.40   0
   4  13   0    4.83    0.77   0
   4  18  -1  140.23    2.05   0
   4  24  -4   11.24    1.37   0
   4  27  -7   -1.97    1.31   0
   5  16  -1   21.68    1.11   0
   5  19  -2   -0.52    1.09   0
   5  21  -3   51.98    1.52   0
   5  23  -4    0.56    1.22   0
   5  26  -7    0.73    1.33   0
   6   5  -1    1.37    0.56   0
   6  12  -1   42.82    1.22   0
   6  24  -6    0.82    1.31   0
   7   4  -2    8.84    0.65   0
   7  13  -2    3.43    0.96   0
   7  19  -4   71.74    1.93   0
   8   5  -3    5.49    0.76   0
   8  10  -3    2.05    0.69   0
   8  16  -4   47.78    1.67   0
   8  18  -5    4.43    1.27   0
   8  21  -7    5.19    1.30   0
   8  22  -9   -0.78    1.18   0
   9  16  -6    0.44    1.25   0
   9  19  -9   -0.19    1.17   0
  10   9  -7    0.82    1.16   0
  10  10  -7    0.80    1.16   0
  10  11  -7   12.46    1.34   0
  10  13  -8    8.05    1.35   0
  10  15 -10    1.89    1.28   0
  -1  16   0   74.53    1.15   0
  -1  22  -2    4.58    0.98   0
   0   9   1   27.03    0.57   0
   0  10   1  251.44    1.51   0
   0  17   0   -0.48    0.65   0
   1  10   1  308.23    1.77   0
   1  11   1   74.42    1.02   0
   2   8   1   66.00    0.88   0
   2   9   1 1184.72    3.49   0
   2  10   1  251.38    1.74   0
   2  17   0   46.41    1.19   0
   2  20  -1   28.58    1.05   0
   3  16   0   11.96    0.91   0
   3  24  -3   10.61    1.30   0
   3  28  -7    2.34    1.34   0
   4  14   0  216.88    2.13   0
   4  21  -2   12.65    1.26   0
   4  23  -3    9.61    1.29   0
   5   8   0  115.79    1.39   0
   5   9   0  111.63    1.43   0
   5  22  -3  119.81    2.29   0
   6   4  -1   12.48    0.63   0
   6  13  -1    0.18    0.85   0
   6  20  -3    6.10    1.24   0
   7   3  -2    0.11    0.52   0
   7  20  -4   -0.84    1.22   0
   7  24  -8    4.49    1.28   0
   8   4  -3    0.12    0.65   0
   8  19  -5   25.47    1.55   0
   8  20  -6    6.11    1.06   0
   8  22  -8    1.19    1.27   0
   9  14  -5   -0.27    1.17   0
   9  17  -6   30.77    1.59   0
   9  19  -8    1.19    1.21   0
   9  20  -9    1.05    1.21   0
  10  12  -7    0.12    1.23   0
  10  14  -8   18.16    1.47   0
  10  15  -9    7.01    1.27   0
  10  16 -10    2.49    1.29   0
  -2  15   0   12.51    0.71   0
  -1  20  -1   74.05    1.39   0
   0  23  -2    0.14    0.96   0
   1  12   1  206.15    1.64   0
   1  21  -1   22.40    1.16   0
   1  23  -2   13.91    1.20   0
   1  26  -4   12.91    1.34   0
   1  27  -5    4.20    1.21   0
   1  28  -6   -0.40    1.27   0
   2   6   1 3104.45    4.87   0
   2   7   1   98.23    0.95   0
   2  11   1   13.57    0.72   0
   2  23  -2  225.04    2.69   0
   2  26  -4   37.08    1.61   0
   2  27  -5    8.15    1.40   0
   2  28  -6    0.58    1.28   0
   3  20  -1    0.96    0.98   0
   4  19  -1   62.67    1.61   0
   4  25  -4    1.60    1.33   0
   4  26  -5    0.31    1.34   0
   4  27  -6    5.54    1.41   0
   5   6   0    5.92    0.60   0
   5   7   0   48.91    0.90   0
   5  10   0   26.32    0.80   0
   5  11   0    1.36    0.74   0
   5  12   0    2.67    0.78   0
   5  17  -1    0.39    0.72   0
   5  24  -4    2.17    1.30   0
   5  25  -5   19.25    1.48   0
   5  26  -6    1.55    1.34   0
   6  14  -1   37.14    1.29   0
   6  18  -2   11.56    1.24   0
   6  24  -5    9.13    1.36   0
   6  25  -6    3.78    1.32   0
   6  26  -8    3.29    1.19   0
   7  24  -7    5.79    1.34   0
   8   3  -3    8.76    0.80   0
   8  14  -3    4.94    1.16   0
   8  17  -4    8.14    1.03   0
   8  21  -6   10.38    1.44   0
   8  22  -7    5.28    1.34   0
   8  23  -9    0.68    1.22   0
   9   6  -4    0.69    1.00   0
   9   8  -4   18.47    1.13   0
   9   9  -4    4.16    1.01   0
   9  19  -7    1.25    1.33   0
   9  20  -8    0.25    1.23   0
  10   8  -6   -0.64    1.22   0
  10   9  -6    0.84    1.13   0
  10  10  -6    5.76    1.34   0
  10  13  -7    4.65    1.23   0
  10  14  -7    9.32    1.31   0
  10  15  -8    6.42    1.28   0
  10  16  -9   -0.59    1.22   0
  -1  17   0    8.93    0.73   0
   0  18   0   42.56    1.12   0
   0  21  -1   86.29    1.59   0
   0  25  -3   19.54    1.33   0
   2  12   1   56.84    0.97   0
   2  18   0  103.82    1.65   0
   2  25  -3    9.13    1.29   0
   3   9   1  114.70    1.28   0
   3  10   1  248.41    1.88   0
   3  23  -2    9.05    1.28   0
   3  26  -4    1.30    1.31   0
   3  27  -5    9.85    1.45   0
   3  28  -6    1.47    1.37   0
   4  16   0  208.06    2.26   0
   4  22  -2    0.33    1.16   0
   4  24  -3   22.98    1.51   0
   5   5   0   13.26    0.63   0
   5  18  -1   26.65    1.33   0
   5  21  -2   14.69    1.36   0
   5  23  -3    8.21    1.33   0
   5  27  -7    1.69    1.01   0
   6  15  -1    7.33    1.02   0
   6  19  -2   38.21    1.57   0
   6  21  -3    0.55    0.94   0
   6  23  -4   21.66    1.60   0
   6  26  -7    2.84    1.31   0
   7   2  -2   50.35    0.87   0
   7  19  -3   93.52    2.13   0
   7  25  -8    8.53    1.30   0
   8  18  -4    7.61    1.29   0
   8  20  -5    1.99    1.31   0
   8  23  -8    3.69    1.22   0
   9   5  -4   30.45    1.08   0
   9  13  -4    0.94    1.17   0
   9  16  -5    1.57    1.21   0
   9  21  -9    1.30    1.25   0
  10  11  -6    1.40    1.22   0
  10  12  -6    0.00    1.24   0
  10  15  -7    2.96    1.34   0
  10  16  -8    0.31    1.31   0
  10  17  -9    1.82    1.27   0
   0  13   1   -0.09    0.56   0
   1  14   1   13.03    0.75   0
   1  19   0   57.62    1.34   0
   1  24  -2   -0.12    1.07   0
   2  19   0   10.66    0.98   0
   2  24  -2    3.38    1.17   0
   2  29  -7    2.46    1.32   0
   3  11   1   97.67    1.25   0
   3  12   1  435.63    2.63   0
   3  18   0   15.69    1.05   0
   3  29  -7   21.03    1.55   0
   4  26  -4    0.02    1.24   0
   4  27  -5    5.68    1.46   0
   5   4   0    5.85    0.52   0
   5  25  -4    6.06    1.36   0
   5  26  -5    2.27    1.37   0
   5  27  -6    0.11    1.32   0
   6  22  -3  118.87    2.36   0
   6  25  -5    1.54    1.29   0
   7   8  -1   28.33    1.01   0
   7  17  -2    0.34    1.14   0
   7  23  -5    5.71    1.42   0
   7  24  -6    1.50    1.26   0
   7  25  -7    4.49    1.31   0
   8   2  -3   15.01    0.79   0
   8   9  -2   33.83    1.21   0
   8  16  -3    1.45    1.17   0
   8  19  -4    9.89    1.35   0
   8  21  -5    5.39    1.33   0
   8  22  -6   -0.98    1.30   0
   8  23  -7   11.38    1.42   0
   9   4  -4    1.60    0.90   0
   9  14  -4   23.20    1.45   0
   9  17  -5    6.34    1.33   0
   9  19  -6    0.09    1.31   0
   9  20  -7    2.27    1.23   0
   9  21  -8    3.43    1.30   0
  10  13  -6    2.51    1.25   0
  10  14  -6   11.30    1.34   0
  10  16  -7   13.13    1.47   0
  10  17  -8    1.19    1.28   0
  10  18  -9   12.16    1.36   0
  -1  18   0   38.44    1.04   0
  -1  21  -1   40.77    1.24   0
   0  14   1   96.97    1.25   0
   0  19   0   -0.49    0.77   0
   0  22  -1   11.80    1.07   0
   0  24  -2    0.21    1.09   0
   1  15   1    2.60    0.72   0
   1  22  -1   35.72    1.32   0
   1  26  -3    2.32    1.15   0
   1  27  -4    1.58    1.24   0
   1  28  -5    0.84    1.30   0
   2  26  -3   57.52    1.77   0
   2  27  -4    5.63    1.36   0
   2  28  -5    0.11    1.31   0
   2  29  -6   13.27    1.61   0
   3   6   1   48.76    0.73   0
   3  19   0   62.36    1.51   0
   4  23  -2    9.58    1.33   0
   4  25  -3    3.00    1.31   0
   5  15   0   15.87    1.04   0
   5  24  -3    0.33    1.24   0
   5  28  -7    0.60    1.30   0
   6  24  -4    7.12    1.38   0
   6  26  -6    7.38    1.10   0
   6  27  -7    0.85    1.22   0
   7   7  -1    0.08    0.68   0
   7  11  -1    0.21    0.59   0
   7  18  -2    0.97    1.23   0
   8   7  -2    3.24    0.82   0
   8  12  -2    2.87    1.02   0
   8  17  -3    6.12    1.31   0
   8  24  -8    1.77    1.17   0
   9  18  -5   -0.00    1.29   0
   9  20  -6    2.13    1.29   0
   9  21  -7   -1.09    1.29   0
  10  10  -5    0.90    1.30   0
  10  15  -6   -0.38    1.30   0
  10  17  -7   15.48    1.44   0
  10  18  -8    1.11    1.32   0
   1  20   0   50.39    1.36   0
   2  20   0   35.25    1.33   0
   3   5   1   37.41    0.68   0
   3  14   1    5.09    0.62   0
   3  15   1    7.91    0.85   0
   3  26  -3    6.14    1.32   0
   3  28  -5    6.59    1.11   0
   4   9   1   43.50    1.01   0
   4  11   1   17.24    0.89   0
   4  12   1   42.43    1.12   0
   4  18   0    0.85    0.72   0
   4  29  -7   14.67    1.52   0
   5   3   0  420.95    1.98   0
   5  16   0   52.57    1.42   0
   5  27  -5    3.48    1.34   0
   6   7   0   24.35    0.85   0
   6  10   0   55.81    1.11   0
   6  11   0   12.13    0.92   0
   6  12   0    0.48    0.83   0
   6  23  -3   17.44    1.51   0
   7   1  -2  115.57    1.14   0
   7  23  -4    9.57    1.38   0
   7  24  -5    0.22    1.27   0
   7  25  -6   -0.02    1.23   0
   7  26  -7    3.59    1.29   0
   8   5  -2    3.65    0.84   0
   8   6  -2    1.69    0.74   0
   8  14  -2    4.63    1.19   0
   8  20  -4    0.31    0.95   0
   8  22  -5    0.35    1.35   0
   8  24  -7   25.85    1.55   0
   9   9  -3   10.02    1.11   0
   9  10  -3    0.92    1.03   0
   9  12  -3    4.95    1.17   0
   9  16  -4    2.60    0.96   0
   9  19  -5    2.25    1.35   0
   9  22  -8    5.09    1.23   0
  10   8  -5   -0.46    1.07   0
  10  11  -5   -0.43    1.12   0
  10  12  -5    2.15    1.24   0
  10  13  -5    4.44    1.23   0
  10  16  -6    5.42    1.42   0
  -1  19   0   58.82    1.25   0
   0  20   0   91.70    1.57   0
   1  25  -2    9.48    1.25   0
   2  16   1   21.30    0.80   0
   2  23  -1    1.78    1.12   0
   2  25  -2   23.69    1.44   0
   3  16   1  115.25    1.70   0
   3  20   0   21.11    1.24   0
   4   7   1  112.66    1.21   0
   4  13   1    1.12    0.76   0
   4  19   0    3.66    1.09   0
   4  22  -1    3.00    1.23   0
   4  24  -2    2.72    1.29   0
   5  17   0    5.90    1.02   0
   5  23  -2   -0.24    1.28   0
   5  25  -3   14.40    1.48   0
   5  26  -4    5.01    1.10   0
   5  28  -6    0.52    1.30   0
   6  13   0   18.28    0.89   0
   6  19  -1   96.15    2.07   0
   6  26  -5    1.35    1.29   0
   6  27  -6   -0.23    1.30   0
   7  15  -1   15.30    1.23   0
   7  19  -2   21.25    1.45   0
   8  15  -2    2.92    1.16   0
   8  21  -4    9.43    1.42   0
   9   6  -3   47.55    1.34   0
   9   7  -3    9.40    0.98   0
   9  17  -4    2.50    0.98   0
   9  21  -6    3.42    1.34   0
  10  14  -5   18.79    1.47   0
  10  19  -8    0.65    1.23   0
   0  16   1   81.32    1.29   0
   0  23  -1   11.05    1.13   0
   0  25  -2    0.52    1.16   0
   1  21   0   73.63    1.59   0
   1  27  -3   10.91    1.35   0
   2  17   1    6.77    0.88   0
   2  27  -3   16.61    1.46   0
   2  29  -5    3.13    1.37   0
   3   4   1   27.84    0.58   0
   3  23  -1   99.31    1.90   0
   3  28  -4    0.91    1.38   0
   3  29  -5    4.19    1.35   0
   4   6   1   77.45    0.97   0
   4  26  -3    0.76    0.97   0
   4  29  -6    5.73    1.13   0
   5  18   0   46.82    1.54   0
   6   5   0   42.03    0.92   0
   6  15   0   14.09    1.16   0
   6  22  -2   30.86    1.62   0
   6  24  -3    1.90    1.33   0
   7  16  -1    7.91    0.96   0
   7  22  -3   15.86    1.22   0
   7  24  -4   27.72    1.66   0
   7  25  -5    0.77    1.28   0
   7  26  -6   -0.07    1.28   0
   8   4  -2    1.67    0.67   0
   8  16  -2    4.32    0.91   0
   8  23  -5   25.58    1.61   0
   8  24  -6   27.54    1.38   0
   8  25  -7    1.13    1.27   0
   9   5  -3   19.62    1.08   0
   9  18  -4    0.74    1.26   0
   9  20  -5    0.98    1.27   0
  10  15  -5    1.18    1.29   0
  -1  20   0   51.48    1.36   0
   0  17   1   19.95    0.92   0
   0  21   0   -0.13    0.91   0
   1  18   1    1.33    0.83   0
   2  24  -1   21.49    1.42   0
   2  26  -2    1.05    1.22   0
   3  17   1    3.03    0.69   0
   3  27  -3    0.73    1.28   0
   3  30  -6    2.61    1.39   0
   4   5   1   29.40    0.70   0
   4  23  -1   17.08    1.44   0
   4  25  -2   -0.21    1.30   0
   5   2   0   12.80    0.51   0
   5   8   1   -0.50    0.67   0
   5   9   1    0.14    0.72   0
   5  22  -1    0.27    1.30   0
   5  24  -2   20.59    1.52   0
   5  26  -3   10.10    1.44   0
   5  27  -4    4.28    1.43   0
   5  28  -5   10.04    1.49   0
   6  20  -1   48.02    1.72   0
   6  23  -2    1.37    1.30   0
   6  26  -4    0.57    1.35   0
   7   0  -2   68.47    0.91   0
   7  17  -1    2.75    0.88   0
   7  23  -3   47.66    1.88   0
   8  17  -2   10.89    1.09   0
   8  20  -3    5.02    1.00   0
   8  22  -4    0.14    1.01   0
   9  21  -5   12.20    1.49   0
   9  22  -6   -0.47    0.99   0
   9  23  -7    0.39    1.20   0
  10   8  -4    1.37    1.21   0
  10   9  -4   -0.20    1.11   0
  10  10  -4    9.09    1.25   0
  10  13  -4   43.98    1.64   0
  10  20  -7    2.56    1.38   0
  11  13  -7   27.63    1.63   0
  11  15  -8    3.27    1.36   0
   1  22   0   56.86    1.54   0
   2  22   0   66.81    1.71   0
   3  22   0    4.22    1.14   0
   3  26  -2   14.41    1.43   0
   4  29  -5   -0.33    1.30   0
   5   7   1  302.76    2.11   0
   5  14   1  146.83    1.96   0
   6   4   0    1.17    0.57   0
   6  21  -1   43.66    1.76   0
   7  10   0   -0.33    0.80   0
   7  12   0    5.96    0.99   0
   7  18  -1    0.60    0.88   0
   7  25  -4    1.82    1.34   0
   7  26  -5    0.04    1.29   0
   7  27  -6    1.80    1.26   0
   8   3  -2    3.60    0.65   0
   8  21  -3    0.89    1.34   0
   8  23  -4    0.05    1.39   0
   8  24  -5    0.65    1.03   0
   9   4  -3   16.85    0.92   0
   9  23  -6    1.74    1.30   0
  10   7  -4    2.26    1.07   0
  10  14  -4    3.60    1.33   0
  10  18  -5   -0.92    1.30   0
  10  19  -6    4.03    1.33   0
  11  14  -7   16.19    1.47   0
  11  15  -7    1.77    1.31   0
  11  16  -8    1.26    1.33   0
   0  18   1    4.26    0.81   0
   0  22   0   89.27    1.69   0
   2  11   2    3.79    0.68   0
   2  19   1   49.05    1.23   0
   2  25  -1   -0.06    1.21   0
   2  28  -3   -0.48    1.29   0
   2  29  -4    0.89    1.27   0
   3  28  -3    1.12    1.39   0
   3  29  -4    4.93    1.43   0
   3  30  -5    3.01    1.35   0
   4   4   1  153.99    1.25   0
   4  26  -2   -0.43    1.35   0
   5   6   1   84.55    1.19   0
   5  15   1    4.99    0.75   0
   5  20   0   78.57    1.75   0
   5  23  -1    9.83    1.38   0
   5  25  -2    1.67    1.30   0
   5  28  -4    2.66    1.42   0
   6  18   0    1.28    1.12   0
   6  24  -2    5.27    1.40   0
   6  28  -5    0.06    1.33   0
   7  13   0    0.52    0.72   0
   7  14   0    0.71    1.04   0
   7  22  -2   21.68    1.54   0
   7  24  -3    2.26    1.39   0
   8  14  -1   15.69    1.06   0
   8  19  -2   44.50    1.77   0
   8  22  -3   25.43    1.64   0
   9   8  -2    6.08    0.99   0
   9   9  -2    4.86    1.03   0
   9  12  -2    1.36    0.83   0
   9  21  -4   32.53    1.71   0
   9  22  -5    2.45    1.04   0
  10  20  -6   -0.98    1.32   0
  10  21  -7    1.28    1.22   0
  11  12  -6    5.19    1.37   0
  11  16  -7    8.98    1.43   0
   2  10   2    2.38    0.45   0
   2  12   2  314.39    2.16   0
   4  22   0    2.47    0.91   0
   6  22  -1   29.31    1.36   0
   7  15   0   47.26    1.38   0
  -5  -2   6  189.26    1.21   0
  -4  -5   5   20.99    0.53   0
  -4  -2   4   13.91    0.38   0
  -2  -9   4    8.96    0.49   0
  -2  -7   3  215.44    1.20   0
  -2  11   2    0.18    0.31   0
  -1  -9   3    1.11    0.25   0
   0   7   0    0.33    0.17   0
   2 -10   2    2.45    0.34   0
   3  12   0   70.93    0.95   0
   5  11   0    1.55    0.45   0
   7   6   0    7.64    0.46   0
  -3  -6   4   33.02    0.60   0
   0 -10   3   27.27    0.61   0
   0  -8   2    8.34    0.36   0
   0   8   0 1323.51    2.59   0
   0  13   1   -0.11    0.43   0
   0  16   2    0.76    0.50   0
   0  18   3   -0.16    0.58   0
   1 -11   3   14.85    0.55   0
   1  -9   2   25.51    0.51   0
   1  17   2    1.84    0.57   0
   2  -4   0  506.46    0.93   0
   2  12   0  135.69    1.21   0
   3   3  -1  165.18    0.75   0
   3   4  -1    3.91    0.24   0
   3   5  -1   14.12    0.35   0
   4 -10   2  751.69    2.19   0
   4   4  -1  309.98    1.19   0
   4   5  -1    0.94    0.28   0
   5  12   0    2.70    0.53   0
   7   7   0   26.15    0.64   0
   8  10   1    7.41    0.72   0
  -5  -1   6  104.58    0.91   0
  -3  -3   3    0.72    0.24   0
  -2  12   2  183.97    1.19   0
  -1  -6   2   16.16    0.40   0
  -1  11   1    3.87    0.38   0
  -1  17   3    4.36    0.59   0
   1  11   0    1.93    0.30   0
   3   2  -1   -0.21    0.15   0
   3   6  -1  370.06    1.42   0
   4   2  -1    4.84    0.20   0
   4   6  -1    1.33    0.32   0
   4   7  -1    1.26    0.36   0
   4  13   0    5.67    0.56   0
   7   9   0   68.80    1.07   0
  -4  -4   5  170.80    1.18   0
  -4  -1   4   37.63    0.48   0
  -3   6   2  261.49    0.72   0
  -3  12   3   41.02    0.60   0
  -2  -8   4   11.12    0.51   0
  -2  -6   3  525.73    1.84   0
  -2  -3   2  330.15    1.10   0
  -2   4   1   60.98    0.30   0
  -2   5   1  927.48    1.36   0
  -1  -8   3   16.07    0.49   0
  -1  15   2  141.48    1.30   0
   0   9   0    0.06    0.22   0
   0  14   1   93.58    1.09   0
   1  12   0   49.71    0.80   0
   1  18   2   19.94    0.84   0
   2 -11   3  118.90    1.11   0
   2  -7   1  100.28    0.69   0
   2   5  -1  934.20    1.99   0
   2  13   0   49.34    0.87   0
   3   8  -1   90.12    0.87   0
   4   8  -1  137.61    1.09   0
   5   4  -1    0.51    0.28   0
   5   5  -1    1.17    0.32   0
   5   6  -1  184.13    1.16   0
   5  13   0  267.13    1.97   0
   6  -6   1    3.44    0.20   0
   6  12   0    0.26    0.57   0
  -4  11   4   44.02    0.54   0
  -3  -7   5  232.45    1.55   0
  -3  -5   4   26.73    0.54   0
  -3   7   2    0.14    0.17   0
  -3  15   4   13.75    0.56   0
  -2   6   1    0.71    0.15   0
  -1  12   1   50.01    0.73   0
   0  10   0  804.13    2.35   0
   1  -6   1   96.09    0.65   0
   1  16   1  164.97    1.56   0
   2  -9   2   96.44    0.84   0
   2   3  -1   80.92    0.65   0
   2   4  -1   57.23    0.47   0
   2   6  -1    0.73    0.27   0
   2   7  -1 1112.23    2.52   0
   3   9  -1  354.09    1.70   0
   3  17   1    2.76    0.51   0
   4 -11   3    1.36    0.40   0
   4   1  -1    8.99    0.22   0
   4   9  -1   44.76    0.75   0
   5   7  -1    8.44    0.46   0
   7  10   0   -0.16    0.55   0
  -3  13   3  216.79    1.34   0
  -2   3   1  126.43    0.30   0
  -1  -2   1  152.71    0.58   0
  -1  16   2   11.46    0.61   0
   0  -9   3    3.81    0.40   0
   1 -10   3    1.09    0.40   0
   1  13   0  259.35    1.67   0
   2  14   0  299.86    1.94   0
   2  17   1    6.61    0.53   0
   3  -7   1   92.15    0.66   0
   4  10  -1  132.88    1.20   0
   4  15   0    1.09    0.61   0
   5   2  -1    0.50    0.20   0
   5  14   0    0.66    0.44   0
   6  13   0   17.75    0.78   0
   7  11   0   43.15    0.98   0
   8   6   0    0.40    0.53   0
  -4  -3   5   73.69    0.78   0
  -4   0   4  169.98    0.83   0
  -3   8   2    2.51    0.20   0
  -2  -7   4   98.41    0.96   0
  -2   8   1  903.57    1.92   0
  -1  -9   4   21.21    0.53   0
  -1  -5   2  916.59    2.06   0
  -1  13   1  431.67    1.98   0
   0  11   0   -0.03    0.36   0
   1  -8   2   14.47    0.41   0
   1  17   1    0.33    0.58   0
   3  -9   2  115.22    0.90   0
   3  -4   0    1.92    0.14   0
   3  10  -1   16.23    0.48   0
   4  -9   2   68.27    0.70   0
   5  15   0   15.17    0.81   0
   6   5  -1    0.97    0.33   0
   6   6  -1    2.99    0.39   0
   7  12   0    6.62    0.72   0
   8   7   0    6.11    0.56   0
   8   8   0    0.62    0.65   0
  -3   9   2    2.07    0.27   0
  -2   9   1    2.26    0.27   0
  -2  14   2  111.78    1.08   0
  -2  17   3    0.35    0.50   0
  -1  -7   3    0.96    0.32   0
  -1  19   3   -0.12    0.67   0
   0  12   0  323.56    1.70   0
   0  16   1   71.31    1.07   0
   1  14   0   12.97    0.63   0
   3  11  -1    9.14    0.53   0
   3  16   0   10.56    0.70   0
   4  -4   0  247.88    0.57   0
   4  11  -1    4.83    0.40   0
   5  11  -1   31.46    0.76   0
   6   4  -1   12.17    0.39   0
   8   9   0    8.50    0.67   0
  -4  -4   6    1.08    0.41   0
  -3  14   3   19.37    0.54   0
  -2  -2   2   57.86    0.46   0
  -1  17   2   60.19    1.01   0
   1   5  -1  199.22    0.90   0
   1   6  -1    3.73    0.30   0
   1   7  -1  129.11    0.86   0
   1  18   1    1.60    0.60   0
   2 -10   3   -0.00    0.27   0
   2  11  -1  123.86    1.13   0
   2  16   0    3.90    0.58   0
   3  12  -1  126.53    1.25   0
   4  12  -1   11.77    0.60   0
   5 -10   3   35.06    0.61   0
   5  12  -1   43.88    0.88   0
   8  10   0    0.69    0.65   0
  -4  -2   5    0.60    0.31   0
  -3  10   2  150.02    0.87   0
  -2  15   2   24.87    0.65   0
  -1  -8   4   82.21    0.91   0
  -1   5   0  203.88    0.75   0
  -1   6   0 3800.35    3.54   0
  -1   7   0 4372.12    4.17   0
  -1   8   0  455.80    1.47   0
   0  13   0    1.89    0.47   0
   0  17   1   20.05    0.74   0
   1  -9   3   27.21    0.57   0
   1   8  -1   29.42    0.47   0
   1   9  -1    4.96    0.38   0
   2  -8   2   16.55    0.41   0
   2  -6   1 3194.03    3.42   0
   3 -10   3   94.16    0.95   0
   3  17   0   16.88    0.81   0
   4 -10   3   12.32    0.46   0
   4  13  -1    2.36    0.53   0
   8  11   0    0.93    0.72   0
  -4   1   4   36.87    0.39   0
  -3  -1   3   11.33    0.26   0
  -2  -6   4   14.42    0.47   0
  -1   9   0   75.07    0.69   0
   0  14   0   92.61    1.06   0
   1  -5   1  879.66    1.70   0
   1  -2   0  506.51    0.69   0
   1  10  -1  608.01    2.14   0
   2  17   0   42.97    0.99   0
   5  13  -1   21.07    0.74   0
   7   6  -1  146.15    1.17   0
   7   7  -1    0.18    0.41   0
   7   8  -1   25.56    0.73   0
  -4  -3   6  124.42    1.06   0
  -3  11   2  157.71    0.96   0
  -2  -7   5    0.06    0.41   0
  -2  12   1   39.43    0.63   0
  -1  -6   3  387.76    1.53   0
  -1   4   0   10.99    0.20   0
  -1  10   0    1.66    0.32   0
   1  -7   2   47.17    0.56   0
   1  11  -1    3.44    0.43   0
   2   1  -1  297.90    0.69   0
   5  14  -1   46.52    1.00   0
   6  13  -1    0.47    0.60   0
   7   9  -1   30.59    0.75   0
   7  10  -1    0.20    0.52   0
  -4  -1   5    0.15    0.32   0
  -1  -4   2    3.49    0.20   0
  -1  11   0    1.95    0.36   0
   1  12  -1   47.79    0.78   0
   1  17   0    9.99    0.72   0
   2  -9   3   88.56    0.88   0
   2  -3   0  368.45    0.68   0
   2  14  -1   34.34    0.79   0
   3  -8   2  117.81    0.85   0
   3  -6   1   48.79    0.46   0
   4  -8   2  115.71    0.82   0
   7  11  -1    0.71    0.56   0
  -2  13   1  195.54    1.27   0
  -1  -7   4    0.07    0.33   0
  -1  12   0   49.31    0.71   0
   0  19   1    0.59    0.62   0
   1  13  -1  406.81    2.01   0
   2  15  -1   48.25    0.91   0
   7  12  -1    8.22    0.70   0
  -4  -2   6  452.13    1.82   0
  -4  10   3    0.43    0.23   0
  -3  -5   6    2.31    0.43   0
  -2  -5   4   24.81    0.49   0
  -2  14   1   34.04    0.65   0
  -1  -1   1  150.09    0.47   0
   0   8  -1  636.10    1.81   0
   1  -8   3   23.62    0.50   0
   3  -9   3   87.79    0.86   0
   4  -9   3    0.98    0.33   0
   4   7  -2    1.06    0.34   0
   4   8  -2  221.98    1.32   0
  -4   2   4   13.30    0.24   0
  -2  -6   5   15.89    0.51   0
  -2  -1   2 2818.95    2.53   0
  -2  18   2    7.91    0.60   0
   0  -3   1    9.01    0.20   0
   0   6  -1  355.66    1.18   0
   0   7  -1 2399.00    3.26   0
   0  11  -1  213.58    1.29   0
   0  17   0    0.13    0.49   0
   1  -9   4    0.64    0.34   0
   2  -7   2  199.59    1.01   0
   3   6  -2  265.04    1.21   0
   3   7  -2    0.01    0.31   0
   3   8  -2    2.79    0.28   0
   3   9  -2    2.43    0.30   0
   3  10  -2  141.76    1.15   0
   3  11  -2  154.99    1.25   0
   5   6  -2    4.73    0.36   0
   5   7  -2  140.86    1.06   0
   5   8  -2  142.22    1.11   0
   5  10  -2   38.77    0.74   0
   8   8  -1   -0.04    0.48   0
   8   9  -1    4.09    0.57   0
   8  10  -1    7.84    0.66   0
  -4   0   5   -0.01    0.23   0
  -3   0   3    0.04    0.14   0
  -2  -3   3  839.63    1.86   0
  -2  15   1   48.34    0.77   0
  -1  -5   3  340.40    1.33   0
  -1   3   0  478.04    0.79   0
   0  -5   2  559.28    1.52   0
   0  12  -1    6.13    0.45   0
   2  17  -1    3.61    0.59   0
   4   5  -2  189.64    1.01   0
   4  12  -2    8.73    0.45   0
   5  12  -2   34.63    0.78   0
   6  -8   3   -0.03    0.30   0
   2   8  -2  325.07    1.43   0
   1   2  11    0.32    0.69   0
   1   4   9   21.31    0.73   0
   3  -1  14   12.24    1.02   0
   3   3  12   88.63    1.60   0
   4  -3  15    3.18    0.93   0
   4   4  12    1.86    0.62   0
   4   6  10   30.61    1.04   0
   4   8   5    0.28    0.46   0
   5  -7  16   12.90    1.04   0
   5  -2  15   10.31    1.05   0
   5   4  12    0.15    0.81   0
   5   7   9    0.72    0.66   0
   6  -7  16    0.92    0.87   0
   6  -2  15   19.71    1.12   0
   6   4  12    1.87    0.88   0
   6   8   3    0.24    0.45   0
   6   8   7    2.76    0.67   0
   7  -8  16    0.48    0.80   0
   7   0  14    5.67    0.97   0
   7   4  12    1.97    0.95   0
   7   8   4    1.11    0.55   0
   8  -4  15    0.74    0.82   0
   8   7   2  122.29    1.29   0
   9  -6  15    6.13    0.80   0
   9  -2  14    6.53    0.93   0
   9   6   9    0.72    0.71   0
   9   7   4    2.33    0.72   0
  10  -4  14    0.50    0.79   0
  10  -1  13    0.99    0.84   0
  10   6   4    4.76    0.90   0
  10   6   7   -0.09    0.87   0
  11  -1  12    9.28    0.93   0
  11   1  11    4.71    0.90   0
  11   4   8    7.35    0.99   0
  11   5   4   20.89    0.99   0
  11   5   5    0.08    0.81   0
  12  -4  12    3.95    0.75   0
  12   0  10    0.37    0.81   0
  12   3   7    5.64    0.92   0
  13  -5  11    0.18    0.55   0
  13  -5  11    0.11    0.37   0
  13  -3  10    0.99    0.73   0
  13   1   5    0.52    0.82   0
  13   1   6    1.35    0.86   0
  14  -4   8   -0.07    0.74   0
   0   2   9   40.58    0.77   0
   1   0  12   25.05    1.01   0
   1   3  10   -0.04    0.56   0
   2   0  13    0.47    0.82   0
   2   3  11   19.28    0.94   0
   2   6   7    0.74    0.47   0
   3   5  10   10.01    0.82   0
   3   7   6   25.60    0.70   0
   4   7   8   75.90    1.25   0
   5  -3  15    4.96    0.99   0
   5   0  14    6.89    1.02   0
   5   2  13   15.76    1.04   0
   5   5  11    0.41    0.77   0
   5   6  10   27.33    1.01   0
   5   8   4   81.16    0.99   0
   5   8   5   69.22    1.04   0
   5   8   6    0.76    0.54   0
   6  -8  16    5.87    0.89   0
   6  -3  15   36.45    1.27   0
   6   0  14    2.06    0.94   0
   6   2  13   12.97    1.05   0
   6   5  11   49.46    1.33   0
   6   6  10   29.82    1.11   0
   6   7   9    3.83    0.60   0
   6   8   4   95.01    1.17   0
   6   8   5   49.37    0.96   0
   6   8   6   20.85    0.82   0
   7 -10  16    1.73    0.83   0
   7  -9  16    3.37    0.80   0
   7   2  13   29.84    1.27   0
   7   6  10   26.22    1.00   0
   7   8   5    5.06    0.69   0
   7   8   6   60.63    1.16   0
   8  -1  14   -0.34    0.86   0
   8   1  13    0.58    0.94   0
   8   3  12   17.74    1.16   0
   8   6   1    1.00    0.53   0
   8   6   9   20.69    1.10   0
   9  -7  15    1.00    0.72   0
   9   0  13    0.73    0.92   0
   9   2  12    4.44    0.98   0
   9   6   2   -0.14    0.55   0
   9   6   8   40.19    1.30   0
  10  -5  14    3.75    0.77   0
  10   2  11   -0.71    0.87   0
  10   5   2   -0.46    0.71   0
  10   6   5    9.74    0.89   0
  10   6   6   32.92    1.02   0
  11   2  10    0.60    0.87   0
  11   3   9    2.41    0.91   0
  12  -2  11    3.34    0.83   0
  12   1   9   14.71    1.04   0
  12   2   8   11.78    1.00   0
  12   3   5    0.27    0.83   0
  13  -6  11    1.83    0.70   0
  13  -1   8   -0.70    0.90   0
  13   0   7   -0.29    0.84   0
   3  -2  14   13.72    1.06   0
   4  -4  15    0.87    0.97   0
   4   3  12   22.87    1.04   0
   4   6   9   -0.51    0.61   0
   5   7   8   -0.58    0.58   0
   6 -10  16    0.62    0.89   0
   6  -9  16    1.88    0.84   0
   7 -11  16    1.19    0.75   0
   7  -1  14    0.24    0.93   0
   7   3  12   33.30    1.29   0
   7   7   2   11.44    0.53   0
   7   7   8    2.76    0.79   0
   8  -5  15    0.41    0.62   0
   8  -2  14    8.41    0.95   0
   8   4  11    4.92    0.73   0
   8   7   3    7.16    0.64   0
   8   7   7    0.99    0.80   0
   9  -8  15    5.88    0.78   0
   9  -3  14    0.43    0.80   0
   9   5   9    7.46    0.97   0
  10  -6  14    2.33    0.73   0
  10  -2  13    0.26    0.81   0
  10   4   9   12.70    1.06   0
  11  -5  13    1.03    0.76   0
  11  -2  12    0.11    0.82   0
  11   0  11    0.06    0.84   0
  11   4   7    3.19    0.90   0
  12  -5  12    2.08    0.71   0
  12  -3  11    0.60    0.74   0
  12  -1  10   -0.27    0.82   0
  12   2   7    1.77    0.89   0
  13  -4  10    1.72    0.73   0
  13   0   6    2.84    0.85   0
  14  -5   8    2.62    0.57   0
  14  -4   7    5.33    0.81   0
   1   1  11   43.87    1.05   0
   1   4   8  360.18    1.98   0
   2  -1  13    0.71    0.85   0
   3   0  13    1.00    0.83   0
   3   2  12    0.83    0.81   0
   4  -5  15   -0.12    0.93   0
   4   1  13    1.19    0.65   0
   4   4  11   18.38    0.94   0
   4   7   7   97.95    1.23   0
   5  -4  15    8.12    0.99   0
   5  -1  14   12.62    1.03   0
   5   1  13    0.39    0.87   0
   5   3  12   11.62    0.95   0
   5   6   9   32.86    0.98   0
   6  -4  15    0.15    0.85   0
   6  -1  14    2.73    0.93   0
   6   1  13   47.47    1.38   0
   6   3  12    3.50    0.86   0
   6   6   9   75.95    1.38   0
   7   1  13    4.05    0.77   0
   7   4  11   21.84    1.11   0
   7   5  10   14.62    1.00   0
   8  -6  15    2.10    0.80   0
   8   0  13    0.74    0.93   0
   8   2  12    1.97    0.96   0
   8   7   5    1.92    0.69   0
   8   7   6    2.59    0.57   0
   9  -9  15    3.90    0.74   0
   9  -4  14    3.84    0.87   0
   9  -1  13   21.17    1.11   0
   9   1  12    0.19    0.88   0
   9   6   3    2.20    0.63   0
   9   6   6   26.22    1.04   0
  10  -7  14    4.56    0.74   0
  10  -3  13    5.36    0.86   0
  10   1  11    1.70    0.86   0
  10   5   3   36.24    0.97   0
  10   5   6   40.56    1.19   0
  11  -6  13    2.29    0.73   0
  11   1  10    1.25    0.87   0
  11   2   9    6.09    0.94   0
  11   3   8    0.21    0.84   0
  11   4   5   50.17    1.26   0
  12  -6  12    0.67    0.67   0
  12   0   9    0.09    0.82   0
  12   1   8    8.97    0.96   0
  12   2   6    7.16    0.91   0
  13  -5  10    0.23    0.70   0
  13  -3   9    7.65    0.88   0
  13  -2   8    0.22    0.78   0
  13  -1   7    0.10    0.84   0
  13   0   5    0.26    0.77   0
  14  -6   8    7.09    0.77   0
  14  -5   7    1.00    0.79   0
  14  -4   6    0.80    0.71   0
   1   2  10    7.75    0.67   0
   1   3   9   14.69    0.63   0
   2   2  11   46.56    1.14   0
   2   4   9   14.61    0.72   0
   3  -3  14    0.50    0.88   0
   3   4  10    0.19    0.67   0
   3   5   9    2.25    0.64   0
   4   2  12   11.18    0.91   0
   4   7   5   65.34    0.94   0
   5  -5  15   -0.38    0.92   0
   5   4  11   -0.06    0.53   0
   5   5  10   90.48    1.45   0
   6  -5  15    9.93    1.01   0
   6  -2  14   -0.05    0.90   0
   6   4  11   14.03    0.80   0
   6   5  10   22.17    1.01   0
   6   7   3   -0.21    0.41   0
   6   7   7   46.02    0.97   0
   7  -6  15   -0.04    0.86   0
   7  -2  14   14.00    1.02   0
   7   0  13   -0.11    0.88   0
   7   7   4   61.07    1.04   0
   7   7   5    0.07    0.60   0
   8  -3  14    0.72    0.83   0
   8   5   9    4.49    0.91   0
   8   6   2   75.56    1.02   0
   9  -5  14    0.56    0.80   0
   9  -2  13    2.74    0.86   0
   9   5   8   17.60    1.05   0
   9   6   4    4.46    0.71   0
   9   6   5   18.12    0.92   0
  10  -8  14    0.45    0.68   0
  10  -4  13    0.30    0.77   0
  10   3   9   -0.11    0.87   0
  10   5   4  152.86    1.75   0
  10   5   5  124.58    1.70   0
  11  -7  13    4.49    0.68   0
  11  -1  11    3.89    0.69   0
  11   3   7   17.06    1.05   0
  12  -7  12   -0.33    0.66   0
  12  -4  11    4.98    0.79   0
  12   2   5    2.99    0.82   0
  13  -6  10    2.76    0.70   0
  13  -4   9   10.76    0.96   0
  13  -1   6    0.62    0.78   0
  14  -7   8    0.31    0.62   0
   0   0  10    9.62    0.61   0
   2  -2  13   14.24    0.99   0
   2   0  12   84.54    1.46   0
   2   3  10   13.52    0.65   0
   3  -1  13    1.71    0.84   0
   4  -6  15   -0.31    0.84   0
   4   3  11    5.13    0.79   0
   5  -6  15   21.37    1.12   0
   5  -2  14    7.28    0.96   0
   5   0  13   -0.23    0.83   0
   5   2  12   -0.03    0.79   0
   5   6   8   13.15    0.72   0
   5   7   4    2.24    0.44   0
   6  -6  15    0.74    0.89   0
   6   0  13   -1.26    0.86   0
   6   2  12   58.41    1.42   0
   6   7   4   31.07    0.74   0
   6   7   5    0.60    0.51   0
   6   7   6   15.77    0.63   0
   7  -7  15    2.78    0.84   0
   7  -3  14   15.31    1.06   0
   7   3  11   52.56    1.38   0
   7   6   8  156.62    1.83   0
   8  -4  14    1.04    0.84   0
   8  -1  13   -0.01    0.88   0
   8   1  12    1.66    0.91   0
   8   6   7   51.03    1.14   0
   9  -6  14    0.08    0.75   0
   9   0  12    7.78    0.97   0
   9   3  10   46.68    1.25   0
   9   4   9   19.80    0.92   0
   9   5   7    0.69    0.81   0
  10  -9  14    1.15    0.70   0
  10   0  11   -0.33    0.84   0
  10   4   2    9.94    0.69   0
  11  -8  13   -0.00    0.67   0
  11  -4  12    4.64    0.83   0
  11  -2  11    2.68    0.82   0
  11   0  10    1.79    0.84   0
  11   1   9    2.52    0.90   0
  11   2   8   25.06    1.14   0
  12  -8  12    2.32    0.66   0
  12  -5  11    0.68    0.72   0
  12  -1   9   13.83    0.96   0
  12   0   8    0.60    0.84   0
  12   1   6   21.73    1.03   0
  13  -2   7    0.06    0.82   0
  14  -6   7    4.61    0.76   0
  14  -5   6   -0.05    0.75   0
   1  -2  12   36.82    1.08   0
   1   0  11   -0.31    0.64   0
   1   3   8    0.66    0.45   0
   3  -4  14    5.66    0.93   0
   4   4  10  176.31    1.83   0
   4   5   9    1.02    0.44   0
   4   6   7   46.17    0.92   0
   5  -7  15    2.28    1.01   0
   5  -3  14    1.93    0.90   0
   5   3  11   27.06    1.01   0
   5   4  10   19.17    0.89   0
   5   5   9    2.43    0.64   0
   6  -7  15   -0.06    0.85   0
   6   3  11   77.29    1.51   0
   6   4  10   37.90    1.12   0
   6   5   9    0.64    0.68   0
   7  -8  15   -0.22    0.76   0
   7  -1  13    4.56    0.93   0
   7   4  10   42.01    1.12   0
   7   6   2    0.22    0.41   0
   7   6   7   12.28    0.81   0
   8 -10  15    1.15    0.75   0
   8  -5  14   25.85    1.11   0
   8   5   1    6.54    0.48   0
   8   6   3   82.77    1.13   0
   8   6   5    0.40    0.63   0
   8   6   6   95.36    1.47   0
   9  -7  14    8.84    0.86   0
   9  -3  13    1.63    0.88   0
   9  -1  12   -0.35    0.85   0
   9   5   6    2.30    0.76   0
  10  -5  13    4.89    0.81   0
  10   2   9    0.54    0.84   0
  11  -9  13    6.40    0.73   0
  11  -1  10    2.35    0.83   0
  11   3   4   16.62    0.89   0
  11   3   5   17.84    0.96   0
  12  -9  12   -0.19    0.49   0
  12  -9  12    0.04    0.35   0
  12  -3  10    4.72    0.83   0
  12   1   5    1.58    0.82   0
  13  -7  10    0.61    0.66   0
  13  -5   9   -0.41    0.73   0
  13  -2   6   -0.31    0.89   0
  14  -6   6   -0.17    0.77   0
   1   1  10   36.97    0.90   0
   2  -3  13   91.47    1.52   0
   2   1  11  147.23    1.71   0
   3  -5  14    9.15    1.07   0
   3  -2  13   29.91    1.10   0
   3   3  10   -0.16    0.62   0
   3   4   9  173.63    1.70   0
   4  -8  15   12.26    1.00   0
   4  -4  14    8.15    0.92   0
   4  -1  13    0.39    0.80   0
   4   6   6  137.64    1.33   0
   5  -1  13   -0.85    0.84   0
   5   1  12   30.36    1.10   0
   6  -8  15    0.39    0.82   0
   6  -1  13   48.30    1.35   0
   6   1  12   66.35    1.47   0
   7  -9  15    7.13    0.86   0
   7  -4  14    8.90    0.94   0
   7   2  11    0.53    0.82   0
   7   6   6   47.09    1.07   0
   8 -13  15   -0.08    0.64   0
   8 -12  15    4.20    0.76   0
   8 -11  15    1.32    0.71   0
   8  -2  13    3.05    0.69   0
   8   0  12   35.02    1.26   0
   8   4   9    0.31    0.58   0
   9  -8  14    0.40    0.71   0
   9  -4  13    0.41    0.80   0
   9   2  10    2.67    0.88   0
   9   3   9   31.01    1.20   0
   9   5   4    1.52    0.64   0
   9   5   5   23.00    0.93   0
  10  -6  13   -0.26    0.74   0
  10  -3  12   -0.56    0.80   0
  10  -1  11    1.11    0.89   0
  10   4   4   83.41    1.33   0
  11 -10  13    0.81    0.62   0
  11  -3  11    1.15    0.80   0
  11   0   9   -0.35    0.84   0
  11   1   8    6.15    0.92   0
  11   2   7    7.48    0.73   0
  12  -6  11    2.93    0.75   0
  12  -4  10    0.89    0.78   0
  12  -2   9   -0.21    0.63   0
  13  -8  10    1.56    0.54   0
  13  -6   9    1.60    0.70   0
  13  -3   7    2.47    0.81   0
  13  -2   5    0.38    0.79   0
   2  -1  12    5.21    0.80   0
   2   2  10   24.44    0.74   0
   3   0  12    0.24    0.54   0
   3   5   7   15.71    0.64   0
   4   2  11    5.10    0.73   0
   4   5   8   49.18    0.96   0
   4   6   5   89.86    1.02   0
   5  -8  15   -0.16    0.82   0
   5  -4  14   40.57    1.27   0
   5   5   8    9.56    0.64   0
   5   6   6  139.16    1.37   0
   6  -9  15    0.98    0.85   0
   6   2  11   67.32    1.41   0
   6   6   6  195.75    1.74   0
   7 -10  15    0.86    0.81   0
   7  -5  14    0.72    0.83   0
   7  -2  13   31.49    1.20   0
   7   3  10   38.91    1.19   0
   7   5   8    0.63    0.53   0
   7   6   4   16.13    0.69   0
   7   6   5   32.91    0.90   0
   8  -6  14    0.15    0.77   0
   8  -3  13   17.76    1.05   0
   8   5   7   14.06    0.73   0
   9  -9  14    2.11    0.71   0
   9  -2  12    3.80    0.90   0
   9   4   7   46.99    1.22   0
  10  -7  13    3.26    0.78   0
  10  -4  12    7.58    0.88   0
  10   0  10   13.19    1.02   0
  10   3   7   32.54    1.15   0
  11  -4  11    7.56    0.85   0
  11  -2  10    1.45    0.82   0
  11   2   3   -0.24    0.75   0
  12  -7  11    1.50    0.71   0
  12  -3   9    8.33    0.88   0
  13  -9  10   -0.25    0.60   0
  13  -3   6    2.94    0.90   0
  14  -8   7    0.39    0.51   0
  14  -8   7    0.03    0.36   0
  14  -7   6   -0.10    0.73   0
   1  -1  11   44.46    1.01   0
   2  -4  13    2.11    0.81   0
   2   0  11   -0.13    0.64   0
   3  -3  13    4.52    0.83   0
   3   5   6    0.30    0.41   0
   4  -5  14    2.27    0.87   0
   4  -2  13    1.03    0.78   0
   4   3  10    0.86    0.46   0
   4   4   9   26.39    0.74   0
   5 -10  15    1.41    0.82   0
   5  -5  14    4.15    0.87   0
   5   0  12   53.73    1.27   0
   5   2  11    6.41    0.62   0
   5   3  10   10.06    0.76   0
   5   4   9   15.63    0.76   0
   5   6   4   26.42    0.64   0
   5   6   5    0.21    0.44   0
   6 -10  15    7.84    0.89   0
   6  -2  13   13.75    1.01   0
   6   0  12   23.93    1.09   0
   6   3  10    0.41    0.73   0
   6   4   9   11.94    0.80   0
   6   6   4    1.00    0.45   0
   6   6   5   37.47    0.84   0
   7 -13  15    4.53    0.74   0
   7 -12  15    0.30    0.74   0
   7 -11  15    0.09    0.73   0
   7  -6  14    9.72    0.92   0
   7   5   7   11.68    0.78   0
   8  -7  14    0.09    0.79   0
   8  -1  12    1.89    0.64   0
   8   3   9   15.91    0.97   0
   8   4   8   40.14    1.16   0
   9 -10  14   -0.13    0.73   0
   9  -5  13    0.21    0.77   0
   9   1  10    0.24    0.82   0
   9   2   9    2.29    0.84   0
   9   3   8   80.16    1.52   0
   9   4   2    0.55    0.51   0
   9   4   6    4.68    0.74   0
  10  -8  13    0.38    0.74   0
  10  -2  11   -0.74    0.82   0
  10   2   8    7.97    0.75   0
  10   3   2    3.59    0.62   0
  10   3   6   42.40    1.17   0
  11   0   8   20.66    1.05   0
  11   1   7    1.06    0.81   0
  11   2   4    0.66    0.70   0
  11   2   5    4.01    0.78   0
  12  -5  10    0.71    0.75   0
  12  -2   8   12.36    0.95   0
  12   0   3    0.10    0.62   0
  12   0   5   -0.09    0.78   0
  13  -7   9    0.92    0.69   0
  13  -4   7    0.32    0.78   0
  13  -3   5    0.30    0.87   0
  14  -9   7    7.31    0.71   0
   1   0  10  152.04    1.50   0
   2  -2  12  108.79    1.55   0
   2   3   8   88.93    1.10   0
   3   2  10   64.37    1.14   0
   3   3   9   19.95    0.74   0
   3   4   8  382.38    2.23   0
   4  -6  14   -0.23    0.80   0
   4   1  11   24.01    0.91   0
   4   5   7  116.75    1.23   0
   5 -11  15    0.36    0.86   0
   5   5   7    3.85    0.53   0
   6 -12  15    0.87    0.77   0
   6 -11  15    1.62    0.82   0
   6  -6  14    6.88    0.91   0
   6   5   7   27.05    0.85   0
   7 -15  15    0.56    0.53   0
   7 -15  15    0.18    0.37   0
   7  -3  13   10.45    0.92   0
   7   4   8    4.42    0.74   0
   8  -4  13   11.14    0.97   0
   8  -2  12    1.48    0.82   0
   8   5   3    0.49    0.50   0
   8   5   4   31.09    0.85   0
   8   5   5   36.70    0.95   0
   9 -12  14    1.87    0.70   0
   9 -11  14    0.93    0.68   0
   9  -6  13    2.60    0.81   0
   9  -3  12    8.40    0.94   0
   9  -1  11    1.25    0.89   0
   9   4   5   27.15    0.93   0
  10  -9  13    3.73    0.75   0
  10  -5  12    0.28    0.77   0
  10  -1  10    6.24    0.91   0
  10   2   7   12.36    0.92   0
  10   3   4   83.55    1.30   0
  11  -5  11    0.84    0.75   0
  11  -3  10    2.45    0.83   0
  12  -9  11    0.31    0.65   0
  12  -6  10   -0.33    0.76   0
  12  -4   9    1.73    0.78   0
  12  -1   6   23.00    1.05   0
  13  -8   9   -0.48    0.67   0
  13  -5   7    0.06    0.87   0
  13  -4   6    0.46    0.74   0
  13  -3   4    1.07    0.80   0
  14 -10   7    1.55    0.63   0
   1  -2  11    0.28    0.63   0
   1   1   9    5.44    0.51   0
   2  -5  13   26.65    1.04   0
   2   1  10   77.31    1.13   0
   3  -4  13    0.68    0.78   0
   4  -3  13    0.78    0.75   0
   4   2  10    9.01    0.70   0
   4   4   8    5.24    0.54   0
   4   5   6    1.06    0.43   0
   5 -12  15    1.77    0.84   0
   5  -6  14   17.54    1.04   0
   5   1  11   15.63    0.87   0
   6 -15  15    7.14    0.85   0
   6 -14  15    0.12    0.75   0
   6 -13  15    2.07    0.79   0
   6  -3  13   11.22    0.92   0
   6  -1  12   64.96    1.41   0
   6   1  11    5.16    0.63   0
   6   4   8   13.13    0.77   0
   7  -7  14    0.49    0.79   0
   7  -4  13    3.16    0.86   0
   7   2  10    0.53    0.56   0
   7   5   2    0.90    0.40   0
   7   5   6    1.22    0.46   0
   8  -9  14   -0.53    0.78   0
   8   1  10   69.92    1.49   0
   8   3   8  165.75    1.93   0
   8   4   7  225.62    2.08   0
   9 -14  14    6.13    0.71   0
   9 -13  14    0.04    0.63   0
   9  -7  13    1.17    0.77   0
   9  -4  12    0.63    0.81   0
   9   0  10    4.44    0.88   0
   9   3   7   -0.20    0.75   0
  10 -11  13    0.98    0.66   0
  10 -10  13   14.37    0.85   0
  10  -6  12   -0.28    0.79   0
  10   0   9   -0.21    0.79   0
  10   1   8    0.57    0.83   0
  11 -10  12    2.61    0.69   0
  11  -6  11    3.58    0.84   0
  11  -2   9    5.04    0.87   0
  11  -1   8    7.00    0.87   0
  11   0   7   -0.09    0.78   0
  11   1   5   -0.13    0.73   0
  12 -11  11   10.16    0.74   0
  12 -10  11    2.77    0.52   0
  12  -7  10    0.08    0.74   0
  12  -5   9    0.07    0.75   0
  12  -3   8    2.91    0.81   0
  12  -1   5    1.30    0.79   0
  13  -9   9    1.09    0.69   0
  13  -4   5    5.21    0.91   0
  14  -9   6    3.86    0.71   0
   2  -3  12   14.34    0.88   0
   3  -8  14   29.27    1.14   0
   3  -2  12    0.18    0.69   0
   3   0  11   -0.05    0.64   0
   4  -7  14    1.09    0.84   0
   4  -4  13   47.83    1.21   0
   4   3   9    0.34    0.38   0
   4   5   5   77.96    0.95   0
   5  -7  14    0.82    0.85   0
   5  -1  12   29.10    0.95   0
   5   2  10   15.15    0.80   0
   5   3   9   33.77    0.91   0
   5   4   8   52.91    0.93   0
   5   5   6   11.36    0.56   0
   6  -7  14   19.32    1.06   0
   6  -4  13    8.99    0.90   0
   6   2  10    0.27    0.51   0
   6   3   9    7.17    0.71   0
   6   5   6   42.98    0.85   0
   7   0  11   -0.75    0.77   0
   7   4   7   26.51    0.90   0
   7   5   4    3.15    0.52   0
   7   5   5   17.67    0.63   0
   8 -11  14    3.90    0.74   0
   8 -10  14    0.90    0.75   0
   8  -6  13    0.85    0.80   0
   8  -3  12   17.58    1.03   0
   8   2   9    7.36    0.68   0
   8   4   6    3.55    0.67   0
   9  -2  11    7.99    0.92   0
   9   1   9    2.25    0.64   0
   9   2   8   21.63    0.88   0
   9   3   1   -0.17    0.43   0
   9   3   6   20.81    0.91   0
  10 -13  13    0.23    0.61   0
  10 -12  13    3.11    0.70   0
  10  -7  12    0.76    0.75   0
  10  -2  10   25.10    1.12   0
  11  -7  11    1.38    0.73   0
  11  -4  10    7.67    0.73   0
  11   1   3    0.35    0.66   0
  11   1   4    0.19    0.70   0
  12 -13  11    0.15    0.57   0
  12 -12  11   -0.02    0.48   0
  12 -12  11   -0.03    0.33   0
  12  -8  10    0.46    0.71   0
  12  -4   8   17.90    0.97   0
  12  -2   6    6.32    0.83   0
  12  -1   3    7.71    0.79   0
  13 -10   9    0.56    0.64   0
  13  -6   7   26.60    1.03   0
  13  -5   6    0.13    0.77   0
  13  -4   4    0.47    0.75   0
  14 -10   6    0.50    0.65   0
   2  -6  13    5.01    0.84   0
   3  -5  13    0.09    0.77   0
   3   1  10    2.72    0.60   0
   3   2   9   10.39    0.62   0
   3   3   8    3.58    0.51   0
   4  -8  14    2.92    0.87   0
   4   0  11   -0.04    0.63   0
   4   4   7  114.25    1.21   0
   5  -8  14    2.53    0.83   0
   5   0  11   -0.20    0.68   0
   6  -8  14   15.43    1.01   0
   6  -2  12   58.57    1.37   0
   6   0  11   -0.09    0.75   0
   6   4   7    8.11    0.65   0
   6   5   4    2.74    0.46   0
   6   5   5    2.92    0.39   0
   7  -5  13   11.45    0.96   0
   7   1  10   11.35    0.89   0
   7   2   9   12.11    0.85   0
   7   3   8   16.90    0.86   0
   8   0  10   19.88    1.02   0
   8   3   7   29.61    0.99   0
   8   4   2    0.69    0.45   0
   8   4   5    3.16    0.62   0
   9  -9  13    1.00    0.74   0
   9  -5  12    9.85    0.95   0
   9  -3  11    4.44    0.84   0
   9   3   5   26.67    0.91   0
  10 -15  13    6.23    0.69   0
  10 -14  13    0.28    0.60   0
  10  -8  12    1.19    0.74   0
  10  -1   9    1.07    0.79   0
  10   0   8    1.49    0.79   0
  10   1   7    1.76    0.78   0
  10   2   4  168.28    1.72   0
  11 -14  12    0.86    0.57   0
  11 -13  12    2.01    0.65   0
  11 -12  12    1.47    0.63   0
  11  -8  11    1.81    0.73   0
  11  -5  10   -0.64    0.79   0
  11  -3   9    2.74    0.83   0
  11  -2   8   25.49    1.06   0
  11  -1   7    1.26    0.77   0
  11   0   6    1.98    0.78   0
  12  -9  10    1.87    0.68   0
  12  -6   9    1.09    0.76   0
  12  -3   7    6.82    0.86   0
  12  -2   5    3.07    0.89   0
  13 -12   9   -0.29    0.61   0
  13 -11   9    0.35    0.62   0
  13  -5   5    0.18    0.84   0
  14 -11   6    0.46    0.52   0
  14 -11   6    0.23    0.34   0
   1  -3  11   20.90    0.81   0
   1   0   9   -0.11    0.46   0
   2  -4  12  164.16    1.74   0
   2   0  10    0.21    0.41   0
   2   2   8    6.10    0.52   0
   3  -3  12   79.48    1.35   0
   3  -1  11   24.39    0.87   0
   4  -9  14   20.03    1.01   0
   4  -5  13   11.43    0.88   0
   4   1  10   19.42    0.79   0
   4   3   8   12.04    0.59   0
   5  -2  12    0.42    0.57   0
   5   1  10    6.13    0.67   0
   5   4   7   33.30    0.78   0
   5   5   4  162.17    1.23   0
   6  -9  14    9.06    0.93   0
   6  -5  13    8.96    0.92   0
   6   1  10   10.51    0.81   0
   6   2   9   66.74    1.22   0
   6   3   8    4.92    0.64   0
   7  -6  13    5.05    0.89   0
   7  -3  12   31.95    1.18   0
   7  -1  11    0.43    0.82   0
   7   4   6   55.14    1.07   0
   8 -17  14    3.39    0.69   0
   8 -15  14    8.82    0.79   0
   8  -7  13   -0.03    0.77   0
   8  -4  12    5.89    0.89   0
   8   1   9    2.75    0.83   0
   8   2   8    4.36    0.77   0
   8   4   3    2.80    0.39   0
   8   4   4   11.14    0.54   0
   9 -10  13    0.46    0.72   0
   9  -6  12    9.57    0.91   0
   9   0   9   -0.75    0.76   0
   9   1   8    6.36    0.84   0
   9   2   7    3.53    0.58   0
   9   3   3    2.40    0.56   0
  10  -9  12    0.54    0.71   0
  10  -3  10    0.33    0.81   0
  10   1   6    0.39    0.70   0
  11  -9  11    0.93    0.74   0
  11  -6  10    0.98    0.79   0
  11   0   5   -0.40    0.71   0
  12 -10  10   14.36    0.84   0
  12  -7   9    0.59    0.73   0
  12  -5   8   -0.05    0.79   0
  12  -3   6    1.25    0.78   0
  12  -2   3    1.84    0.80   0
  13  -9   8    0.61    0.68   0
  13  -7   7    2.46    0.74   0
  13  -6   6    0.16    0.76   0
  13  -5   4    0.48    0.74   0
   2  -2  11   46.66    1.03   0
   3  -6  13    4.36    0.82   0
   4 -10  14    7.85    0.99   0
   4  -1  11   22.92    0.88   0
   4   2   9    8.63    0.50   0
   4   4   6    3.08    0.42   0
   5  -9  14    1.58    0.80   0
   5   2   9   29.88    0.87   0
   5   3   8    0.41    0.49   0
   6 -10  14    0.35    0.81   0
   6  -6  13    1.94    0.82   0
   6  -3  12    3.65    0.82   0
   6  -1  11    5.44    0.79   0
   6   4   6  150.91    1.47   0
   7 -12  14    2.06    0.80   0
   7   0  10    5.70    0.81   0
   7   3   7   84.10    1.30   0
   7   4   2   -0.09    0.38   0
   7   4   5    0.14    0.51   0
   8  -8  13    1.63    0.80   0
   8  -1  10   66.05    1.42   0
   8   3   6   37.84    1.00   0
   9 -11  13   -0.47    0.73   0
   9  -7  12    4.04    0.82   0
   9  -4  11    0.07    0.79   0
   9   2   6   17.69    0.87   0
  10 -10  12    3.83    0.74   0
  10  -4  10    1.97    0.82   0
  10  -2   9    0.53    0.77   0
  10   0   7    0.61    0.75   0
  11  -3   8    0.20    0.79   0
  11   0   3   -0.42    0.64   0
  11   0   4   30.77    0.97   0
  12 -11  10   23.17    0.94   0
  12  -8   9    1.93    0.74   0
  12  -4   7    0.48    0.76   0
  13 -10   8    8.32    0.76   0
  13  -8   7    1.96    0.79   0
  13  -6   5    6.96    0.82   0
   1  -2  10    8.42    0.62   0
   3  -4  12    0.37    0.68   0
   3   2   8   15.08    0.59   0
   4 -11  14   10.26    1.03   0
   4  -6  13    7.64    0.85   0
   5 -11  14    0.92    0.92   0
   5  -3  12   11.58    0.73   0
   5  -1  11   15.12    0.70   0
   5   4   6   74.67    0.95   0
   6 -11  14    7.43    0.89   0
   6   0  10   48.91    1.16   0
   6   4   5   22.94    0.68   0
   7 -18  14   -0.08    0.64   0
   7 -17  14    0.12    0.75   0
   7 -16  14    0.30    0.78   0
   7 -15  14   11.40    0.82   0
   7 -14  14    0.00    0.74   0
   7 -13  14    4.03    0.76   0
   7  -7  13    0.92    0.63   0
   7  -4  12    0.47    0.60   0
   7  -2  11   -0.40    0.79   0
   7   1   9    0.84    0.69   0
   7   4   4   16.79    0.64   0
   8  -9  13    2.90    0.81   0
   8  -3  11    7.79    0.92   0
   8   2   7   98.88    1.45   0
   8   3   5    1.15    0.57   0
   9 -14  13    1.99    0.67   0
   9 -13  13    0.70    0.72   0
   9 -12  13    5.55    0.76   0
   9  -1   9    1.18    0.78   0
   9   0   8   33.54    1.10   0
   9   1   7    5.52    0.78   0
   9   2   1    1.92    0.47   0
  10 -11  12    0.75    0.70   0
  10   1   2    7.87    0.61   0
  10   1   4    0.69    0.63   0
  11  -7  10    0.78    0.75   0
  11  -5   9   -0.45    0.77   0
  11  -2   7    7.10    0.69   0
  11  -1   5    0.30    0.70   0
  12 -13  10   -0.03    0.61   0
  12 -12  10    1.66    0.66   0
  12  -6   8    6.21    0.81   0
  12  -5   7    1.97    0.79   0
  12  -3   5    1.06    0.77   0
  13 -12   8   -0.03    0.63   0
  13 -11   8   17.51    0.83   0
   1  -4  11    1.53    0.63   0
   2  -5  12   54.41    1.15   0
   2  -1  10   77.60    1.07   0
   3  -7  13    0.43    0.72   0
   3  -2  11    3.86    0.65   0
   4  -4  12    1.08    0.70   0
   4   0  10    8.29    0.64   0
   4   3   7  111.59    1.16   0
   5 -12  14   31.12    1.10   0
   5  -4  12   -0.43    0.71   0
   5   0  10   -0.23    0.60   0
   5   3   7   42.57    0.84   0
   5   4   5  341.69    1.87   0
   6 -13  14    0.73    0.81   0
   6 -12  14   28.79    1.07   0
   6  -7  13   10.35    0.94   0
   6  -4  12    0.86    0.77   0
   6  -2  11   68.68    1.36   0
   6   1   9    1.70    0.63   0
   6   2   8   -0.12    0.57   0
   6   4   4   57.32    0.87   0
   7  -8  13    8.63    0.90   0
   7  -5  12   -0.10    0.76   0
   7  -1  10   11.00    0.87   0
   7   3   6   62.63    1.10   0
   8 -10  13    0.44    0.76   0
   8   1   8    5.79    0.61   0
   8   3   4   52.87    0.96   0
[truncated: 1,381,068 more chars]
